# Supplementary material for: Integrating RNA-Seq with GWAS reveals novel insights into the molecular mechanism underpinning ketosis in cattle
Source: BMC Genomics. 2020 Jul 17;21:489. doi: 10.1186/s12864-020-06909-z (PMC7367229; doi:10.1186/s12864-020-06909-z)
Supplement: Supplementary file 1 — Additional file 1: Table S1. Summary of RNA-Seq data mapping information. [file 12864_2020_6909_MOESM1_ESM.xlsx]

## Sheet: RNA-Seq data
Additional file 1 Table S1. Summary of RNA-Seq data mapping information
sample	total read	mapping reads	mapping rate (%)	unique mapping reads	unique mapping rate(%)
K_Pre1	52098451	49420354	0.9486	45125640	0.9142
K_Pre2	43077124	41073443	0.9535	38323872	0.9209
K_Pre3	66270990	62306717	0.9402	57239774	0.903
K_Pre4	55924689	53246886	0.9521	46857302	0.9166
K_Pre5	45352146	42884734	0.9456	39457072	0.9108
K_Pre6	57828915	54747627	0.9467	50562060	0.9123
K_Pre7	47682956	45031011	0.9444	41527562	0.9084
K_Pre8	66516797	62567028	0.9406	55175462	0.9008
H_Pre1	43766655	41536400	0.949	38567408	0.9131
H_Pre2	52443974	49825950	0.9501	46050738	0.9144
H_Pre3	59656322	56373788	0.945	50989058	0.9081
H_Pre4	52388899	49695360	0.9486	46226216	0.9137
K_Post1	54154542	51842109	0.9573	44507930	0.9221
K_Post2	55956961	53463048	0.9554	49803544	0.9248
K_Post3	52684553	49800375	0.9453	46250600	0.9116
K_Post4	60931153	57187963	0.9386	52866872	0.901
K_Post5	47419471	45006769	0.9491	42002578	0.9148
K_Post6	53089254	49972462	0.9413	46196618	0.907
K_Post7	48968439	46452993	0.9486	43269704	0.9142
K_Post8	53841827	50771478	0.943	46548672	0.9078
H_Post1	51708858	49179516	0.9511	45678352	0.9153
H_Post2	61536469	58602667	0.9523	54525178	0.9175
H_Post3	53185454	50499865	0.9495	46293518	0.9144
H_Post4	50320683	47591232	0.9458	44289506	0.9108
