# Supplementary material for: Integrating RNA-Seq with GWAS reveals novel insights into the molecular mechanism underpinning ketosis in cattle
Source: BMC Genomics. 2020 Jul 17;21:489. doi: 10.1186/s12864-020-06909-z (PMC7367229; doi:10.1186/s12864-020-06909-z)
Supplement: Supplementary file 2 — Additional file 2: Table S2. Summary of seven blood bio-indicators across 24 samples. [file 12864_2020_6909_MOESM2_ESM.xlsx]

## Sheet: Sheet1
Additional file 2 Table S2. Seven blood bio-indicators across 24 samples
Sample	TC (mmol/L)	TG (mmol/L)	HDL(mmol/L)	LDL(mmol/L)	Ca(mmol/L)	INS(mIU/mL)	BHBA (mmol/L)
K_Pre1	1.51	0.34	1.05	0.31	0.07	26.764	0.4
K_Pre2	0.41	2.04	1.4	0.45	2.09	39.49	0.6
K_Pre3	0.36	1.92	1.47	0.29	2.13	22.795	0.6
K_Pre4	1.95	0.43	1.42	0.51	0.09	63.569	0.4
K_Pre5	1.76	0.36	1.12	0.48	0.08	52.606	1.3
K_Pre6	0.38	2.29	1.35	0.77	2.17	19.268	1
K_Pre7	0.34	2.33	1.38	0.8	2.3	23.111	1
K_Pre8	2.08	0.5	1.28	0.57	0.16	53.881	0.8
H_Pre1	0.39	2.22	1.31	0.73	2.06	38.104	0.7
H_Pre2	0.49	2.87	1.19	1.46	2.19	16.747	0.7
H_Pre3	2.56	0.51	1.4	0.93	0.11	55.85	0.7
H_Pre4	2.33	0.44	1.27	0.86	0.12	24.765	0.5
K_Post1	1.07	0.21	0.68	0.29	0.14	25.697	2.8
K_Post2	0.29	1.87	1.17	0.57	2.22	31.803	1.6
K_Post3	0.27	1.64	1.2	0.32	2.18	16.263	2.8
K_Post4	2.54	0.25	1.56	0.85	0.07	29.511	2.6
K_Post5	1.46	0.25	1.14	0.21	0.13	37.423	2
K_Post6	0.3	3.02	1.68	1.2	2.2	16.041	1.5
K_Post7	0.3	2.04	1.27	0.63	2.38	11.403	2.7
K_Post8	1.03	0.39	0.55	0.3	0.02	28.95	2.8
H_Post1	0.28	1.94	1.14	0.67	2.14	18.34	0.6
H_Post2	0.28	2.52	1.03	1.36	2.27	17.809	0.7
H_Post3	1.73	0.21	1.06	0.57	0.12	32.031	0.9
H_Post4	2.46	0.33	1.15	1.2	0.11	27.816	0.9
