# Supplementary material for: Integrating RNA-Seq with GWAS reveals novel insights into the molecular mechanism underpinning ketosis in cattle
Source: BMC Genomics. 2020 Jul 17;21:489. doi: 10.1186/s12864-020-06909-z (PMC7367229; doi:10.1186/s12864-020-06909-z)
Supplement: Supplementary file 3 — Additional file 3: Table S3. Gene Ontology (GO) enrichment analysis of five gene modules. [file 12864_2020_6909_MOESM3_ESM.xlsx]

## Sheet: black
Additional file 3 Table S3. GO enrichment analysis for five gene modules of interest
GO biological process complete	Bos taurus - REFLIST (22008)	upload_1 (951)	upload_1 (expected)	upload_1 (over/under)	upload_1 (fold Enrichment)	upload_1 (raw P-value)	upload_1 (FDR)
T cell mediated immunity (GO:0002456)	22	7	0.95	+	7.36	0.000143	0.0318
T cell activation involved in immune response (GO:0002286)	37	9	1.6	+	5.63	9.56e-05	0.0247
regulation of phospholipid metabolic process (GO:1903725)	64	11	2.77	+	3.98	0.000252	0.0474
lymphocyte mediated immunity (GO:0002449)	83	14	3.59	+	3.9	4.53e-05	0.0141
adaptive immune response based on somatic recombination of immune receptors built from immunoglobulin superfamily domains (GO:0002460)	99	16	4.28	+	3.74	2.12e-05	0.00846
leukocyte activation involved in immune response (GO:0002366)	100	15	4.32	+	3.47	8.13e-05	0.0223
leukocyte mediated immunity (GO:0002443)	109	16	4.71	+	3.4	6e-05	0.0175
cell activation involved in immune response (GO:0002263)	103	15	4.45	+	3.37	0.000109	0.0268
regulation of lymphocyte mediated immunity (GO:0002706)	104	15	4.49	+	3.34	0.00012	0.0285
cellular carbohydrate metabolic process (GO:0044262)	107	15	4.62	+	3.24	0.00016	0.0338
regulation of leukocyte mediated immunity (GO:0002703)	136	19	5.88	+	3.23	2.35e-05	0.00821
immune effector process (GO:0002252)	306	41	13.22	+	3.1	1.73e-09	2.41e-06
cytokine production (GO:0001816)	123	16	5.32	+	3.01	0.000213	0.0424
T cell activation (GO:0042110)	171	22	7.39	+	2.98	1.77e-05	0.00725
positive regulation of DNA-binding transcription factor activity (GO:0051091)	183	22	7.91	+	2.78	4.5e-05	0.0143
adaptive immune response (GO:0002250)	151	18	6.52	+	2.76	0.000236	0.0458
lymphocyte activation (GO:0046649)	269	32	11.62	+	2.75	1.14e-06	0.000755
leukocyte activation (GO:0045321)	331	39	14.3	+	2.73	9.86e-08	0.000106
regulation of response to biotic stimulus (GO:0002831)	258	30	11.15	+	2.69	3.69e-06	0.00198
positive regulation of defense response (GO:0031349)	215	25	9.29	+	2.69	2.33e-05	0.00833
regulation of immune effector process (GO:0002697)	254	29	10.98	+	2.64	7.34e-06	0.00353
regulation of innate immune response (GO:0045088)	204	23	8.82	+	2.61	7.47e-05	0.0208
immune response (GO:0006955)	578	64	24.98	+	2.56	1.14e-10	1.77e-07
regulation of defense response (GO:0031347)	428	45	18.49	+	2.43	2.48e-07	0.000248
regulation of DNA-binding transcription factor activity (GO:0051090)	295	31	12.75	+	2.43	1.72e-05	0.00727
positive regulation of response to external stimulus (GO:0032103)	308	32	13.31	+	2.4	2.28e-05	0.0086
regulation of cell activation (GO:0050865)	378	39	16.33	+	2.39	2.43e-06	0.00135
innate immune response (GO:0045087)	264	27	11.41	+	2.37	8.93e-05	0.024
defense response to other organism (GO:0098542)	429	43	18.54	+	2.32	1.67e-06	0.00106
cellular ion homeostasis (GO:0006873)	320	32	13.83	+	2.31	3.43e-05	0.0111
cell activation (GO:0001775)	400	40	17.28	+	2.31	4.52e-06	0.00234
regulation of leukocyte activation (GO:0002694)	350	35	15.12	+	2.31	1.39e-05	0.00627
response to bacterium (GO:0009617)	351	35	15.17	+	2.31	1.46e-05	0.00637
regulation of immune response (GO:0050776)	515	51	22.25	+	2.29	2.7e-07	0.000252
cellular cation homeostasis (GO:0030003)	309	30	13.35	+	2.25	9.24e-05	0.0243
positive regulation of immune response (GO:0050778)	341	33	14.74	+	2.24	5.81e-05	0.0173
inorganic ion homeostasis (GO:0098771)	372	35	16.07	+	2.18	4.55e-05	0.0138
cellular chemical homeostasis (GO:0055082)	368	34	15.9	+	2.14	0.00011	0.0266
cation homeostasis (GO:0055080)	362	33	15.64	+	2.11	0.000165	0.0343
response to other organism (GO:0051707)	677	61	29.25	+	2.09	4.13e-07	0.000339
defense response (GO:0006952)	624	56	26.96	+	2.08	1.13e-06	0.000791
response to external biotic stimulus (GO:0043207)	680	61	29.38	+	2.08	4.34e-07	0.000319
response to biotic stimulus (GO:0009607)	701	62	30.29	+	2.05	4.26e-07	0.00033
regulation of response to external stimulus (GO:0032101)	647	57	27.96	+	2.04	1.71e-06	0.00104
regulation of multi-organism process (GO:0043900)	438	38	18.93	+	2.01	0.000157	0.0337
positive regulation of immune system process (GO:0002684)	575	49	24.85	+	1.97	2.25e-05	0.00872
immune system process (GO:0002376)	1248	103	53.93	+	1.91	2.12e-09	2.69e-06
regulation of immune system process (GO:0002682)	923	76	39.88	+	1.91	3.46e-07	0.000302
vesicle-mediated transport (GO:0016192)	750	59	32.41	+	1.82	2.95e-05	0.00981
chemical homeostasis (GO:0048878)	627	49	27.09	+	1.81	0.000168	0.0344
regulation of response to stress (GO:0080134)	946	72	40.88	+	1.76	1.16e-05	0.00537
intracellular signal transduction (GO:0035556)	864	63	37.33	+	1.69	0.000135	0.0304
positive regulation of protein metabolic process (GO:0051247)	1114	77	48.14	+	1.6	0.000127	0.0295
regulation of phosphorus metabolic process (GO:0051174)	1216	83	52.55	+	1.58	9.85e-05	0.0246
regulation of phosphate metabolic process (GO:0019220)	1215	82	52.5	+	1.56	0.000133	0.0305
cellular response to organic substance (GO:0071310)	1311	88	56.65	+	1.55	9.68e-05	0.0246
positive regulation of multicellular organismal process (GO:0051240)	1220	81	52.72	+	1.54	0.000243	0.0465
cellular response to chemical stimulus (GO:0070887)	1670	110	72.16	+	1.52	2.32e-05	0.00852
response to organic substance (GO:0010033)	1657	109	71.6	+	1.52	2.85e-05	0.0097
response to external stimulus (GO:0009605)	1315	86	56.82	+	1.51	0.000235	0.0462
positive regulation of response to stimulus (GO:0048584)	1413	92	61.06	+	1.51	0.000169	0.0341
regulation of multicellular organismal process (GO:0051239)	2192	134	94.72	+	1.41	7.44e-05	0.0212
regulation of response to stimulus (GO:0048583)	2662	156	115.03	+	1.36	0.000147	0.0321
system process (GO:0003008)	1768	40	76.4	-	0.52	4.79e-06	0.00239
G protein-coupled receptor signaling pathway (GO:0007186)	1021	16	44.12	-	0.36	2.02e-06	0.00118
nervous system process (GO:0050877)	1433	21	61.92	-	0.34	2.22e-09	2.58e-06
sensory perception (GO:0007600)	1151	9	49.74	-	0.18	2.35e-12	4.69e-09
detection of stimulus (GO:0051606)	935	5	40.4	-	0.12	4.61e-12	8.05e-09
detection of chemical stimulus (GO:0009593)	849	2	36.69	-	0.05	1.38e-13	3.2e-10
detection of stimulus involved in sensory perception (GO:0050906)	870	2	37.59	-	0.05	6.28e-14	1.75e-10
sensory perception of chemical stimulus (GO:0007606)	875	1	37.81	-	0.03	3.08e-15	1.08e-11
detection of chemical stimulus involved in sensory perception of smell (GO:0050911)	818	0	35.35	-	< 0.01	1.1e-15	5.1e-12
detection of chemical stimulus involved in sensory perception (GO:0050907)	829	0	35.82	-	< 0.01	4.56e-16	3.18e-12
sensory perception of smell (GO:0007608)	841	0	36.34	-	< 0.01	3.04e-16	4.24e-12

## Sheet: darkorange
Gene Ontology of Darkorange
GO biological process complete	term ID	Bos taurus - REFLIST (22008)	upload_1 (730)	upload_1 (expected)	upload_1 (over/under)	upload_1 (fold Enrichment)	upload_1 (raw P-value)	upload_1 (FDR)
disruption of cells of other organism	GO:0044364	20	7	0.66	+	10.55	1.73e-05	0.0161
killing of cells of other organism	GO:0031640	20	7	0.66	+	10.55	1.73e-05	0.0151
modification of morphology or physiology of other organism	GO:0035821	88	15	2.92	+	5.14	1.02e-06	0.00142
positive regulation of immune system process	GO:0002684	575	42	19.07	+	2.2	6.84e-06	0.00734
regulation of immune system process	GO:0002682	923	56	30.62	+	1.83	3.71e-05	0.0304
immune system process	GO:0002376	1248	75	41.4	+	1.81	1.67e-06	0.00212
regulation of response to stimulus	GO:0048583	2662	129	88.3	+	1.46	1.61e-05	0.0161
system process	GO:0003008	1768	27	58.64	-	0.46	3.62e-06	0.00421
nervous system process	GO:0050877	1433	14	47.53	-	0.29	1.26e-08	2.2e-05
detection of stimulus	GO:0051606	935	5	31.01	-	0.16	1.41e-08	2.18e-05
sensory perception	GO:0007600	1151	6	38.18	-	0.16	1.82e-10	5.08e-07
sensory perception of smell	GO:0007608	841	2	27.9	-	0.07	4.75e-10	9.48e-07
sensory perception of chemical stimulus	GO:0007606	875	2	29.02	-	0.07	2.32e-10	5.39e-07
detection of chemical stimulus	GO:0009593	849	1	28.16	-	0.04	2.82e-11	9.85e-08
detection of stimulus involved in sensory perception	GO:0050906	870	1	28.86	-	0.03	1.27e-11	5.92e-08
detection of chemical stimulus involved in sensory perception of smell	GO:0050911	818	0	27.13	-	< 0.01	3.77e-12	2.63e-08
detection of chemical stimulus involved in sensory perception	GO:0050907	829	0	27.5	-	< 0.01	2.47e-12	3.45e-08

## Sheet: midnightblue
Gene Ontology of Midnightblue
GO biological process complete	term ID	Bos taurus - REFLIST (22008)	upload_1 (891)	upload_1 (expected)	upload_1 (over/under)	upload_1 (fold Enrichment)	upload_1 (raw P-value)	upload_1 (FDR)
cellular response to interferon-gamma	GO:0071346	46	10	1.86	+	5.37	5.3e-05	0.0255
response to interferon-gamma	GO:0034341	58	12	2.35	+	5.11	1.49e-05	0.00865
response to molecule of bacterial origin	GO:0002237	179	23	7.25	+	3.17	4.24e-06	0.0037
response to lipopolysaccharide	GO:0032496	159	19	6.44	+	2.95	6.91e-05	0.0321
response to bacterium	GO:0009617	351	34	14.21	+	2.39	1.18e-05	0.00749
cellular response to cytokine stimulus	GO:0071345	459	42	18.58	+	2.26	3.31e-06	0.0033
response to cytokine	GO:0034097	510	44	20.65	+	2.13	9.71e-06	0.00645
regulation of immune system process	GO:0002682	923	74	37.37	+	1.98	9.42e-08	0.000131
response to other organism	GO:0051707	677	54	27.41	+	1.97	9.09e-06	0.00668
regulation of immune response	GO:0050776	515	41	20.85	+	1.97	8.81e-05	0.0397
response to external biotic stimulus	GO:0043207	680	54	27.53	+	1.96	9.45e-06	0.00659
response to nitrogen compound	GO:1901698	566	44	22.91	+	1.92	0.000107	0.0467
response to biotic stimulus	GO:0009607	701	54	28.38	+	1.9	1.99e-05	0.0107
response to oxygen-containing compound	GO:1901700	845	64	34.21	+	1.87	4.43e-06	0.00363
response to organic substance	GO:0010033	1657	116	67.08	+	1.73	2.9e-08	4.5e-05
immune system process	GO:0002376	1248	87	50.53	+	1.72	2.5e-06	0.00291
cellular response to organic substance	GO:0071310	1311	90	53.08	+	1.7	2.98e-06	0.0032
cellular response to chemical stimulus	GO:0070887	1670	112	67.61	+	1.66	3.92e-07	0.000497
response to external stimulus	GO:0009605	1315	87	53.24	+	1.63	1.67e-05	0.0093
regulation of response to stimulus	GO:0048583	2662	152	107.77	+	1.41	2.34e-05	0.0121
positive regulation of cellular process	GO:0048522	3655	202	147.97	+	1.37	4.73e-06	0.00366
positive regulation of biological process	GO:0048518	4165	226	168.62	+	1.34	3.96e-06	0.00368
system process	GO:0003008	1768	40	71.58	-	0.56	4.69e-05	0.0234
nervous system process	GO:0050877	1433	28	58.02	-	0.48	1.33e-05	0.00809
sensory perception	GO:0007600	1151	10	46.6	-	0.21	1.43e-10	2.5e-07
detection of stimulus	GO:0051606	935	4	37.85	-	0.11	5.76e-12	1.15e-08
detection of chemical stimulus	GO:0009593	849	2	34.37	-	0.06	1.47e-12	3.41e-09
sensory perception of smell	GO:0007608	841	1	34.05	-	0.03	1.12e-13	3.12e-10
detection of stimulus involved in sensory perception	GO:0050906	870	1	35.22	-	0.03	3.35e-14	1.56e-10
sensory perception of chemical stimulus	GO:0007606	875	1	35.42	-	0.03	3.59e-14	1.25e-10
detection of chemical stimulus involved in sensory perception of smell	GO:0050911	818	0	33.12	-	< 0.01	8.03e-15	5.6e-11
detection of chemical stimulus involved in sensory perception	GO:0050907	829	0	33.56	-	< 0.01	5.41e-15	7.55e-11

## Sheet: royalblue
Gene Ontology of Royalblue
GO biological process complete	term ID	upload_1 (235)	upload_1 (expected)	upload_1 (over/under)	upload_1 (fold Enrichment)	upload_1 (raw P-value)	upload_1 (FDR)
spindle assembly involved in female meiosis I	GO:0007057	2	0.02	+	93.65	0.000658	0.0473
DNA replication preinitiation complex assembly	GO:0071163	2	0.02	+	93.65	0.000658	0.0471
centrosome separation	GO:0051299	3	0.04	+	70.24	3.95e-05	0.00414
attachment of mitotic spindle microtubules to kinetochore	GO:0051315	3	0.05	+	56.19	6.27e-05	0.00621
DNA replication checkpoint	GO:0000076	4	0.07	+	53.51	3.78e-06	0.000493
kinetochore organization	GO:0051383	7	0.14	+	50.43	9.27e-10	2.12e-07
establishment of centrosome localization	GO:0051660	3	0.06	+	46.83	9.33e-05	0.00862
spindle assembly involved in meiosis	GO:0090306	3	0.06	+	46.83	9.33e-05	0.00857
kinetochore assembly	GO:0051382	4	0.1	+	41.62	8.06e-06	0.000986
female meiosis I	GO:0007144	3	0.07	+	40.14	0.000132	0.0118
centromere complex assembly	GO:0034508	6	0.17	+	35.12	8.45e-08	1.4e-05
negative regulation of mitotic sister chromatid separation	GO:2000816	7	0.2	+	34.5	7.45e-09	1.6e-06
negative regulation of metaphase/anaphase transition of cell cycle	GO:1902100	7	0.2	+	34.5	7.45e-09	1.58e-06
negative regulation of chromosome separation	GO:1905819	7	0.2	+	34.5	7.45e-09	1.55e-06
negative regulation of mitotic metaphase/anaphase transition	GO:0045841	7	0.2	+	34.5	7.45e-09	1.53e-06
attachment of spindle microtubules to kinetochore	GO:0008608	4	0.12	+	34.05	1.51e-05	0.00176
mitotic spindle assembly checkpoint	GO:0007094	6	0.18	+	33.05	1.13e-07	1.84e-05
mitotic spindle checkpoint	GO:0071174	6	0.18	+	33.05	1.13e-07	1.82e-05
spindle assembly checkpoint	GO:0071173	6	0.18	+	33.05	1.13e-07	1.8e-05
spindle checkpoint	GO:0031577	6	0.18	+	33.05	1.13e-07	1.78e-05
DNA replication initiation	GO:0006270	5	0.16	+	31.22	1.72e-06	0.000237
nuclear DNA replication	GO:0033260	4	0.13	+	31.22	2e-05	0.00229
cell cycle DNA replication	GO:0044786	4	0.14	+	28.82	2.59e-05	0.00287
meiotic spindle organization	GO:0000212	4	0.14	+	28.82	2.59e-05	0.00285
negative regulation of mitotic sister chromatid segregation	GO:0033048	7	0.25	+	28.5	2.22e-08	4.25e-06
negative regulation of chromosome segregation	GO:0051985	7	0.26	+	27.31	2.85e-08	5.23e-06
negative regulation of sister chromatid segregation	GO:0033046	7	0.26	+	27.31	2.85e-08	5.16e-06
regulation of mitotic sister chromatid separation	GO:0010965	12	0.46	+	26.14	4.29e-13	1.87e-10
positive regulation of cell cycle G2/M phase transition	GO:1902751	6	0.23	+	25.54	4.05e-07	5.76e-05
regulation of attachment of spindle microtubules to kinetochore	GO:0051988	3	0.12	+	25.54	0.000389	0.0305
regulation of mitotic cell cycle spindle assembly checkpoint	GO:0090266	3	0.12	+	25.54	0.000389	0.0303
regulation of spindle checkpoint	GO:0090231	3	0.12	+	25.54	0.000389	0.0301
regulation of mitotic spindle checkpoint	GO:1903504	3	0.12	+	25.54	0.000389	0.03
regulation of mitotic metaphase/anaphase transition	GO:0030071	11	0.44	+	25.13	5.98e-12	1.9e-09
protein localization to chromosome, centromeric region	GO:0071459	4	0.16	+	24.97	4.16e-05	0.0043
regulation of metaphase/anaphase transition of cell cycle	GO:1902099	11	0.45	+	24.53	7.47e-12	2.32e-09
regulation of chromosome separation	GO:1905818	12	0.5	+	23.91	1.05e-12	3.87e-10
inner cell mass cell proliferation	GO:0001833	3	0.13	+	23.41	0.000482	0.0364
mitotic spindle assembly	GO:0090307	7	0.3	+	23.41	7.02e-08	1.2e-05
negative regulation of centrosome cycle	GO:0046606	3	0.13	+	23.41	0.000482	0.0362
protein localization to kinetochore	GO:0034501	3	0.13	+	23.41	0.000482	0.036
negative regulation of mitotic nuclear division	GO:0045839	7	0.3	+	23.41	7.02e-08	1.18e-05
positive regulation of G2/M transition of mitotic cell cycle	GO:0010971	4	0.18	+	22.04	6.31e-05	0.0062
mitotic spindle organization	GO:0007052	11	0.5	+	21.92	2.13e-11	6.2e-09
DNA replication-independent nucleosome assembly	GO:0006336	3	0.14	+	21.61	0.000589	0.0433
DNA replication-independent nucleosome organization	GO:0034724	3	0.14	+	21.61	0.000589	0.043
chromosome condensation	GO:0030261	3	0.14	+	21.61	0.000589	0.0428
mitotic sister chromatid segregation	GO:0000070	16	0.77	+	20.81	1.06e-15	7.42e-13
regulation of mitotic sister chromatid segregation	GO:0033047	12	0.59	+	20.43	5.24e-12	1.7e-09
mitotic nuclear division	GO:0140014	22	1.1	+	20	8.03e-21	9.34e-18
mitotic G2/M transition checkpoint	GO:0044818	4	0.2	+	19.72	9.18e-05	0.00854
regulation of sister chromatid segregation	GO:0033045	13	0.67	+	19.32	1.24e-12	4.44e-10
negative regulation of nuclear division	GO:0051784	7	0.36	+	19.28	2.23e-07	3.27e-05
regulation of DNA-dependent DNA replication	GO:0090329	7	0.36	+	19.28	2.23e-07	3.23e-05
female meiotic nuclear division	GO:0007143	6	0.32	+	18.73	1.95e-06	0.000264
regulation of chromosome segregation	GO:0051983	17	0.91	+	18.73	6.16e-16	4.52e-13
protein localization to microtubule cytoskeleton	GO:0072698	5	0.27	+	18.73	1.45e-05	0.0017
metaphase plate congression	GO:0051310	8	0.44	+	18.27	4.28e-08	7.56e-06
mitotic metaphase plate congression	GO:0007080	6	0.33	+	18.13	2.31e-06	0.000309
spindle assembly	GO:0051225	11	0.61	+	18.07	1.31e-10	3.51e-08
sister chromatid segregation	GO:0000819	16	0.92	+	17.42	1.22e-14	7.76e-12
DNA duplex unwinding	GO:0032508	11	0.64	+	17.17	2.12e-10	5.39e-08
microtubule cytoskeleton organization involved in mitosis	GO:1902850	12	0.7	+	17.03	3.43e-11	9.57e-09
mitotic cell cycle phase transition	GO:0044772	14	0.83	+	16.81	8.89e-13	3.35e-10
centrosome localization	GO:0051642	5	0.3	+	16.72	2.35e-05	0.00265
microtubule organizing center localization	GO:0061842	5	0.3	+	16.72	2.35e-05	0.00263
mitotic cell cycle checkpoint	GO:0007093	13	0.79	+	16.45	7.51e-12	2.28e-09
protein localization to cytoskeleton	GO:0044380	5	0.31	+	16.15	2.73e-05	0.00296
histone phosphorylation	GO:0016572	5	0.32	+	15.61	3.16e-05	0.00339
mitotic cell cycle process	GO:1903047	49	3.14	+	15.61	4.72e-41	2.19e-37
establishment of spindle orientation	GO:0051294	4	0.26	+	15.61	0.000204	0.0173
regulation of G2/M transition of mitotic cell cycle	GO:0010389	8	0.51	+	15.61	1.26e-07	1.94e-05
cell cycle phase transition	GO:0044770	14	0.91	+	15.42	2.51e-12	8.55e-10
DNA-dependent DNA replication	GO:0006261	11	0.72	+	15.38	6.05e-10	1.46e-07
mitotic cell cycle	GO:0000278	53	3.48	+	15.23	5.74e-44	8.01e-40
spindle organization	GO:0007051	16	1.06	+	15.14	8.56e-14	4.42e-11
establishment of chromosome localization	GO:0051303	9	0.6	+	15.05	2.69e-08	5.07e-06
chromosome localization	GO:0050000	9	0.6	+	15.05	2.69e-08	5.01e-06
cell cycle checkpoint	GO:0000075	17	1.13	+	15.02	1.57e-14	9.54e-12
DNA geometric change	GO:0032392	11	0.75	+	14.72	9.17e-10	2.13e-07
regulation of cell cycle G2/M phase transition	GO:1902749	10	0.68	+	14.63	5.69e-09	1.24e-06
protein-DNA complex assembly	GO:0065004	14	0.96	+	14.57	5.02e-12	1.67e-09
nuclear division	GO:0000280	30	2.07	+	14.48	2.12e-24	3.71e-21
centrosome cycle	GO:0007098	8	0.56	+	14.41	2.2e-07	3.26e-05
cell cycle G1/S phase transition	GO:0044843	6	0.42	+	14.41	7.53e-06	0.000938
G2 DNA damage checkpoint	GO:0031572	4	0.28	+	14.41	0.000268	0.022
negative regulation of G2/M transition of mitotic cell cycle	GO:0010972	4	0.28	+	14.41	0.000268	0.0219
chromosome segregation	GO:0007059	27	1.88	+	14.37	5.77e-22	8.05e-19
G2/M transition of mitotic cell cycle	GO:0000086	4	0.29	+	13.87	0.000305	0.0245
positive regulation of cell cycle phase transition	GO:1901989	10	0.73	+	13.77	9.61e-09	1.91e-06
spindle localization	GO:0051653	5	0.36	+	13.77	5.42e-05	0.00544
nuclear chromosome segregation	GO:0098813	21	1.53	+	13.75	5.67e-17	5.65e-14
negative regulation of mitotic cell cycle phase transition	GO:1901991	12	0.89	+	13.54	3.68e-10	9.02e-08
organelle fission	GO:0048285	30	2.22	+	13.51	1.31e-23	2.03e-20
cell cycle G2/M phase transition	GO:0044839	4	0.3	+	13.38	0.000346	0.0273
DNA replication	GO:0006260	17	1.29	+	13.16	1.1e-13	5.49e-11
microtubule organizing center organization	GO:0031023	8	0.61	+	13.14	4.14e-07	5.84e-05
positive regulation of mitotic cell cycle phase transition	GO:1901992	7	0.54	+	12.85	2.55e-06	0.00034
DNA integrity checkpoint	GO:0031570	10	0.78	+	12.83	1.77e-08	3.44e-06
regulation of mitotic nuclear division	GO:0007088	16	1.25	+	12.81	8.65e-13	3.35e-10
negative regulation of cell cycle phase transition	GO:1901988	13	1.03	+	12.68	1.4e-10	3.61e-08
negative regulation of cell cycle G2/M phase transition	GO:1902750	5	0.4	+	12.66	7.8e-05	0.00746
G1/S transition of mitotic cell cycle	GO:0000082	5	0.4	+	12.66	7.8e-05	0.00741
establishment of spindle localization	GO:0051293	4	0.32	+	12.49	0.000439	0.0337
regulation of centrosome cycle	GO:0046605	6	0.48	+	12.49	1.58e-05	0.00182
DNA conformation change	GO:0071103	21	1.74	+	12.07	6.14e-16	4.76e-13
regulation of DNA replication	GO:0006275	9	0.75	+	12.04	1.52e-07	2.31e-05
regulation of meiotic cell cycle	GO:0051445	5	0.43	+	11.71	0.000109	0.00996
negative regulation of cell cycle process	GO:0010948	18	1.54	+	11.71	1.26e-13	6.06e-11
regulation of nuclear division	GO:0051783	17	1.46	+	11.62	6.85e-13	2.81e-10
nucleosome assembly	GO:0006334	7	0.61	+	11.5	5e-06	0.000635
protein-DNA complex subunit organization	GO:0071824	14	1.23	+	11.4	9.75e-11	2.67e-08
regulation of mitotic cell cycle phase transition	GO:1901990	20	1.79	+	11.15	1.22e-14	8.09e-12
negative regulation of chromosome organization	GO:2001251	11	0.99	+	11.08	1.36e-08	2.68e-06
cell division	GO:0051301	29	2.63	+	11.04	1.21e-20	1.29e-17
meiotic nuclear division	GO:0140013	12	1.09	+	11.02	3.12e-09	7.02e-07
regulation of cell cycle phase transition	GO:1901987	23	2.12	+	10.82	2.07e-16	1.93e-13
meiotic chromosome segregation	GO:0045132	7	0.65	+	10.75	7.53e-06	0.00093
negative regulation of mitotic cell cycle	GO:0045930	16	1.52	+	10.55	1.26e-11	3.73e-09
cell cycle process	GO:0022402	59	5.69	+	10.37	1.87e-40	6.52e-37
DNA packaging	GO:0006323	10	0.97	+	10.29	1.19e-07	1.84e-05
meiotic cell cycle process	GO:1903046	12	1.21	+	9.95	8.99e-09	1.82e-06
chromatin assembly	GO:0031497	7	0.73	+	9.64	1.45e-05	0.00173
DNA damage checkpoint	GO:0000077	7	0.73	+	9.64	1.45e-05	0.00171
mitotic cytokinesis	GO:0000281	5	0.52	+	9.56	0.000262	0.0216
positive regulation of cell cycle process	GO:0090068	19	2.01	+	9.46	8.36e-13	3.33e-10
regulation of cytokinesis	GO:0032465	6	0.65	+	9.21	7.6e-05	0.00737
cytoskeleton-dependent cytokinesis	GO:0061640	6	0.65	+	9.21	7.6e-05	0.00732
cell cycle	GO:0007049	66	7.24	+	9.12	2.95e-42	2.06e-38
cytokinesis	GO:0000910	6	0.67	+	8.92	8.97e-05	0.0084
regulation of cell cycle process	GO:0010564	40	4.6	+	8.69	1.22e-24	2.83e-21
meiosis I	GO:0007127	6	0.72	+	8.39	0.000123	0.011
protein localization to chromosome	GO:0034502	5	0.6	+	8.36	0.000464	0.0354
meiotic cell cycle	GO:0051321	12	1.44	+	8.32	5.57e-08	9.6e-06
meiosis I cell cycle process	GO:0061982	6	0.73	+	8.26	0.000133	0.0117
microtubule cytoskeleton organization	GO:0000226	27	3.28	+	8.24	2.5e-16	2.18e-13
chromatin assembly or disassembly	GO:0006333	7	0.86	+	8.09	4.12e-05	0.0043
nucleosome organization	GO:0034728	7	0.88	+	7.99	4.44e-05	0.00452
negative regulation of cell cycle	GO:0045786	24	3.02	+	7.94	2.62e-14	1.46e-11
positive regulation of cell cycle	GO:0045787	22	2.81	+	7.83	4.25e-13	1.91e-10
regulation of mitotic cell cycle	GO:0007346	28	3.61	+	7.76	2.8e-16	2.3e-13
female gamete generation	GO:0007292	8	1.08	+	7.42	2.09e-05	0.00237
positive regulation of mitotic cell cycle	GO:0045931	9	1.22	+	7.39	6.52e-06	0.000819
regulation of chromosome organization	GO:0033044	19	2.75	+	6.9	1.38e-10	3.62e-08
regulation of cell division	GO:0051302	8	1.21	+	6.63	4.45e-05	0.0045
DNA repair	GO:0006281	21	3.18	+	6.6	3.06e-11	8.71e-09
chromosome organization	GO:0051276	48	7.31	+	6.56	1.49e-24	2.98e-21
regulation of cell cycle	GO:0051726	49	7.62	+	6.43	1.08e-24	3.01e-21
establishment of organelle localization	GO:0051656	14	2.2	+	6.36	1e-07	1.65e-05
microtubule-based process	GO:0007017	29	4.7	+	6.17	2.08e-14	1.21e-11
regulation of reproductive process	GO:2000241	8	1.3	+	6.14	7.4e-05	0.00722
double-strand break repair	GO:0006302	7	1.14	+	6.13	0.000212	0.0178
establishment of localization in cell	GO:0051649	14	2.3	+	6.1	1.64e-07	2.47e-05
response to UV	GO:0009411	7	1.23	+	5.7	0.000321	0.0255
DNA metabolic process	GO:0006259	28	5.01	+	5.59	5.9e-13	2.5e-10
cellular response to DNA damage stimulus	GO:0006974	28	5.26	+	5.32	1.84e-12	6.42e-10
organelle localization	GO:0051640	17	3.2	+	5.31	5.18e-08	9.03e-06
regulation of microtubule cytoskeleton organization	GO:0070507	8	1.6	+	4.99	0.000285	0.023
negative regulation of organelle organization	GO:0010639	14	2.85	+	4.91	1.92e-06	0.000262
regulation of DNA metabolic process	GO:0051052	12	2.7	+	4.44	2.71e-05	0.00296
regulation of microtubule-based process	GO:0032886	8	1.8	+	4.43	0.000607	0.0439
organelle assembly	GO:0070925	17	4.09	+	4.16	1.36e-06	0.00019
cytoskeleton organization	GO:0007010	29	7.39	+	3.92	7.36e-10	1.74e-07
cellular protein-containing complex assembly	GO:0034622	17	4.51	+	3.77	4.75e-06	0.000608
response to radiation	GO:0009314	12	3.27	+	3.67	0.000155	0.0136
organelle organization	GO:0006996	75	21.73	+	3.45	6.37e-22	8.09e-19
cellular response to stress	GO:0033554	36	10.71	+	3.36	3.31e-10	8.25e-08
positive regulation of transferase activity	GO:0051347	14	4.32	+	3.24	0.000159	0.0139
regulation of organelle organization	GO:0033043	30	9.33	+	3.21	3.03e-08	5.41e-06
negative regulation of cellular component organization	GO:0051129	15	5.06	+	2.96	0.000236	0.0197
protein phosphorylation	GO:0006468	19	6.86	+	2.77	8.31e-05	0.00784
regulation of transferase activity	GO:0051338	18	6.77	+	2.66	0.00021	0.0178
cellular macromolecule biosynthetic process	GO:0034645	27	10.75	+	2.51	1.44e-05	0.00174
protein-containing complex assembly	GO:0065003	21	8.52	+	2.46	0.000174	0.0151
macromolecule biosynthetic process	GO:0009059	27	11.11	+	2.43	3.41e-05	0.00363
nucleic acid metabolic process	GO:0090304	34	14.32	+	2.37	3.61e-06	0.000475
protein-containing complex subunit organization	GO:0043933	22	9.43	+	2.33	0.000311	0.0248
cellular component organization	GO:0016043	83	35.89	+	2.31	5.29e-14	2.84e-11
cellular component assembly	GO:0022607	34	14.98	+	2.27	1.1e-05	0.00133
phosphorylation	GO:0016310	21	9.27	+	2.27	0.000581	0.0429
cellular component organization or biogenesis	GO:0071840	83	36.82	+	2.25	2.22e-13	1.03e-10
cellular component biogenesis	GO:0044085	34	16.07	+	2.12	4.28e-05	0.00439
nucleobase-containing compound metabolic process	GO:0006139	37	17.94	+	2.06	3.47e-05	0.00366
cellular macromolecule metabolic process	GO:0044260	72	36.08	+	2	5.45e-09	1.21e-06
heterocycle metabolic process	GO:0046483	38	19.11	+	1.99	5.98e-05	0.00596
cellular aromatic compound metabolic process	GO:0006725	38	19.55	+	1.94	0.00012	0.0108
regulation of cellular component organization	GO:0051128	34	17.73	+	1.92	0.00028	0.0227
response to stress	GO:0006950	39	20.65	+	1.89	0.000121	0.0109
organic cyclic compound metabolic process	GO:1901360	39	20.99	+	1.86	0.000201	0.0172
macromolecule metabolic process	GO:0043170	76	46.1	+	1.65	4.71e-06	0.000608
positive regulation of cellular process	GO:0048522	62	39.03	+	1.59	0.000197	0.017
nitrogen compound metabolic process	GO:0006807	75	51.71	+	1.45	0.000477	0.0362
cellular process	GO:0009987	154	114.23	+	1.35	2.46e-07	3.54e-05
nervous system process	GO:0050877	3	15.3	-	0.2	0.000247	0.0205
sensory perception	GO:0007600	2	12.29	-	0.16	0.000568	0.0421

## Sheet: lightcyan
Gene Ontology of lightcyan
GO biological process complete	Bos taurus - REFLIST (22008)	upload_1 (265)	upload_1 (expected)	upload_1 (over/under)	upload_1 (fold Enrichment)	upload_1 (raw P-value)	upload_1 (FDR)
system process (GO:0003008)	1768	4	21.29	-	0.19	6.01e-06	0.0419
nervous system process (GO:0050877)	1433	2	17.25	-	0.12	6.7e-06	0.0312
sensory perception (GO:0007600)	1151	0	13.86	-	< 0.01	1.71e-06	0.0239
