# Supplementary material for: Integrating RNA-Seq with GWAS reveals novel insights into the molecular mechanism underpinning ketosis in cattle
Source: BMC Genomics. 2020 Jul 17;21:489. doi: 10.1186/s12864-020-06909-z (PMC7367229; doi:10.1186/s12864-020-06909-z)
Supplement: Supplementary file 4 — Additional file 4: Table S4. Tissue enrichment analysis of all gene modules. [file 12864_2020_6909_MOESM4_ESM.xlsx]

## Sheet: black
Additional file 4 Table S4. Tissue enrichment analysis across all gene modules
Tissue	Input	Background	P	FDR	Genes
Spleen	129	1230	8.20578e-25	3.73363e-23	ENSBTAG00000033316;ENSBTAG00000014834;ENSBTAG00000004580;ENSBTAG00000004270;ENSBTAG00000012526;ENSBTAG00000046584;ENSBTAG00000005891;ENSBTAG00000016920;ENSBTAG00000031397;ENSBTAG00000014199;ENSBTAG00000047570;ENSBTAG00000034159;ENSBTAG00000015520;ENSBTAG00000046383;ENSBTAG00000018367;ENSBTAG00000045880;ENSBTAG00000008327;ENSBTAG00000002951;ENSBTAG00000045529;ENSBTAG00000048049;ENSBTAG00000001219;…
White_blood_cells	129	1230	8.20578e-25	3.73363e-23	ENSBTAG00000034159;ENSBTAG00000008327;ENSBTAG00000005891;ENSBTAG00000004224;ENSBTAG00000017593;ENSBTAG00000004580;ENSBTAG00000004714;ENSBTAG00000046584;ENSBTAG00000043953;ENSBTAG00000039347;ENSBTAG00000004270;ENSBTAG00000008852;ENSBTAG00000014199;ENSBTAG00000015061;ENSBTAG00000037989;ENSBTAG00000003255;ENSBTAG00000007409;ENSBTAG00000031216;ENSBTAG00000007661;ENSBTAG00000003836;ENSBTAG00000014834;…
CD8_cell	123	1230	7.04372e-22	1.60245e-20	ENSBTAG00000012029;ENSBTAG00000008327;ENSBTAG00000047398;ENSBTAG00000048012;ENSBTAG00000045529;ENSBTAG00000040281;ENSBTAG00000004270;ENSBTAG00000002100;ENSBTAG00000004224;ENSBTAG00000014199;ENSBTAG00000007661;ENSBTAG00000018367;ENSBTAG00000025405;ENSBTAG00000012526;ENSBTAG00000014447;ENSBTAG00000034159;ENSBTAG00000037989;ENSBTAG00000019800;ENSBTAG00000031216;ENSBTAG00000045953;ENSBTAG00000004580;…
Milk_cells	123	1230	7.04372e-22	1.60245e-20	ENSBTAG00000039347;ENSBTAG00000017593;ENSBTAG00000015061;ENSBTAG00000021240;ENSBTAG00000004714;ENSBTAG00000008004;ENSBTAG00000044676;ENSBTAG00000024918;ENSBTAG00000012442;ENSBTAG00000016593;ENSBTAG00000012774;ENSBTAG00000011236;ENSBTAG00000012185;ENSBTAG00000008471;ENSBTAG00000004716;ENSBTAG00000005841;ENSBTAG00000004059;ENSBTAG00000002702;ENSBTAG00000003880;ENSBTAG00000016730;ENSBTAG00000004270;…
Lymph_nodes	113	1230	2.41313e-17	4.39189e-16	ENSBTAG00000047398;ENSBTAG00000021596;ENSBTAG00000004270;ENSBTAG00000031216;ENSBTAG00000037989;ENSBTAG00000004580;ENSBTAG00000020883;ENSBTAG00000034611;ENSBTAG00000034159;ENSBTAG00000005891;ENSBTAG00000048012;ENSBTAG00000006042;ENSBTAG00000033316;ENSBTAG00000046819;ENSBTAG00000003255;ENSBTAG00000031232;ENSBTAG00000047058;ENSBTAG00000018367;ENSBTAG00000027809;ENSBTAG00000036224;ENSBTAG00000007927;…
CD4_cell	108	1230	2.99451e-15	4.54167e-14	ENSBTAG00000045953;ENSBTAG00000020883;ENSBTAG00000047398;ENSBTAG00000031216;ENSBTAG00000003255;ENSBTAG00000047058;ENSBTAG00000048012;ENSBTAG00000034611;ENSBTAG00000021596;ENSBTAG00000034159;ENSBTAG00000033036;ENSBTAG00000037989;ENSBTAG00000018367;ENSBTAG00000031232;ENSBTAG00000006519;ENSBTAG00000038544;ENSBTAG00000004580;ENSBTAG00000012526;ENSBTAG00000046819;ENSBTAG00000040281;ENSBTAG00000039380;…
Lung	96	1230	9.98931e-11	1.29861e-09	ENSBTAG00000014464;ENSBTAG00000047866;ENSBTAG00000020225;ENSBTAG00000019669;ENSBTAG00000015520;ENSBTAG00000016741;ENSBTAG00000003923;ENSBTAG00000009736;ENSBTAG00000004613;ENSBTAG00000046383;ENSBTAG00000017287;ENSBTAG00000000812;ENSBTAG00000020638;ENSBTAG00000045880;ENSBTAG00000007932;ENSBTAG00000019903;ENSBTAG00000010153;ENSBTAG00000000706;ENSBTAG00000013339;ENSBTAG00000008223;ENSBTAG00000047570;…
Adipose	94	1230	4.80104e-10	5.46118e-09	ENSBTAG00000046753;ENSBTAG00000038321;ENSBTAG00000006896;ENSBTAG00000014665;ENSBTAG00000019754;ENSBTAG00000003880;ENSBTAG00000021338;ENSBTAG00000021444;ENSBTAG00000003806;ENSBTAG00000017218;ENSBTAG00000019179;ENSBTAG00000004885;ENSBTAG00000010793;ENSBTAG00000013281;ENSBTAG00000038916;ENSBTAG00000013369;ENSBTAG00000013527;ENSBTAG00000009762;ENSBTAG00000003815;ENSBTAG00000001332;ENSBTAG00000013303;…
Caecum	79	1230	1.22361e-05	0.000123721	ENSBTAG00000015261;ENSBTAG00000047526;ENSBTAG00000004629;ENSBTAG00000012419;ENSBTAG00000030921;ENSBTAG00000001219;ENSBTAG00000048049;ENSBTAG00000004558;ENSBTAG00000002951;ENSBTAG00000018367;ENSBTAG00000048249;ENSBTAG00000026769;ENSBTAG00000015708;ENSBTAG00000016255;ENSBTAG00000003255;ENSBTAG00000001221;ENSBTAG00000020535;ENSBTAG00000015815;ENSBTAG00000004783;ENSBTAG00000019800;ENSBTAG00000001197;…
Kidney_Medulla	76	1230	6.46901e-05	0.00058868	ENSBTAG00000004629;ENSBTAG00000004243;ENSBTAG00000017461;ENSBTAG00000012595;ENSBTAG00000014821;ENSBTAG00000030230;ENSBTAG00000030335;ENSBTAG00000001839;ENSBTAG00000015749;ENSBTAG00000001808;ENSBTAG00000000460;ENSBTAG00000017056;ENSBTAG00000023607;ENSBTAG00000011586;ENSBTAG00000031358;ENSBTAG00000013414;ENSBTAG00000030674;ENSBTAG00000000830;ENSBTAG00000003959;ENSBTAG00000003162;ENSBTAG00000000711;…
Kidney_Cortex	75	1230	0.000109541	0.000906202	ENSBTAG00000004629;ENSBTAG00000004243;ENSBTAG00000014821;ENSBTAG00000010986;ENSBTAG00000017056;ENSBTAG00000011680;ENSBTAG00000030335;ENSBTAG00000000830;ENSBTAG00000017461;ENSBTAG00000012595;ENSBTAG00000001473;ENSBTAG00000011586;ENSBTAG00000011278;ENSBTAG00000001839;ENSBTAG00000031358;ENSBTAG00000019354;ENSBTAG00000016529;ENSBTAG00000030674;ENSBTAG00000000460;ENSBTAG00000011738;ENSBTAG00000000653;…
Kidney	74	1230	0.000182838	0.00138652	ENSBTAG00000004629;ENSBTAG00000019354;ENSBTAG00000010986;ENSBTAG00000017461;ENSBTAG00000011680;ENSBTAG00000014821;ENSBTAG00000030335;ENSBTAG00000046753;ENSBTAG00000004243;ENSBTAG00000000460;ENSBTAG00000012595;ENSBTAG00000000711;ENSBTAG00000017056;ENSBTAG00000030674;ENSBTAG00000000830;ENSBTAG00000002770;ENSBTAG00000001839;ENSBTAG00000002688;ENSBTAG00000006162;ENSBTAG00000013414;ENSBTAG00000002566;…
Bone_marrow	73	1230	0.000300788	0.00195512	ENSBTAG00000046753;ENSBTAG00000038321;ENSBTAG00000006896;ENSBTAG00000044173;ENSBTAG00000011227;ENSBTAG00000003825;ENSBTAG00000038916;ENSBTAG00000014069;ENSBTAG00000009336;ENSBTAG00000032017;ENSBTAG00000019948;ENSBTAG00000001546;ENSBTAG00000021338;ENSBTAG00000012544;ENSBTAG00000019669;ENSBTAG00000030836;ENSBTAG00000008479;ENSBTAG00000011095;ENSBTAG00000019903;ENSBTAG00000012855;ENSBTAG00000013926;…
Liver	73	1230	0.000300788	0.00195512	ENSBTAG00000011738;ENSBTAG00000018706;ENSBTAG00000020980;ENSBTAG00000000172;ENSBTAG00000006978;ENSBTAG00000034501;ENSBTAG00000026501;ENSBTAG00000010867;ENSBTAG00000046158;ENSBTAG00000014649;ENSBTAG00000025496;ENSBTAG00000018101;ENSBTAG00000017056;ENSBTAG00000009965;ENSBTAG00000018138;ENSBTAG00000011278;ENSBTAG00000019612;ENSBTAG00000031358;ENSBTAG00000032905;ENSBTAG00000021177;ENSBTAG00000011325;…
Vesicular_gland	72	1230	0.000487647	0.00295839	ENSBTAG00000046753;ENSBTAG00000038321;ENSBTAG00000019179;ENSBTAG00000006896;ENSBTAG00000017218;ENSBTAG00000021444;ENSBTAG00000011540;ENSBTAG00000013281;ENSBTAG00000010328;ENSBTAG00000015094;ENSBTAG00000017287;ENSBTAG00000009762;ENSBTAG00000014665;ENSBTAG00000024081;ENSBTAG00000040128;ENSBTAG00000008541;ENSBTAG00000019754;ENSBTAG00000005198;ENSBTAG00000015267;ENSBTAG00000021697;ENSBTAG00000014913;…
Fetus_Kidney	71	1230	0.000779031	0.00443074	ENSBTAG00000014486;ENSBTAG00000004629;ENSBTAG00000020792;ENSBTAG00000014821;ENSBTAG00000011586;ENSBTAG00000008600;ENSBTAG00000019354;ENSBTAG00000002688;ENSBTAG00000011680;ENSBTAG00000013298;ENSBTAG00000022227;ENSBTAG00000008479;ENSBTAG00000011133;ENSBTAG00000012595;ENSBTAG00000004243;ENSBTAG00000000830;ENSBTAG00000006162;ENSBTAG00000001110;ENSBTAG00000033248;ENSBTAG00000015094;ENSBTAG00000018784;…
Bulbourethral_gland	68	1230	0.00290427	0.0155464	ENSBTAG00000035147;ENSBTAG00000017425;ENSBTAG00000009504;ENSBTAG00000015261;ENSBTAG00000027225;ENSBTAG00000020190;ENSBTAG00000020527;ENSBTAG00000015197;ENSBTAG00000014486;ENSBTAG00000007952;ENSBTAG00000018125;ENSBTAG00000019988;ENSBTAG00000000130;ENSBTAG00000012169;ENSBTAG00000005776;ENSBTAG00000001126;ENSBTAG00000015904;ENSBTAG00000003806;ENSBTAG00000013527;ENSBTAG00000017943;ENSBTAG00000005723;…
Jejunum	66	1230	0.00647407	0.03273	ENSBTAG00000015261;ENSBTAG00000012419;ENSBTAG00000015815;ENSBTAG00000020535;ENSBTAG00000030921;ENSBTAG00000004714;ENSBTAG00000015874;ENSBTAG00000004716;ENSBTAG00000004558;ENSBTAG00000004064;ENSBTAG00000001197;ENSBTAG00000000962;ENSBTAG00000006846;ENSBTAG00000020883;ENSBTAG00000002951;ENSBTAG00000015708;ENSBTAG00000017056;ENSBTAG00000001219;ENSBTAG00000016255;ENSBTAG00000026769;ENSBTAG00000048049;…
Ileum	64	1230	0.013572	0.0650025	ENSBTAG00000015261;ENSBTAG00000004629;ENSBTAG00000012419;ENSBTAG00000030921;ENSBTAG00000004714;ENSBTAG00000020190;ENSBTAG00000004716;ENSBTAG00000005170;ENSBTAG00000016255;ENSBTAG00000019800;ENSBTAG00000015708;ENSBTAG00000018224;ENSBTAG00000018367;ENSBTAG00000017056;ENSBTAG00000014447;ENSBTAG00000004729;ENSBTAG00000047866;ENSBTAG00000004064;ENSBTAG00000005010;ENSBTAG00000003255;ENSBTAG00000012525;…
Descending_Colon	61	1230	0.0366617	0.151646	ENSBTAG00000015261;ENSBTAG00000008479;ENSBTAG00000030921;ENSBTAG00000012419;ENSBTAG00000021596;ENSBTAG00000002951;ENSBTAG00000004558;ENSBTAG00000014368;ENSBTAG00000004629;ENSBTAG00000000962;ENSBTAG00000018367;ENSBTAG00000048049;ENSBTAG00000016845;ENSBTAG00000011563;ENSBTAG00000001219;ENSBTAG00000001197;ENSBTAG00000034611;ENSBTAG00000016255;ENSBTAG00000020190;ENSBTAG00000014806;ENSBTAG00000018224;…
Prostrate	61	1230	0.0366617	0.151646	ENSBTAG00000005475;ENSBTAG00000008721;ENSBTAG00000012176;ENSBTAG00000014806;ENSBTAG00000011584;ENSBTAG00000001221;ENSBTAG00000032223;ENSBTAG00000003245;ENSBTAG00000008952;ENSBTAG00000010867;ENSBTAG00000017943;ENSBTAG00000000713;ENSBTAG00000011905;ENSBTAG00000011268;ENSBTAG00000006812;ENSBTAG00000046701;ENSBTAG00000001057;ENSBTAG00000002688;ENSBTAG00000014940;ENSBTAG00000045971;ENSBTAG00000015829;…
Urethra	61	1230	0.0366617	0.151646	ENSBTAG00000039834;ENSBTAG00000020792;ENSBTAG00000005092;ENSBTAG00000008479;ENSBTAG00000011227;ENSBTAG00000018224;ENSBTAG00000000460;ENSBTAG00000002025;ENSBTAG00000001101;ENSBTAG00000009504;ENSBTAG00000003923;ENSBTAG00000026963;ENSBTAG00000011563;ENSBTAG00000047591;ENSBTAG00000045907;ENSBTAG00000004613;ENSBTAG00000046649;ENSBTAG00000017369;ENSBTAG00000008441;ENSBTAG00000009762;ENSBTAG00000012525;…
Duodenum	60	1230	0.049484	0.16678	ENSBTAG00000015261;ENSBTAG00000030921;ENSBTAG00000015815;ENSBTAG00000012419;ENSBTAG00000004064;ENSBTAG00000015874;ENSBTAG00000048049;ENSBTAG00000001219;ENSBTAG00000016255;ENSBTAG00000015749;ENSBTAG00000005493;ENSBTAG00000020535;ENSBTAG00000000962;ENSBTAG00000001197;ENSBTAG00000019939;ENSBTAG00000006846;ENSBTAG00000026769;ENSBTAG00000018224;ENSBTAG00000005010;ENSBTAG00000016845;ENSBTAG00000018065;…
Fornix_vagina	60	1230	0.049484	0.16678	ENSBTAG00000046162;ENSBTAG00000015749;ENSBTAG00000010986;ENSBTAG00000021444;ENSBTAG00000021272;ENSBTAG00000014665;ENSBTAG00000002107;ENSBTAG00000013369;ENSBTAG00000004613;ENSBTAG00000005092;ENSBTAG00000029897;ENSBTAG00000011824;ENSBTAG00000005448;ENSBTAG00000026497;ENSBTAG00000003944;ENSBTAG00000011227;ENSBTAG00000007490;ENSBTAG00000019354;ENSBTAG00000030921;ENSBTAG00000014551;ENSBTAG00000011103;…
Rumen_ephthelial_cell	60	1230	0.049484	0.16678	ENSBTAG00000007399;ENSBTAG00000014685;ENSBTAG00000021410;ENSBTAG00000012125;ENSBTAG00000019836;ENSBTAG00000016363;ENSBTAG00000016255;ENSBTAG00000013046;ENSBTAG00000000894;ENSBTAG00000016169;ENSBTAG00000017369;ENSBTAG00000004653;ENSBTAG00000014649;ENSBTAG00000010922;ENSBTAG00000002835;ENSBTAG00000018897;ENSBTAG00000007870;ENSBTAG00000008124;ENSBTAG00000015874;ENSBTAG00000008103;ENSBTAG00000032951;…
Thymus	60	1230	0.049484	0.16678	ENSBTAG00000022893;ENSBTAG00000040281;ENSBTAG00000031232;ENSBTAG00000048249;ENSBTAG00000045953;ENSBTAG00000047272;ENSBTAG00000031216;ENSBTAG00000034611;ENSBTAG00000007316;ENSBTAG00000033036;ENSBTAG00000007927;ENSBTAG00000012526;ENSBTAG00000002100;ENSBTAG00000038544;ENSBTAG00000012397;ENSBTAG00000048012;ENSBTAG00000038960;ENSBTAG00000035785;ENSBTAG00000045583;ENSBTAG00000003255;ENSBTAG00000036224;…
Trachea	60	1230	0.049484	0.16678	ENSBTAG00000009762;ENSBTAG00000009084;ENSBTAG00000011680;ENSBTAG00000017263;ENSBTAG00000017369;ENSBTAG00000024081;ENSBTAG00000009139;ENSBTAG00000000540;ENSBTAG00000007596;ENSBTAG00000026234;ENSBTAG00000001014;ENSBTAG00000029954;ENSBTAG00000002025;ENSBTAG00000013369;ENSBTAG00000009717;ENSBTAG00000002344;ENSBTAG00000001332;ENSBTAG00000000706;ENSBTAG00000011838;ENSBTAG00000020481;ENSBTAG00000001749;…
Lymphocyte	59	1230	0.0657489	0.199438	ENSBTAG00000005891;ENSBTAG00000004580;ENSBTAG00000034159;ENSBTAG00000012029;ENSBTAG00000015297;ENSBTAG00000031582;ENSBTAG00000014834;ENSBTAG00000037989;ENSBTAG00000046584;ENSBTAG00000024918;ENSBTAG00000012125;ENSBTAG00000014199;ENSBTAG00000047398;ENSBTAG00000043953;ENSBTAG00000004999;ENSBTAG00000013046;ENSBTAG00000014685;ENSBTAG00000013277;ENSBTAG00000046699;ENSBTAG00000024107;ENSBTAG00000007399;…
Nasal_mucosa	59	1230	0.0657489	0.199438	ENSBTAG00000014486;ENSBTAG00000000130;ENSBTAG00000014806;ENSBTAG00000005115;ENSBTAG00000015094;ENSBTAG00000020190;ENSBTAG00000001219;ENSBTAG00000048049;ENSBTAG00000017943;ENSBTAG00000018138;ENSBTAG00000006643;ENSBTAG00000027225;ENSBTAG00000008721;ENSBTAG00000011352;ENSBTAG00000038381;ENSBTAG00000005475;ENSBTAG00000046580;ENSBTAG00000003806;ENSBTAG00000018016;ENSBTAG00000012335;ENSBTAG00000021678;…
Ureter	59	1230	0.0657489	0.199438	ENSBTAG00000008441;ENSBTAG00000039834;ENSBTAG00000000706;ENSBTAG00000011824;ENSBTAG00000007596;ENSBTAG00000011227;ENSBTAG00000006896;ENSBTAG00000029954;ENSBTAG00000014665;ENSBTAG00000007895;ENSBTAG00000004613;ENSBTAG00000019754;ENSBTAG00000010793;ENSBTAG00000018223;ENSBTAG00000009717;ENSBTAG00000001014;ENSBTAG00000000540;ENSBTAG00000008735;ENSBTAG00000038916;ENSBTAG00000047866;ENSBTAG00000005092;…
Colon	58	1230	0.0859963	0.237141	ENSBTAG00000015261;ENSBTAG00000020190;ENSBTAG00000004064;ENSBTAG00000014140;ENSBTAG00000005092;ENSBTAG00000048249;ENSBTAG00000004558;ENSBTAG00000012419;ENSBTAG00000014447;ENSBTAG00000016255;ENSBTAG00000021286;ENSBTAG00000014806;ENSBTAG00000016845;ENSBTAG00000010365;ENSBTAG00000013046;ENSBTAG00000009849;ENSBTAG00000046649;ENSBTAG00000018579;ENSBTAG00000035998;ENSBTAG00000017943;ENSBTAG00000033248;…
Mammary	58	1230	0.0859963	0.237141	ENSBTAG00000013666;ENSBTAG00000018186;ENSBTAG00000012525;ENSBTAG00000005893;ENSBTAG00000020936;ENSBTAG00000006643;ENSBTAG00000018223;ENSBTAG00000005493;ENSBTAG00000026769;ENSBTAG00000032183;ENSBTAG00000009602;ENSBTAG00000025308;ENSBTAG00000005776;ENSBTAG00000020810;ENSBTAG00000005008;ENSBTAG00000011680;ENSBTAG00000021286;ENSBTAG00000000297;ENSBTAG00000027716;ENSBTAG00000022022;ENSBTAG00000000711;…
Thyroid	58	1230	0.0859963	0.237141	ENSBTAG00000019354;ENSBTAG00000011484;ENSBTAG00000034633;ENSBTAG00000018015;ENSBTAG00000032223;ENSBTAG00000044126;ENSBTAG00000017195;ENSBTAG00000000130;ENSBTAG00000017291;ENSBTAG00000020638;ENSBTAG00000017369;ENSBTAG00000011236;ENSBTAG00000018223;ENSBTAG00000006608;ENSBTAG00000006486;ENSBTAG00000025496;ENSBTAG00000016401;ENSBTAG00000002941;ENSBTAG00000008576;ENSBTAG00000033041;ENSBTAG00000007271;…
Fetus_liver	57	1230	0.110725	0.296351	ENSBTAG00000011738;ENSBTAG00000002702;ENSBTAG00000019099;ENSBTAG00000000172;ENSBTAG00000018706;ENSBTAG00000017056;ENSBTAG00000034501;ENSBTAG00000018101;ENSBTAG00000009849;ENSBTAG00000010365;ENSBTAG00000048249;ENSBTAG00000046158;ENSBTAG00000015094;ENSBTAG00000016551;ENSBTAG00000023659;ENSBTAG00000014649;ENSBTAG00000016494;ENSBTAG00000022813;ENSBTAG00000019179;ENSBTAG00000020980;ENSBTAG00000012397;…
Cervical_lining	56	1230	0.140346	0.354763	ENSBTAG00000015650;ENSBTAG00000003944;ENSBTAG00000046162;ENSBTAG00000015749;ENSBTAG00000014269;ENSBTAG00000021444;ENSBTAG00000017769;ENSBTAG00000046148;ENSBTAG00000002107;ENSBTAG00000011824;ENSBTAG00000026497;ENSBTAG00000014665;ENSBTAG00000005092;ENSBTAG00000015856;ENSBTAG00000015267;ENSBTAG00000029897;ENSBTAG00000016175;ENSBTAG00000004613;ENSBTAG00000014550;ENSBTAG00000010986;ENSBTAG00000021272;…
Uterus	56	1230	0.140346	0.354763	ENSBTAG00000046162;ENSBTAG00000017369;ENSBTAG00000021444;ENSBTAG00000005092;ENSBTAG00000011838;ENSBTAG00000003944;ENSBTAG00000015749;ENSBTAG00000002107;ENSBTAG00000002979;ENSBTAG00000027074;ENSBTAG00000007596;ENSBTAG00000015829;ENSBTAG00000010657;ENSBTAG00000007490;ENSBTAG00000024081;ENSBTAG00000018799;ENSBTAG00000009762;ENSBTAG00000004613;ENSBTAG00000006679;ENSBTAG00000004680;ENSBTAG00000003880;…
Abomasum	55	1230	0.175136	0.419405	ENSBTAG00000047526;ENSBTAG00000016255;ENSBTAG00000004558;ENSBTAG00000030921;ENSBTAG00000004629;ENSBTAG00000026769;ENSBTAG00000020190;ENSBTAG00000017605;ENSBTAG00000010365;ENSBTAG00000001101;ENSBTAG00000014140;ENSBTAG00000007484;ENSBTAG00000015874;ENSBTAG00000001839;ENSBTAG00000003806;ENSBTAG00000016845;ENSBTAG00000005475;ENSBTAG00000004064;ENSBTAG00000009504;ENSBTAG00000018914;ENSBTAG00000017425;…
Rumen	55	1230	0.175136	0.419405	ENSBTAG00000047526;ENSBTAG00000017425;ENSBTAG00000004629;ENSBTAG00000015261;ENSBTAG00000004064;ENSBTAG00000014140;ENSBTAG00000017605;ENSBTAG00000004558;ENSBTAG00000015118;ENSBTAG00000026769;ENSBTAG00000018224;ENSBTAG00000016255;ENSBTAG00000004377;ENSBTAG00000030921;ENSBTAG00000007484;ENSBTAG00000010365;ENSBTAG00000015978;ENSBTAG00000037726;ENSBTAG00000003806;ENSBTAG00000010801;ENSBTAG00000010638;…
Aorta	54	1230	0.215188	0.502106	ENSBTAG00000017369;ENSBTAG00000007596;ENSBTAG00000026234;ENSBTAG00000011680;ENSBTAG00000024081;ENSBTAG00000013369;ENSBTAG00000000540;ENSBTAG00000011824;ENSBTAG00000009084;ENSBTAG00000001014;ENSBTAG00000017263;ENSBTAG00000009139;ENSBTAG00000009717;ENSBTAG00000014665;ENSBTAG00000000706;ENSBTAG00000012387;ENSBTAG00000001332;ENSBTAG00000020481;ENSBTAG00000044017;ENSBTAG00000005092;ENSBTAG00000002025;…
bladder	53	1230	0.260369	0.504119	ENSBTAG00000010986;ENSBTAG00000003923;ENSBTAG00000039834;ENSBTAG00000015815;ENSBTAG00000030921;ENSBTAG00000047866;ENSBTAG00000003959;ENSBTAG00000034501;ENSBTAG00000018224;ENSBTAG00000005092;ENSBTAG00000011133;ENSBTAG00000047591;ENSBTAG00000014806;ENSBTAG00000001105;ENSBTAG00000000540;ENSBTAG00000017943;ENSBTAG00000014642;ENSBTAG00000008952;ENSBTAG00000006608;ENSBTAG00000010027;ENSBTAG00000046158;…
Corpus_Luteum	53	1230	0.260369	0.504119	ENSBTAG00000015650;ENSBTAG00000014269;ENSBTAG00000024605;ENSBTAG00000019511;ENSBTAG00000009906;ENSBTAG00000010899;ENSBTAG00000036111;ENSBTAG00000014809;ENSBTAG00000018897;ENSBTAG00000002977;ENSBTAG00000006740;ENSBTAG00000025258;ENSBTAG00000002052;ENSBTAG00000013369;ENSBTAG00000032887;ENSBTAG00000007305;ENSBTAG00000000417;ENSBTAG00000011899;ENSBTAG00000039197;ENSBTAG00000000342;ENSBTAG00000000713;…
Muscle	53	1230	0.260369	0.504119	ENSBTAG00000006541;ENSBTAG00000006999;ENSBTAG00000019011;ENSBTAG00000008195;ENSBTAG00000005534;ENSBTAG00000006614;ENSBTAG00000039958;ENSBTAG00000014417;ENSBTAG00000024115;ENSBTAG00000015720;ENSBTAG00000017181;ENSBTAG00000016401;ENSBTAG00000003543;ENSBTAG00000004910;ENSBTAG00000046467;ENSBTAG00000034867;ENSBTAG00000000512;ENSBTAG00000014498;ENSBTAG00000006752;ENSBTAG00000001932;ENSBTAG00000014069;…
Omasum	53	1230	0.260369	0.504119	ENSBTAG00000004629;ENSBTAG00000017425;ENSBTAG00000014140;ENSBTAG00000017605;ENSBTAG00000004558;ENSBTAG00000015118;ENSBTAG00000005776;ENSBTAG00000004064;ENSBTAG00000047526;ENSBTAG00000003806;ENSBTAG00000016255;ENSBTAG00000007484;ENSBTAG00000015978;ENSBTAG00000010365;ENSBTAG00000001839;ENSBTAG00000019238;ENSBTAG00000001077;ENSBTAG00000018914;ENSBTAG00000026769;ENSBTAG00000010801;ENSBTAG00000009504;…
Ovary	53	1230	0.260369	0.504119	ENSBTAG00000015650;ENSBTAG00000014269;ENSBTAG00000015749;ENSBTAG00000025258;ENSBTAG00000005092;ENSBTAG00000010899;ENSBTAG00000007596;ENSBTAG00000026497;ENSBTAG00000013369;ENSBTAG00000033248;ENSBTAG00000002107;ENSBTAG00000005997;ENSBTAG00000011838;ENSBTAG00000003944;ENSBTAG00000002052;ENSBTAG00000014053;ENSBTAG00000007173;ENSBTAG00000018799;ENSBTAG00000006896;ENSBTAG00000004184;ENSBTAG00000006078;…
Reticulum	53	1230	0.260369	0.504119	ENSBTAG00000047526;ENSBTAG00000017425;ENSBTAG00000004629;ENSBTAG00000014140;ENSBTAG00000017605;ENSBTAG00000005776;ENSBTAG00000004558;ENSBTAG00000007484;ENSBTAG00000004064;ENSBTAG00000016255;ENSBTAG00000003806;ENSBTAG00000026769;ENSBTAG00000010801;ENSBTAG00000010638;ENSBTAG00000001101;ENSBTAG00000023073;ENSBTAG00000015978;ENSBTAG00000010365;ENSBTAG00000001839;ENSBTAG00000001077;ENSBTAG00000005475;…
Skin	53	1230	0.260369	0.504119	ENSBTAG00000015118;ENSBTAG00000020190;ENSBTAG00000009504;ENSBTAG00000011095;ENSBTAG00000007592;ENSBTAG00000003806;ENSBTAG00000014498;ENSBTAG00000031582;ENSBTAG00000015261;ENSBTAG00000020936;ENSBTAG00000021444;ENSBTAG00000037726;ENSBTAG00000015904;ENSBTAG00000015604;ENSBTAG00000017425;ENSBTAG00000015749;ENSBTAG00000005116;ENSBTAG00000014486;ENSBTAG00000009736;ENSBTAG00000014140;ENSBTAG00000018914;…
Vas_deferens	53	1230	0.260369	0.504119	ENSBTAG00000039380;ENSBTAG00000047969;ENSBTAG00000002344;ENSBTAG00000005092;ENSBTAG00000018579;ENSBTAG00000013046;ENSBTAG00000015061;ENSBTAG00000019754;ENSBTAG00000030921;ENSBTAG00000015749;ENSBTAG00000002107;ENSBTAG00000035998;ENSBTAG00000035084;ENSBTAG00000009177;ENSBTAG00000012755;ENSBTAG00000033453;ENSBTAG00000007228;ENSBTAG00000031725;ENSBTAG00000019354;ENSBTAG00000018699;ENSBTAG00000021410;…
Gall_Bladder	52	1230	0.310293	0.588264	ENSBTAG00000015650;ENSBTAG00000014269;ENSBTAG00000045849;ENSBTAG00000026497;ENSBTAG00000016465;ENSBTAG00000015749;ENSBTAG00000017105;ENSBTAG00000014140;ENSBTAG00000010899;ENSBTAG00000012262;ENSBTAG00000040151;ENSBTAG00000001626;ENSBTAG00000032905;ENSBTAG00000002977;ENSBTAG00000013727;ENSBTAG00000001950;ENSBTAG00000001057;ENSBTAG00000039197;ENSBTAG00000013527;ENSBTAG00000002052;ENSBTAG00000000713;…
Salivary_gland	51	1230	0.364309	0.676574	ENSBTAG00000001221;ENSBTAG00000017943;ENSBTAG00000016845;ENSBTAG00000012604;ENSBTAG00000016363;ENSBTAG00000011352;ENSBTAG00000017370;ENSBTAG00000000130;ENSBTAG00000038381;ENSBTAG00000012545;ENSBTAG00000021940;ENSBTAG00000009886;ENSBTAG00000006608;ENSBTAG00000014806;ENSBTAG00000008721;ENSBTAG00000015094;ENSBTAG00000014642;ENSBTAG00000020481;ENSBTAG00000005115;ENSBTAG00000014616;ENSBTAG00000006643;…
Esophagus	50	1230	0.421516	0.767158	ENSBTAG00000015261;ENSBTAG00000047526;ENSBTAG00000017425;ENSBTAG00000005776;ENSBTAG00000003806;ENSBTAG00000014140;ENSBTAG00000009504;ENSBTAG00000004558;ENSBTAG00000037726;ENSBTAG00000027225;ENSBTAG00000005795;ENSBTAG00000015904;ENSBTAG00000015118;ENSBTAG00000015978;ENSBTAG00000019988;ENSBTAG00000016255;ENSBTAG00000002527;ENSBTAG00000030921;ENSBTAG00000032018;ENSBTAG00000009736;ENSBTAG00000020190;…
Ascending_colon	49	1230	0.480795	0.825517	ENSBTAG00000015261;ENSBTAG00000030921;ENSBTAG00000016845;ENSBTAG00000047866;ENSBTAG00000012419;ENSBTAG00000004064;ENSBTAG00000048249;ENSBTAG00000014806;ENSBTAG00000012525;ENSBTAG00000046649;ENSBTAG00000016255;ENSBTAG00000014140;ENSBTAG00000021286;ENSBTAG00000017056;ENSBTAG00000004558;ENSBTAG00000015815;ENSBTAG00000014447;ENSBTAG00000019939;ENSBTAG00000001714;ENSBTAG00000020535;ENSBTAG00000010812;…
Atrium	49	1230	0.480795	0.825517	ENSBTAG00000012387;ENSBTAG00000027809;ENSBTAG00000014898;ENSBTAG00000013339;ENSBTAG00000013901;ENSBTAG00000016532;ENSBTAG00000006227;ENSBTAG00000046052;ENSBTAG00000011899;ENSBTAG00000020193;ENSBTAG00000046110;ENSBTAG00000020133;ENSBTAG00000005534;ENSBTAG00000005198;ENSBTAG00000002710;ENSBTAG00000019948;ENSBTAG00000046467;ENSBTAG00000016529;ENSBTAG00000013113;ENSBTAG00000004910;ENSBTAG00000003894;…
Diaphragm	49	1230	0.480795	0.825517	ENSBTAG00000015650;ENSBTAG00000014269;ENSBTAG00000045849;ENSBTAG00000015749;ENSBTAG00000026497;ENSBTAG00000016465;ENSBTAG00000014140;ENSBTAG00000017105;ENSBTAG00000010899;ENSBTAG00000032905;ENSBTAG00000040151;ENSBTAG00000001626;ENSBTAG00000013727;ENSBTAG00000012262;ENSBTAG00000002977;ENSBTAG00000001950;ENSBTAG00000039197;ENSBTAG00000001057;ENSBTAG00000009336;ENSBTAG00000008617;ENSBTAG00000019670;…
Adrenal	48	1230	0.540876	0.894904	ENSBTAG00000005997;ENSBTAG00000046162;ENSBTAG00000032905;ENSBTAG00000006673;ENSBTAG00000001057;ENSBTAG00000010899;ENSBTAG00000003532;ENSBTAG00000003025;ENSBTAG00000013527;ENSBTAG00000006541;ENSBTAG00000020810;ENSBTAG00000040151;ENSBTAG00000004059;ENSBTAG00000000172;ENSBTAG00000015118;ENSBTAG00000037726;ENSBTAG00000001932;ENSBTAG00000025809;ENSBTAG00000006999;ENSBTAG00000001708;ENSBTAG00000026497;…
Ventricle	48	1230	0.540876	0.894904	ENSBTAG00000013339;ENSBTAG00000020193;ENSBTAG00000013901;ENSBTAG00000012387;ENSBTAG00000006227;ENSBTAG00000005198;ENSBTAG00000011899;ENSBTAG00000016532;ENSBTAG00000005534;ENSBTAG00000016529;ENSBTAG00000013113;ENSBTAG00000004910;ENSBTAG00000000246;ENSBTAG00000006679;ENSBTAG00000010986;ENSBTAG00000046467;ENSBTAG00000014001;ENSBTAG00000020133;ENSBTAG00000003072;ENSBTAG00000015891;ENSBTAG00000014898;…
Endometrium	47	1230	0.600408	0.958545	ENSBTAG00000024605;ENSBTAG00000019511;ENSBTAG00000012299;ENSBTAG00000009906;ENSBTAG00000002979;ENSBTAG00000017291;ENSBTAG00000036111;ENSBTAG00000007305;ENSBTAG00000018382;ENSBTAG00000006740;ENSBTAG00000005448;ENSBTAG00000032887;ENSBTAG00000031941;ENSBTAG00000004680;ENSBTAG00000016254;ENSBTAG00000046162;ENSBTAG00000014809;ENSBTAG00000007271;ENSBTAG00000027074;ENSBTAG00000003944;ENSBTAG00000019354;…
Eye	47	1230	0.600408	0.958545	ENSBTAG00000014486;ENSBTAG00000027225;ENSBTAG00000000130;ENSBTAG00000005475;ENSBTAG00000011584;ENSBTAG00000008479;ENSBTAG00000014940;ENSBTAG00000020190;ENSBTAG00000015261;ENSBTAG00000017425;ENSBTAG00000012176;ENSBTAG00000012604;ENSBTAG00000006812;ENSBTAG00000015145;ENSBTAG00000033248;ENSBTAG00000014140;ENSBTAG00000015978;ENSBTAG00000017943;ENSBTAG00000015904;ENSBTAG00000044676;ENSBTAG00000046580;…
Ampulla	46	1230	0.658052	1	ENSBTAG00000003944;ENSBTAG00000017769;ENSBTAG00000014464;ENSBTAG00000046148;ENSBTAG00000018991;ENSBTAG00000014053;ENSBTAG00000021272;ENSBTAG00000001806;ENSBTAG00000015856;ENSBTAG00000023784;ENSBTAG00000019354;ENSBTAG00000030921;ENSBTAG00000016741;ENSBTAG00000004342;ENSBTAG00000008576;ENSBTAG00000017964;ENSBTAG00000017369;ENSBTAG00000001626;ENSBTAG00000018650;ENSBTAG00000009549;ENSBTAG00000010027;…
Anterior_pituitary	28	1230	0.999619	1	ENSBTAG00000021339;ENSBTAG00000009762;ENSBTAG00000006673;ENSBTAG00000015197;ENSBTAG00000032017;ENSBTAG00000019779;ENSBTAG00000035785;ENSBTAG00000030179;ENSBTAG00000046608;ENSBTAG00000011133;ENSBTAG00000012608;ENSBTAG00000024426;ENSBTAG00000003959;ENSBTAG00000003532;ENSBTAG00000014053;ENSBTAG00000000157;ENSBTAG00000030836;ENSBTAG00000046148;ENSBTAG00000012604;ENSBTAG00000012273;ENSBTAG00000001889;…
Brain_lobe	34	1230	0.990074	1	ENSBTAG00000021339;ENSBTAG00000018125;ENSBTAG00000027074;ENSBTAG00000020203;ENSBTAG00000014940;ENSBTAG00000010657;ENSBTAG00000012608;ENSBTAG00000018650;ENSBTAG00000046052;ENSBTAG00000006673;ENSBTAG00000030179;ENSBTAG00000015080;ENSBTAG00000046608;ENSBTAG00000014001;ENSBTAG00000012273;ENSBTAG00000018646;ENSBTAG00000019779;ENSBTAG00000010165;ENSBTAG00000014968;ENSBTAG00000008464;ENSBTAG00000005063;…
Brain	29	1230	0.999287	1	ENSBTAG00000021339;ENSBTAG00000018125;ENSBTAG00000014940;ENSBTAG00000027074;ENSBTAG00000046608;ENSBTAG00000012608;ENSBTAG00000006673;ENSBTAG00000020203;ENSBTAG00000030179;ENSBTAG00000015080;ENSBTAG00000018650;ENSBTAG00000010657;ENSBTAG00000045971;ENSBTAG00000013648;ENSBTAG00000015901;ENSBTAG00000019779;ENSBTAG00000014001;ENSBTAG00000018646;ENSBTAG00000013301;ENSBTAG00000008320;ENSBTAG00000008464;…
Cerebellum	35	1230	0.984685	1	ENSBTAG00000014940;ENSBTAG00000021339;ENSBTAG00000039834;ENSBTAG00000018125;ENSBTAG00000000540;ENSBTAG00000015080;ENSBTAG00000027074;ENSBTAG00000018650;ENSBTAG00000030179;ENSBTAG00000020203;ENSBTAG00000012608;ENSBTAG00000006673;ENSBTAG00000008464;ENSBTAG00000010165;ENSBTAG00000012489;ENSBTAG00000013301;ENSBTAG00000047969;ENSBTAG00000014001;ENSBTAG00000015197;ENSBTAG00000017370;ENSBTAG00000018646;…
Cerebral_cortex	32	1230	0.996188	1	ENSBTAG00000014940;ENSBTAG00000014968;ENSBTAG00000021339;ENSBTAG00000006673;ENSBTAG00000018125;ENSBTAG00000015080;ENSBTAG00000027074;ENSBTAG00000030179;ENSBTAG00000023784;ENSBTAG00000010657;ENSBTAG00000020203;ENSBTAG00000018650;ENSBTAG00000012608;ENSBTAG00000046608;ENSBTAG00000000540;ENSBTAG00000018646;ENSBTAG00000005805;ENSBTAG00000008464;ENSBTAG00000046052;ENSBTAG00000012273;ENSBTAG00000045971;…
Chorid_plexus	5	1230	1	1	ENSBTAG00000006999;ENSBTAG00000006541;ENSBTAG00000019011;ENSBTAG00000006614;ENSBTAG00000008195
Diencephalon	31	1230	0.997746	1	ENSBTAG00000023784;ENSBTAG00000015080;ENSBTAG00000020203;ENSBTAG00000046052;ENSBTAG00000014968;ENSBTAG00000006673;ENSBTAG00000018650;ENSBTAG00000007393;ENSBTAG00000010657;ENSBTAG00000030179;ENSBTAG00000000540;ENSBTAG00000018125;ENSBTAG00000014940;ENSBTAG00000012608;ENSBTAG00000006812;ENSBTAG00000004352;ENSBTAG00000014001;ENSBTAG00000027074;ENSBTAG00000015197;ENSBTAG00000039834;ENSBTAG00000010165;…
Epididymis	39	1230	0.93405	1	ENSBTAG00000030898;ENSBTAG00000004342;ENSBTAG00000005475;ENSBTAG00000022019;ENSBTAG00000019179;ENSBTAG00000013414;ENSBTAG00000015829;ENSBTAG00000047272;ENSBTAG00000048195;ENSBTAG00000034633;ENSBTAG00000018382;ENSBTAG00000007399;ENSBTAG00000010174;ENSBTAG00000024904;ENSBTAG00000015061;ENSBTAG00000005776;ENSBTAG00000014685;ENSBTAG00000002710;ENSBTAG00000021410;ENSBTAG00000004639;ENSBTAG00000038960;…
Fetus_Brain	30	1230	0.99871	1	ENSBTAG00000021339;ENSBTAG00000018125;ENSBTAG00000030179;ENSBTAG00000015080;ENSBTAG00000006673;ENSBTAG00000013648;ENSBTAG00000000540;ENSBTAG00000013301;ENSBTAG00000012608;ENSBTAG00000004352;ENSBTAG00000020203;ENSBTAG00000010657;ENSBTAG00000046608;ENSBTAG00000021438;ENSBTAG00000027074;ENSBTAG00000014001;ENSBTAG00000007393;ENSBTAG00000012125;ENSBTAG00000017387;ENSBTAG00000000246;ENSBTAG00000018650;…
Fetus_muscle	43	1230	0.808295	1	ENSBTAG00000006541;ENSBTAG00000011465;ENSBTAG00000020190;ENSBTAG00000006999;ENSBTAG00000003880;ENSBTAG00000020481;ENSBTAG00000006896;ENSBTAG00000011540;ENSBTAG00000012262;ENSBTAG00000014665;ENSBTAG00000005534;ENSBTAG00000011824;ENSBTAG00000005807;ENSBTAG00000019948;ENSBTAG00000009021;ENSBTAG00000003959;ENSBTAG00000009886;ENSBTAG00000004885;ENSBTAG00000007870;ENSBTAG00000033961;ENSBTAG00000008195;…
Fetus_testes	20	1230	0.999999	1	ENSBTAG00000030898;ENSBTAG00000022019;ENSBTAG00000025258;ENSBTAG00000010899;ENSBTAG00000024947;ENSBTAG00000002710;ENSBTAG00000014550;ENSBTAG00000019885;ENSBTAG00000018845;ENSBTAG00000019179;ENSBTAG00000018650;ENSBTAG00000005019;ENSBTAG00000046148;ENSBTAG00000012387;ENSBTAG00000039834;ENSBTAG00000019373;ENSBTAG00000011838;ENSBTAG00000001708;ENSBTAG00000017624;ENSBTAG00000002573
Follicle	44	1230	0.762923	1	ENSBTAG00000015650;ENSBTAG00000033248;ENSBTAG00000001626;ENSBTAG00000004073;ENSBTAG00000004184;ENSBTAG00000038221;ENSBTAG00000002107;ENSBTAG00000011838;ENSBTAG00000007271;ENSBTAG00000013366;ENSBTAG00000005475;ENSBTAG00000004463;ENSBTAG00000040169;ENSBTAG00000014269;ENSBTAG00000011063;ENSBTAG00000012995;ENSBTAG00000011268;ENSBTAG00000018799;ENSBTAG00000024947;ENSBTAG00000032887;ENSBTAG00000007490;…
Frontal_cortex	32	1230	0.996188	1	ENSBTAG00000014968;ENSBTAG00000021339;ENSBTAG00000018125;ENSBTAG00000023784;ENSBTAG00000020203;ENSBTAG00000014940;ENSBTAG00000030179;ENSBTAG00000010657;ENSBTAG00000006673;ENSBTAG00000027074;ENSBTAG00000015080;ENSBTAG00000018650;ENSBTAG00000046052;ENSBTAG00000012608;ENSBTAG00000013648;ENSBTAG00000014001;ENSBTAG00000000540;ENSBTAG00000012273;ENSBTAG00000007393;ENSBTAG00000018646;ENSBTAG00000013301;…
Heart	43	1230	0.808295	1	ENSBTAG00000013901;ENSBTAG00000013339;ENSBTAG00000006227;ENSBTAG00000004910;ENSBTAG00000020193;ENSBTAG00000046052;ENSBTAG00000016532;ENSBTAG00000005534;ENSBTAG00000005198;ENSBTAG00000000512;ENSBTAG00000000246;ENSBTAG00000015080;ENSBTAG00000012387;ENSBTAG00000046467;ENSBTAG00000015853;ENSBTAG00000010165;ENSBTAG00000008625;ENSBTAG00000003072;ENSBTAG00000002710;ENSBTAG00000000417;ENSBTAG00000011899;…
Hippocampus	35	1230	0.984685	1	ENSBTAG00000023784;ENSBTAG00000015080;ENSBTAG00000014968;ENSBTAG00000020203;ENSBTAG00000010657;ENSBTAG00000006673;ENSBTAG00000030179;ENSBTAG00000018650;ENSBTAG00000000540;ENSBTAG00000027074;ENSBTAG00000007393;ENSBTAG00000014940;ENSBTAG00000032183;ENSBTAG00000012273;ENSBTAG00000012608;ENSBTAG00000018125;ENSBTAG00000012125;ENSBTAG00000024115;ENSBTAG00000006812;ENSBTAG00000018518;ENSBTAG00000019674;…
Hypothalamus	36	1230	0.977033	1	ENSBTAG00000023784;ENSBTAG00000018650;ENSBTAG00000014940;ENSBTAG00000015080;ENSBTAG00000007393;ENSBTAG00000020203;ENSBTAG00000019229;ENSBTAG00000012608;ENSBTAG00000013631;ENSBTAG00000032148;ENSBTAG00000030179;ENSBTAG00000000099;ENSBTAG00000034246;ENSBTAG00000001806;ENSBTAG00000018125;ENSBTAG00000000653;ENSBTAG00000014001;ENSBTAG00000017263;ENSBTAG00000012125;ENSBTAG00000022167;ENSBTAG00000019779;…
Infundibulum	41	1230	0.882343	1	ENSBTAG00000003944;ENSBTAG00000017769;ENSBTAG00000046148;ENSBTAG00000018991;ENSBTAG00000014053;ENSBTAG00000015856;ENSBTAG00000001806;ENSBTAG00000014464;ENSBTAG00000023784;ENSBTAG00000004342;ENSBTAG00000017964;ENSBTAG00000021177;ENSBTAG00000009549;ENSBTAG00000016741;ENSBTAG00000018224;ENSBTAG00000008576;ENSBTAG00000019354;ENSBTAG00000024044;ENSBTAG00000000157;ENSBTAG00000031388;ENSBTAG00000030921;…
Isthmus	43	1230	0.808295	1	ENSBTAG00000003944;ENSBTAG00000017769;ENSBTAG00000046148;ENSBTAG00000001806;ENSBTAG00000015856;ENSBTAG00000011838;ENSBTAG00000021444;ENSBTAG00000017369;ENSBTAG00000005448;ENSBTAG00000033248;ENSBTAG00000016175;ENSBTAG00000039834;ENSBTAG00000014464;ENSBTAG00000001085;ENSBTAG00000013666;ENSBTAG00000046162;ENSBTAG00000026497;ENSBTAG00000006608;ENSBTAG00000005475;ENSBTAG00000019844;ENSBTAG00000037582;…
Larynx_cartilage	41	1230	0.882343	1	ENSBTAG00000011465;ENSBTAG00000006999;ENSBTAG00000006541;ENSBTAG00000024115;ENSBTAG00000008195;ENSBTAG00000010515;ENSBTAG00000005534;ENSBTAG00000015604;ENSBTAG00000017181;ENSBTAG00000046162;ENSBTAG00000003072;ENSBTAG00000000172;ENSBTAG00000003543;ENSBTAG00000017750;ENSBTAG00000016401;ENSBTAG00000014001;ENSBTAG00000014498;ENSBTAG00000046467;ENSBTAG00000039958;ENSBTAG00000000512;ENSBTAG00000010165;…
Medulla_oblongata	28	1230	0.999619	1	ENSBTAG00000023784;ENSBTAG00000020203;ENSBTAG00000018650;ENSBTAG00000007393;ENSBTAG00000015080;ENSBTAG00000018125;ENSBTAG00000012608;ENSBTAG00000030179;ENSBTAG00000019229;ENSBTAG00000034246;ENSBTAG00000006812;ENSBTAG00000006673;ENSBTAG00000045849;ENSBTAG00000021339;ENSBTAG00000014001;ENSBTAG00000001806;ENSBTAG00000032148;ENSBTAG00000013631;ENSBTAG00000000653;ENSBTAG00000010657;ENSBTAG00000014940;…
Midbrain	31	1230	0.997746	1	ENSBTAG00000023784;ENSBTAG00000014940;ENSBTAG00000020203;ENSBTAG00000015080;ENSBTAG00000018650;ENSBTAG00000006673;ENSBTAG00000018125;ENSBTAG00000030179;ENSBTAG00000007393;ENSBTAG00000012608;ENSBTAG00000010657;ENSBTAG00000019229;ENSBTAG00000046608;ENSBTAG00000005805;ENSBTAG00000032148;ENSBTAG00000021339;ENSBTAG00000014001;ENSBTAG00000015197;ENSBTAG00000039834;ENSBTAG00000006812;ENSBTAG00000018646;…
Pineal_gland	32	1230	0.996188	1	ENSBTAG00000009762;ENSBTAG00000006673;ENSBTAG00000046608;ENSBTAG00000032017;ENSBTAG00000046721;ENSBTAG00000030179;ENSBTAG00000008464;ENSBTAG00000012262;ENSBTAG00000012608;ENSBTAG00000019779;ENSBTAG00000012604;ENSBTAG00000009549;ENSBTAG00000011671;ENSBTAG00000001889;ENSBTAG00000015197;ENSBTAG00000003944;ENSBTAG00000016494;ENSBTAG00000001243;ENSBTAG00000039886;ENSBTAG00000016741;ENSBTAG00000008617;…
Pons	39	1230	0.93405	1	ENSBTAG00000023784;ENSBTAG00000014940;ENSBTAG00000007393;ENSBTAG00000014968;ENSBTAG00000030179;ENSBTAG00000015080;ENSBTAG00000018650;ENSBTAG00000032148;ENSBTAG00000001806;ENSBTAG00000006812;ENSBTAG00000012608;ENSBTAG00000020203;ENSBTAG00000018735;ENSBTAG00000005805;ENSBTAG00000034246;ENSBTAG00000019229;ENSBTAG00000022813;ENSBTAG00000010009;ENSBTAG00000013301;ENSBTAG00000005063;ENSBTAG00000010657;…
Posterior_pituitary	22	1230	0.999996	1	ENSBTAG00000006673;ENSBTAG00000030179;ENSBTAG00000009762;ENSBTAG00000032017;ENSBTAG00000018650;ENSBTAG00000015197;ENSBTAG00000012608;ENSBTAG00000012604;ENSBTAG00000046608;ENSBTAG00000009549;ENSBTAG00000021339;ENSBTAG00000032183;ENSBTAG00000008464;ENSBTAG00000012262;ENSBTAG00000001889;ENSBTAG00000019779;ENSBTAG00000015080;ENSBTAG00000006519;ENSBTAG00000018125;ENSBTAG00000010657;ENSBTAG00000014940;…
RumenPapillae	31	1230	0.997746	1	ENSBTAG00000047526;ENSBTAG00000004629;ENSBTAG00000017425;ENSBTAG00000014140;ENSBTAG00000005776;ENSBTAG00000017605;ENSBTAG00000004064;ENSBTAG00000007484;ENSBTAG00000004558;ENSBTAG00000003806;ENSBTAG00000001101;ENSBTAG00000010365;ENSBTAG00000010801;ENSBTAG00000016255;ENSBTAG00000026769;ENSBTAG00000009504;ENSBTAG00000004377;ENSBTAG00000010638;ENSBTAG00000008091;ENSBTAG00000000417;ENSBTAG00000037726;…
SME	33	1230	0.993754	1	ENSBTAG00000035785;ENSBTAG00000032017;ENSBTAG00000008464;ENSBTAG00000006673;ENSBTAG00000030179;ENSBTAG00000014940;ENSBTAG00000033248;ENSBTAG00000018650;ENSBTAG00000046162;ENSBTAG00000019844;ENSBTAG00000012608;ENSBTAG00000038221;ENSBTAG00000011671;ENSBTAG00000008950;ENSBTAG00000046608;ENSBTAG00000012262;ENSBTAG00000039886;ENSBTAG00000009762;ENSBTAG00000010105;ENSBTAG00000016175;ENSBTAG00000016496;…
Sperm	1	1230	1	1	ENSBTAG00000035785
Tail_epididymis	42	1230	0.848174	1	ENSBTAG00000010105;ENSBTAG00000026497;ENSBTAG00000001057;ENSBTAG00000016045;ENSBTAG00000025258;ENSBTAG00000032017;ENSBTAG00000019885;ENSBTAG00000012545;ENSBTAG00000000023;ENSBTAG00000002573;ENSBTAG00000001626;ENSBTAG00000014550;ENSBTAG00000004999;ENSBTAG00000004653;ENSBTAG00000006954;ENSBTAG00000014269;ENSBTAG00000006078;ENSBTAG00000013366;ENSBTAG00000007870;ENSBTAG00000011838;ENSBTAG00000004184;…
Temporal_cortex	40	1230	0.910866	1	ENSBTAG00000023784;ENSBTAG00000015080;ENSBTAG00000018650;ENSBTAG00000018125;ENSBTAG00000020203;ENSBTAG00000006673;ENSBTAG00000021339;ENSBTAG00000030179;ENSBTAG00000014940;ENSBTAG00000014968;ENSBTAG00000027074;ENSBTAG00000012608;ENSBTAG00000007393;ENSBTAG00000010657;ENSBTAG00000018646;ENSBTAG00000014001;ENSBTAG00000019229;ENSBTAG00000013631;ENSBTAG00000032148;ENSBTAG00000005805;ENSBTAG00000013301;…
Testes	18	1230	1	1	ENSBTAG00000030898;ENSBTAG00000004342;ENSBTAG00000022019;ENSBTAG00000038616;ENSBTAG00000019179;ENSBTAG00000002710;ENSBTAG00000024947;ENSBTAG00000024904;ENSBTAG00000047272;ENSBTAG00000046148;ENSBTAG00000010174;ENSBTAG00000014053;ENSBTAG00000018991;ENSBTAG00000017387;ENSBTAG00000005019;ENSBTAG00000010638;ENSBTAG00000013281;ENSBTAG00000008173
Thalamus	36	1230	0.977033	1	ENSBTAG00000023784;ENSBTAG00000019229;ENSBTAG00000018650;ENSBTAG00000032148;ENSBTAG00000020203;ENSBTAG00000015080;ENSBTAG00000007393;ENSBTAG00000012608;ENSBTAG00000005805;ENSBTAG00000006673;ENSBTAG00000017263;ENSBTAG00000030179;ENSBTAG00000013631;ENSBTAG00000000653;ENSBTAG00000009084;ENSBTAG00000034246;ENSBTAG00000001806;ENSBTAG00000018125;ENSBTAG00000000099;ENSBTAG00000019779;ENSBTAG00000017218;…
Tongue	36	1230	0.977033	1	ENSBTAG00000006541;ENSBTAG00000006999;ENSBTAG00000005534;ENSBTAG00000013113;ENSBTAG00000000172;ENSBTAG00000008195;ENSBTAG00000020133;ENSBTAG00000039958;ENSBTAG00000018945;ENSBTAG00000027225;ENSBTAG00000019511;ENSBTAG00000046467;ENSBTAG00000005795;ENSBTAG00000017181;ENSBTAG00000003072;ENSBTAG00000000512;ENSBTAG00000014417;ENSBTAG00000010083;ENSBTAG00000014069;ENSBTAG00000001932;ENSBTAG00000024115;…
Uterine_myometrium	32	1230	0.996188	1	ENSBTAG00000017369;ENSBTAG00000004613;ENSBTAG00000010174;ENSBTAG00000011680;ENSBTAG00000007596;ENSBTAG00000033248;ENSBTAG00000005092;ENSBTAG00000037756;ENSBTAG00000003339;ENSBTAG00000001085;ENSBTAG00000007173;ENSBTAG00000012007;ENSBTAG00000044017;ENSBTAG00000009139;ENSBTAG00000019754;ENSBTAG00000047591;ENSBTAG00000002979;ENSBTAG00000001057;ENSBTAG00000006896;ENSBTAG00000004885;ENSBTAG00000032887;…

## Sheet: blue
Module Blue genes expression in different tissues
Tissue	Input	Background	P	FDR	Genes
Mammary	95	1230	7.70615e-13	7.01259e-11	ENSBTAG00000021842;ENSBTAG00000015222;ENSBTAG00000000455;ENSBTAG00000009389;ENSBTAG00000009078;ENSBTAG00000047875;ENSBTAG00000008079;ENSBTAG00000017701;ENSBTAG00000010943;ENSBTAG00000020873;ENSBTAG00000047042;ENSBTAG00000001968;ENSBTAG00000048204;ENSBTAG00000019730;ENSBTAG00000029828;ENSBTAG00000026995;ENSBTAG00000019076;ENSBTAG00000015124;ENSBTAG00000037945;ENSBTAG00000009607;ENSBTAG00000000902;…
Isthmus	92	1230	1.08403e-11	4.93236e-10	ENSBTAG00000003398;ENSBTAG00000031018;ENSBTAG00000010881;ENSBTAG00000021423;ENSBTAG00000006578;ENSBTAG00000047073;ENSBTAG00000006069;ENSBTAG00000047510;ENSBTAG00000010477;ENSBTAG00000047604;ENSBTAG00000012621;ENSBTAG00000008723;ENSBTAG00000013110;ENSBTAG00000019081;ENSBTAG00000016571;ENSBTAG00000005908;ENSBTAG00000025550;ENSBTAG00000048204;ENSBTAG00000042533;ENSBTAG00000008567;ENSBTAG00000015685;…
Infundibulum	81	1230	6.45011e-08	1.95653e-06	ENSBTAG00000005973;ENSBTAG00000031018;ENSBTAG00000010477;ENSBTAG00000005231;ENSBTAG00000001969;ENSBTAG00000010881;ENSBTAG00000006578;ENSBTAG00000021423;ENSBTAG00000030198;ENSBTAG00000013989;ENSBTAG00000005908;ENSBTAG00000008567;ENSBTAG00000006069;ENSBTAG00000013920;ENSBTAG00000015052;ENSBTAG00000030667;ENSBTAG00000019841;ENSBTAG00000009341;ENSBTAG00000034657;ENSBTAG00000042533;ENSBTAG00000014286;…
Thymus	74	1230	6.81204e-06	0.000154974	ENSBTAG00000036222;ENSBTAG00000016878;ENSBTAG00000017012;ENSBTAG00000012126;ENSBTAG00000032209;ENSBTAG00000047073;ENSBTAG00000019067;ENSBTAG00000013636;ENSBTAG00000002041;ENSBTAG00000003092;ENSBTAG00000026819;ENSBTAG00000004354;ENSBTAG00000018661;ENSBTAG00000008168;ENSBTAG00000000271;ENSBTAG00000020772;ENSBTAG00000018900;ENSBTAG00000006573;ENSBTAG00000004815;ENSBTAG00000047531;ENSBTAG00000004954;…
bladder	72	1230	2.26042e-05	0.000411396	ENSBTAG00000015550;ENSBTAG00000026732;ENSBTAG00000047510;ENSBTAG00000015685;ENSBTAG00000001829;ENSBTAG00000025502;ENSBTAG00000040005;ENSBTAG00000020107;ENSBTAG00000015290;ENSBTAG00000023752;ENSBTAG00000007850;ENSBTAG00000012126;ENSBTAG00000016312;ENSBTAG00000016588;ENSBTAG00000012567;ENSBTAG00000019679;ENSBTAG00000011405;ENSBTAG00000040559;ENSBTAG00000047124;ENSBTAG00000001152;ENSBTAG00000018000;…
CD4_cell	71	1230	4.02537e-05	0.000523298	ENSBTAG00000032209;ENSBTAG00000021497;ENSBTAG00000001037;ENSBTAG00000043994;ENSBTAG00000008168;ENSBTAG00000047531;ENSBTAG00000002041;ENSBTAG00000003014;ENSBTAG00000039132;ENSBTAG00000019067;ENSBTAG00000020772;ENSBTAG00000018900;ENSBTAG00000039426;ENSBTAG00000007749;ENSBTAG00000020015;ENSBTAG00000004517;ENSBTAG00000003256;ENSBTAG00000013523;ENSBTAG00000006208;ENSBTAG00000018422;ENSBTAG00000015635;…
Larynx_cartilage	71	1230	4.02537e-05	0.000523298	ENSBTAG00000020622;ENSBTAG00000015581;ENSBTAG00000000601;ENSBTAG00000025502;ENSBTAG00000011803;ENSBTAG00000018358;ENSBTAG00000046338;ENSBTAG00000009078;ENSBTAG00000020850;ENSBTAG00000009533;ENSBTAG00000008593;ENSBTAG00000014540;ENSBTAG00000009554;ENSBTAG00000016048;ENSBTAG00000008518;ENSBTAG00000008373;ENSBTAG00000030334;ENSBTAG00000002036;ENSBTAG00000003514;ENSBTAG00000018071;ENSBTAG00000003809;…
Cervical_lining	67	1230	0.00034697	0.00394679	ENSBTAG00000015581;ENSBTAG00000044021;ENSBTAG00000033345;ENSBTAG00000031018;ENSBTAG00000001152;ENSBTAG00000006578;ENSBTAG00000005231;ENSBTAG00000001728;ENSBTAG00000019081;ENSBTAG00000010881;ENSBTAG00000020622;ENSBTAG00000011327;ENSBTAG00000047998;ENSBTAG00000006069;ENSBTAG00000009392;ENSBTAG00000039357;ENSBTAG00000003054;ENSBTAG00000010477;ENSBTAG00000030198;ENSBTAG00000012004;ENSBTAG00000016630;…
CD8_cell	64	1230	0.00147879	0.0149522	ENSBTAG00000032209;ENSBTAG00000001037;ENSBTAG00000008168;ENSBTAG00000043994;ENSBTAG00000002041;ENSBTAG00000016878;ENSBTAG00000047531;ENSBTAG00000003014;ENSBTAG00000019067;ENSBTAG00000036222;ENSBTAG00000006208;ENSBTAG00000020015;ENSBTAG00000009554;ENSBTAG00000039426;ENSBTAG00000017012;ENSBTAG00000007749;ENSBTAG00000039256;ENSBTAG00000003256;ENSBTAG00000004517;ENSBTAG00000010668;ENSBTAG00000020772;…
Pineal_gland	57	1230	0.0245312	0.20294	ENSBTAG00000002952;ENSBTAG00000003212;ENSBTAG00000025502;ENSBTAG00000020510;ENSBTAG00000026732;ENSBTAG00000005231;ENSBTAG00000021550;ENSBTAG00000044021;ENSBTAG00000000279;ENSBTAG00000012908;ENSBTAG00000017289;ENSBTAG00000031018;ENSBTAG00000002600;ENSBTAG00000008126;ENSBTAG00000038132;ENSBTAG00000002995;ENSBTAG00000048204;ENSBTAG00000000981;ENSBTAG00000013989;ENSBTAG00000010477;ENSBTAG00000005033;…
Pons	57	1230	0.0245312	0.20294	ENSBTAG00000014916;ENSBTAG00000004582;ENSBTAG00000021626;ENSBTAG00000020622;ENSBTAG00000032918;ENSBTAG00000040067;ENSBTAG00000013173;ENSBTAG00000026732;ENSBTAG00000014603;ENSBTAG00000011551;ENSBTAG00000038132;ENSBTAG00000002705;ENSBTAG00000015834;ENSBTAG00000012215;ENSBTAG00000003946;ENSBTAG00000045974;ENSBTAG00000030646;ENSBTAG00000007708;ENSBTAG00000014420;ENSBTAG00000001152;ENSBTAG00000025550;…
Posterior_pituitary	56	1230	0.0342586	0.259794	ENSBTAG00000002952;ENSBTAG00000025502;ENSBTAG00000003212;ENSBTAG00000021626;ENSBTAG00000038132;ENSBTAG00000010477;ENSBTAG00000000601;ENSBTAG00000005231;ENSBTAG00000002705;ENSBTAG00000020510;ENSBTAG00000008567;ENSBTAG00000016849;ENSBTAG00000005033;ENSBTAG00000031018;ENSBTAG00000011551;ENSBTAG00000004585;ENSBTAG00000013173;ENSBTAG00000016343;ENSBTAG00000001969;ENSBTAG00000020622;ENSBTAG00000000279;…
Kidney	55	1230	0.0470333	0.329233	ENSBTAG00000002559;ENSBTAG00000046379;ENSBTAG00000012618;ENSBTAG00000015685;ENSBTAG00000003054;ENSBTAG00000009596;ENSBTAG00000001786;ENSBTAG00000020107;ENSBTAG00000017051;ENSBTAG00000002799;ENSBTAG00000015290;ENSBTAG00000021787;ENSBTAG00000036101;ENSBTAG00000002249;ENSBTAG00000013407;ENSBTAG00000015164;ENSBTAG00000009215;ENSBTAG00000006200;ENSBTAG00000007096;ENSBTAG00000015885;ENSBTAG00000003449;…
Uterus	53	1230	0.0842105	0.547368	ENSBTAG00000019081;ENSBTAG00000047998;ENSBTAG00000016630;ENSBTAG00000015581;ENSBTAG00000047073;ENSBTAG00000046866;ENSBTAG00000006069;ENSBTAG00000011327;ENSBTAG00000003398;ENSBTAG00000001728;ENSBTAG00000010179;ENSBTAG00000008723;ENSBTAG00000014512;ENSBTAG00000047604;ENSBTAG00000012621;ENSBTAG00000001969;ENSBTAG00000020510;ENSBTAG00000005231;ENSBTAG00000030667;ENSBTAG00000006578;ENSBTAG00000039513;…
Fetus_Kidney	52	1230	0.109819	0.587857	ENSBTAG00000009596;ENSBTAG00000015685;ENSBTAG00000012618;ENSBTAG00000046379;ENSBTAG00000020543;ENSBTAG00000002249;ENSBTAG00000009607;ENSBTAG00000003449;ENSBTAG00000015581;ENSBTAG00000016906;ENSBTAG00000001786;ENSBTAG00000015290;ENSBTAG00000027409;ENSBTAG00000003054;ENSBTAG00000019081;ENSBTAG00000020622;ENSBTAG00000003017;ENSBTAG00000017051;ENSBTAG00000012567;ENSBTAG00000014529;ENSBTAG00000000620;…
Fornix_vagina	52	1230	0.109819	0.587857	ENSBTAG00000001728;ENSBTAG00000015581;ENSBTAG00000032918;ENSBTAG00000019081;ENSBTAG00000047998;ENSBTAG00000012004;ENSBTAG00000006005;ENSBTAG00000012621;ENSBTAG00000000057;ENSBTAG00000009392;ENSBTAG00000040005;ENSBTAG00000016630;ENSBTAG00000030198;ENSBTAG00000014207;ENSBTAG00000005176;ENSBTAG00000011327;ENSBTAG00000005231;ENSBTAG00000019679;ENSBTAG00000006069;ENSBTAG00000007125;ENSBTAG00000006578;…
SME	52	1230	0.109819	0.587857	ENSBTAG00000025502;ENSBTAG00000011551;ENSBTAG00000001152;ENSBTAG00000046379;ENSBTAG00000038132;ENSBTAG00000005343;ENSBTAG00000003212;ENSBTAG00000016849;ENSBTAG00000015052;ENSBTAG00000010496;ENSBTAG00000000601;ENSBTAG00000016343;ENSBTAG00000020510;ENSBTAG00000015581;ENSBTAG00000011327;ENSBTAG00000012567;ENSBTAG00000002705;ENSBTAG00000012908;ENSBTAG00000042533;ENSBTAG00000048204;ENSBTAG00000030646;…
Fetus_liver	51	1230	0.140786	0.640578	ENSBTAG00000013973;ENSBTAG00000000445;ENSBTAG00000034657;ENSBTAG00000007148;ENSBTAG00000003786;ENSBTAG00000007850;ENSBTAG00000016149;ENSBTAG00000026732;ENSBTAG00000047510;ENSBTAG00000046155;ENSBTAG00000002799;ENSBTAG00000020853;ENSBTAG00000019463;ENSBTAG00000000480;ENSBTAG00000002559;ENSBTAG00000009392;ENSBTAG00000040005;ENSBTAG00000005343;ENSBTAG00000024803;ENSBTAG00000013110;ENSBTAG00000025903;…
Liver	51	1230	0.140786	0.640578	ENSBTAG00000007148;ENSBTAG00000013973;ENSBTAG00000003786;ENSBTAG00000016149;ENSBTAG00000005343;ENSBTAG00000009215;ENSBTAG00000007850;ENSBTAG00000020853;ENSBTAG00000025903;ENSBTAG00000015164;ENSBTAG00000002799;ENSBTAG00000000445;ENSBTAG00000046155;ENSBTAG00000000345;ENSBTAG00000016277;ENSBTAG00000031595;ENSBTAG00000011932;ENSBTAG00000019093;ENSBTAG00000012808;ENSBTAG00000005069;ENSBTAG00000009392;…
Muscle	51	1230	0.140786	0.640578	ENSBTAG00000018358;ENSBTAG00000018071;ENSBTAG00000009533;ENSBTAG00000003809;ENSBTAG00000010849;ENSBTAG00000001618;ENSBTAG00000011803;ENSBTAG00000016013;ENSBTAG00000020219;ENSBTAG00000014540;ENSBTAG00000018671;ENSBTAG00000034493;ENSBTAG00000013011;ENSBTAG00000011424;ENSBTAG00000020954;ENSBTAG00000002036;ENSBTAG00000021394;ENSBTAG00000010696;ENSBTAG00000017416;ENSBTAG00000008895;ENSBTAG00000006724;…
Rumen	50	1230	0.177435	0.733934	ENSBTAG00000040005;ENSBTAG00000034613;ENSBTAG00000016609;ENSBTAG00000033510;ENSBTAG00000016312;ENSBTAG00000006619;ENSBTAG00000012675;ENSBTAG00000015834;ENSBTAG00000019081;ENSBTAG00000024387;ENSBTAG00000040356;ENSBTAG00000016571;ENSBTAG00000011000;ENSBTAG00000016155;ENSBTAG00000001816;ENSBTAG00000030393;ENSBTAG00000010623;ENSBTAG00000016735;ENSBTAG00000010673;ENSBTAG00000008789;ENSBTAG00000047697;…
Vesicular_gland	50	1230	0.177435	0.733934	ENSBTAG00000027409;ENSBTAG00000010179;ENSBTAG00000046364;ENSBTAG00000044011;ENSBTAG00000009235;ENSBTAG00000015008;ENSBTAG00000001728;ENSBTAG00000005033;ENSBTAG00000030518;ENSBTAG00000000057;ENSBTAG00000010623;ENSBTAG00000012854;ENSBTAG00000016630;ENSBTAG00000007187;ENSBTAG00000009341;ENSBTAG00000018419;ENSBTAG00000000345;ENSBTAG00000030052;ENSBTAG00000017946;ENSBTAG00000020528;ENSBTAG00000012618;…
Kidney_Cortex	49	1230	0.219867	0.833663	ENSBTAG00000002559;ENSBTAG00000012618;ENSBTAG00000046379;ENSBTAG00000015685;ENSBTAG00000009596;ENSBTAG00000003054;ENSBTAG00000001786;ENSBTAG00000009215;ENSBTAG00000010851;ENSBTAG00000002799;ENSBTAG00000015290;ENSBTAG00000006200;ENSBTAG00000017051;ENSBTAG00000031595;ENSBTAG00000002249;ENSBTAG00000036101;ENSBTAG00000012954;ENSBTAG00000015164;ENSBTAG00000008895;ENSBTAG00000003449;ENSBTAG00000020107;…
Thyroid	49	1230	0.219867	0.833663	ENSBTAG00000003942;ENSBTAG00000014420;ENSBTAG00000001152;ENSBTAG00000006069;ENSBTAG00000034657;ENSBTAG00000016739;ENSBTAG00000018000;ENSBTAG00000048204;ENSBTAG00000000601;ENSBTAG00000018156;ENSBTAG00000005034;ENSBTAG00000020062;ENSBTAG00000038132;ENSBTAG00000008126;ENSBTAG00000020311;ENSBTAG00000019679;ENSBTAG00000009607;ENSBTAG00000007507;ENSBTAG00000016588;ENSBTAG00000005434;ENSBTAG00000000981;…
Lymph_nodes	48	1230	0.267913	0.937695	ENSBTAG00000032209;ENSBTAG00000008168;ENSBTAG00000002041;ENSBTAG00000047531;ENSBTAG00000020772;ENSBTAG00000019067;ENSBTAG00000043994;ENSBTAG00000020019;ENSBTAG00000002163;ENSBTAG00000018900;ENSBTAG00000016548;ENSBTAG00000044419;ENSBTAG00000040392;ENSBTAG00000001037;ENSBTAG00000018661;ENSBTAG00000039601;ENSBTAG00000020059;ENSBTAG00000006208;ENSBTAG00000019079;ENSBTAG00000003014;ENSBTAG00000021497;…
Trachea	48	1230	0.267913	0.937695	ENSBTAG00000002680;ENSBTAG00000009206;ENSBTAG00000000658;ENSBTAG00000012004;ENSBTAG00000008373;ENSBTAG00000003604;ENSBTAG00000000981;ENSBTAG00000015885;ENSBTAG00000026461;ENSBTAG00000013664;ENSBTAG00000019081;ENSBTAG00000001728;ENSBTAG00000009470;ENSBTAG00000017847;ENSBTAG00000032918;ENSBTAG00000014316;ENSBTAG00000020213;ENSBTAG00000003565;ENSBTAG00000008808;ENSBTAG00000014207;ENSBTAG00000004582;…
Abomasum	35	1230	0.930262	1	ENSBTAG00000016609;ENSBTAG00000040005;ENSBTAG00000034613;ENSBTAG00000047510;ENSBTAG00000047697;ENSBTAG00000016312;ENSBTAG00000011405;ENSBTAG00000033510;ENSBTAG00000040559;ENSBTAG00000020067;ENSBTAG00000012675;ENSBTAG00000040356;ENSBTAG00000010673;ENSBTAG00000007077;ENSBTAG00000016571;ENSBTAG00000009607;ENSBTAG00000015290;ENSBTAG00000016588;ENSBTAG00000030393;ENSBTAG00000004111;ENSBTAG00000020062;…
Adipose	38	1230	0.835267	1	ENSBTAG00000010179;ENSBTAG00000020528;ENSBTAG00000000057;ENSBTAG00000047998;ENSBTAG00000027409;ENSBTAG00000012004;ENSBTAG00000014782;ENSBTAG00000020543;ENSBTAG00000000345;ENSBTAG00000003212;ENSBTAG00000001728;ENSBTAG00000015008;ENSBTAG00000020853;ENSBTAG00000011932;ENSBTAG00000017946;ENSBTAG00000007016;ENSBTAG00000030518;ENSBTAG00000002178;ENSBTAG00000018419;ENSBTAG00000007187;ENSBTAG00000003604;…
Adrenal	40	1230	0.741154	1	ENSBTAG00000006036;ENSBTAG00000033345;ENSBTAG00000026732;ENSBTAG00000046155;ENSBTAG00000027409;ENSBTAG00000025903;ENSBTAG00000013989;ENSBTAG00000000857;ENSBTAG00000021065;ENSBTAG00000003809;ENSBTAG00000019634;ENSBTAG00000045941;ENSBTAG00000029765;ENSBTAG00000018358;ENSBTAG00000018071;ENSBTAG00000022751;ENSBTAG00000010877;ENSBTAG00000001618;ENSBTAG00000009533;ENSBTAG00000016589;ENSBTAG00000019219;…
Ampulla	41	1230	0.686041	1	ENSBTAG00000005973;ENSBTAG00000031018;ENSBTAG00000005231;ENSBTAG00000010881;ENSBTAG00000001969;ENSBTAG00000010477;ENSBTAG00000030198;ENSBTAG00000006069;ENSBTAG00000013920;ENSBTAG00000006578;ENSBTAG00000005908;ENSBTAG00000015052;ENSBTAG00000021423;ENSBTAG00000013989;ENSBTAG00000009341;ENSBTAG00000019841;ENSBTAG00000030667;ENSBTAG00000008567;ENSBTAG00000014286;ENSBTAG00000003398;ENSBTAG00000011349;…
Anterior_pituitary	30	1230	0.990507	1	ENSBTAG00000002952;ENSBTAG00000025502;ENSBTAG00000013989;ENSBTAG00000005231;ENSBTAG00000031018;ENSBTAG00000029803;ENSBTAG00000012908;ENSBTAG00000003212;ENSBTAG00000002995;ENSBTAG00000030198;ENSBTAG00000000279;ENSBTAG00000000601;ENSBTAG00000020510;ENSBTAG00000002955;ENSBTAG00000013750;ENSBTAG00000037410;ENSBTAG00000026461;ENSBTAG00000010477;ENSBTAG00000015052;ENSBTAG00000002673;ENSBTAG00000016663;…
Aorta	38	1230	0.835267	1	ENSBTAG00000002680;ENSBTAG00000009206;ENSBTAG00000023752;ENSBTAG00000000658;ENSBTAG00000003604;ENSBTAG00000012004;ENSBTAG00000013664;ENSBTAG00000011932;ENSBTAG00000006919;ENSBTAG00000015008;ENSBTAG00000009470;ENSBTAG00000007850;ENSBTAG00000000981;ENSBTAG00000026461;ENSBTAG00000017847;ENSBTAG00000003809;ENSBTAG00000039132;ENSBTAG00000011424;ENSBTAG00000000057;ENSBTAG00000023907;ENSBTAG00000014207;…
Ascending_colon	36	1230	0.904701	1	ENSBTAG00000016312;ENSBTAG00000005176;ENSBTAG00000047510;ENSBTAG00000001829;ENSBTAG00000016588;ENSBTAG00000047697;ENSBTAG00000034613;ENSBTAG00000016149;ENSBTAG00000040005;ENSBTAG00000016609;ENSBTAG00000015290;ENSBTAG00000002799;ENSBTAG00000040559;ENSBTAG00000013562;ENSBTAG00000015685;ENSBTAG00000031609;ENSBTAG00000019679;ENSBTAG00000018156;ENSBTAG00000015164;ENSBTAG00000000279;ENSBTAG00000019345;…
Atrium	33	1230	0.965629	1	ENSBTAG00000008593;ENSBTAG00000009533;ENSBTAG00000004371;ENSBTAG00000016048;ENSBTAG00000010849;ENSBTAG00000014540;ENSBTAG00000048041;ENSBTAG00000046526;ENSBTAG00000022751;ENSBTAG00000016013;ENSBTAG00000004126;ENSBTAG00000008105;ENSBTAG00000003604;ENSBTAG00000017554;ENSBTAG00000000313;ENSBTAG00000014068;ENSBTAG00000007850;ENSBTAG00000018268;ENSBTAG00000001618;ENSBTAG00000018419;ENSBTAG00000009470;…
Bone_marrow	25	1230	0.999442	1	ENSBTAG00000010179;ENSBTAG00000017946;ENSBTAG00000012854;ENSBTAG00000014782;ENSBTAG00000001728;ENSBTAG00000039513;ENSBTAG00000026732;ENSBTAG00000018419;ENSBTAG00000011551;ENSBTAG00000030518;ENSBTAG00000045692;ENSBTAG00000012618;ENSBTAG00000016739;ENSBTAG00000013750;ENSBTAG00000000345;ENSBTAG00000008923;ENSBTAG00000020528;ENSBTAG00000009470;ENSBTAG00000020853;ENSBTAG00000008461;ENSBTAG00000030675;…
Brain_lobe	26	1230	0.998939	1	ENSBTAG00000011092;ENSBTAG00000013173;ENSBTAG00000040067;ENSBTAG00000001187;ENSBTAG00000021626;ENSBTAG00000014916;ENSBTAG00000012621;ENSBTAG00000003946;ENSBTAG00000007708;ENSBTAG00000016467;ENSBTAG00000016343;ENSBTAG00000015834;ENSBTAG00000032704;ENSBTAG00000005033;ENSBTAG00000017239;ENSBTAG00000014603;ENSBTAG00000037945;ENSBTAG00000030247;ENSBTAG00000011307;ENSBTAG00000003398;ENSBTAG00000002211;…
Brain	21	1230	0.999972	1	ENSBTAG00000011092;ENSBTAG00000013173;ENSBTAG00000040067;ENSBTAG00000001187;ENSBTAG00000014916;ENSBTAG00000015834;ENSBTAG00000007708;ENSBTAG00000016343;ENSBTAG00000032704;ENSBTAG00000003946;ENSBTAG00000021626;ENSBTAG00000016467;ENSBTAG00000014603;ENSBTAG00000012621;ENSBTAG00000017239;ENSBTAG00000001599;ENSBTAG00000011307;ENSBTAG00000030646;ENSBTAG00000015885;ENSBTAG00000037945;ENSBTAG00000007753
Bulbourethral_gland	30	1230	0.990507	1	ENSBTAG00000008238;ENSBTAG00000039357;ENSBTAG00000017946;ENSBTAG00000005530;ENSBTAG00000040005;ENSBTAG00000035858;ENSBTAG00000019081;ENSBTAG00000019076;ENSBTAG00000003330;ENSBTAG00000015834;ENSBTAG00000034613;ENSBTAG00000027409;ENSBTAG00000008756;ENSBTAG00000002178;ENSBTAG00000046379;ENSBTAG00000013407;ENSBTAG00000019463;ENSBTAG00000022147;ENSBTAG00000012675;ENSBTAG00000019399;ENSBTAG00000009235;…
Caecum	45	1230	0.43936	1	ENSBTAG00000016609;ENSBTAG00000016312;ENSBTAG00000034613;ENSBTAG00000047510;ENSBTAG00000015290;ENSBTAG00000040559;ENSBTAG00000047697;ENSBTAG00000016588;ENSBTAG00000017701;ENSBTAG00000001829;ENSBTAG00000019679;ENSBTAG00000016507;ENSBTAG00000012567;ENSBTAG00000016149;ENSBTAG00000015685;ENSBTAG00000020019;ENSBTAG00000016155;ENSBTAG00000018156;ENSBTAG00000008756;ENSBTAG00000044375;ENSBTAG00000040607;…
Cerebellum	41	1230	0.686041	1	ENSBTAG00000011092;ENSBTAG00000013173;ENSBTAG00000021626;ENSBTAG00000014916;ENSBTAG00000003946;ENSBTAG00000015885;ENSBTAG00000011551;ENSBTAG00000040067;ENSBTAG00000005231;ENSBTAG00000005033;ENSBTAG00000014603;ENSBTAG00000037945;ENSBTAG00000010665;ENSBTAG00000009358;ENSBTAG00000007708;ENSBTAG00000020510;ENSBTAG00000011002;ENSBTAG00000016467;ENSBTAG00000011307;ENSBTAG00000017239;ENSBTAG00000002211;…
Cerebral_cortex	38	1230	0.835267	1	ENSBTAG00000011092;ENSBTAG00000021626;ENSBTAG00000013173;ENSBTAG00000001187;ENSBTAG00000014916;ENSBTAG00000040067;ENSBTAG00000020622;ENSBTAG00000003946;ENSBTAG00000016343;ENSBTAG00000004582;ENSBTAG00000005033;ENSBTAG00000014603;ENSBTAG00000020510;ENSBTAG00000037945;ENSBTAG00000032704;ENSBTAG00000015834;ENSBTAG00000011551;ENSBTAG00000046752;ENSBTAG00000012621;ENSBTAG00000007708;ENSBTAG00000011002;…
Chorid_plexus	3	1230	1	1	ENSBTAG00000031462;ENSBTAG00000034493;ENSBTAG00000018358
Colon	28	1230	0.996587	1	ENSBTAG00000016312;ENSBTAG00000016609;ENSBTAG00000040559;ENSBTAG00000001829;ENSBTAG00000019679;ENSBTAG00000016155;ENSBTAG00000008756;ENSBTAG00000016588;ENSBTAG00000020062;ENSBTAG00000047510;ENSBTAG00000005034;ENSBTAG00000005176;ENSBTAG00000010673;ENSBTAG00000002163;ENSBTAG00000020067;ENSBTAG00000018156;ENSBTAG00000040005;ENSBTAG00000039513;ENSBTAG00000010020;ENSBTAG00000016149;ENSBTAG00000015164;…
Corpus_Luteum	32	1230	0.976906	1	ENSBTAG00000000024;ENSBTAG00000014366;ENSBTAG00000033345;ENSBTAG00000045885;ENSBTAG00000002685;ENSBTAG00000020734;ENSBTAG00000003054;ENSBTAG00000006036;ENSBTAG00000039208;ENSBTAG00000017416;ENSBTAG00000018986;ENSBTAG00000005069;ENSBTAG00000026732;ENSBTAG00000003460;ENSBTAG00000007840;ENSBTAG00000010037;ENSBTAG00000020607;ENSBTAG00000016126;ENSBTAG00000014512;ENSBTAG00000002663;ENSBTAG00000000447;…
Descending_Colon	38	1230	0.835267	1	ENSBTAG00000016609;ENSBTAG00000016312;ENSBTAG00000047697;ENSBTAG00000002163;ENSBTAG00000015290;ENSBTAG00000034613;ENSBTAG00000034091;ENSBTAG00000047510;ENSBTAG00000005176;ENSBTAG00000030052;ENSBTAG00000016149;ENSBTAG00000017701;ENSBTAG00000001829;ENSBTAG00000012854;ENSBTAG00000016588;ENSBTAG00000011405;ENSBTAG00000020019;ENSBTAG00000044375;ENSBTAG00000040559;ENSBTAG00000015008;ENSBTAG00000040607;…
Diaphragm	34	1230	0.95034	1	ENSBTAG00000003054;ENSBTAG00000033345;ENSBTAG00000007840;ENSBTAG00000000087;ENSBTAG00000006036;ENSBTAG00000002412;ENSBTAG00000046155;ENSBTAG00000002559;ENSBTAG00000008723;ENSBTAG00000018986;ENSBTAG00000000857;ENSBTAG00000003330;ENSBTAG00000039119;ENSBTAG00000019634;ENSBTAG00000019214;ENSBTAG00000010207;ENSBTAG00000020865;ENSBTAG00000005069;ENSBTAG00000012675;ENSBTAG00000047998;ENSBTAG00000006713;…
Diencephalon	37	1230	0.87313	1	ENSBTAG00000004582;ENSBTAG00000011092;ENSBTAG00000021626;ENSBTAG00000014916;ENSBTAG00000013173;ENSBTAG00000012215;ENSBTAG00000020622;ENSBTAG00000040067;ENSBTAG00000012089;ENSBTAG00000005033;ENSBTAG00000020510;ENSBTAG00000007708;ENSBTAG00000002680;ENSBTAG00000037945;ENSBTAG00000002125;ENSBTAG00000016343;ENSBTAG00000015834;ENSBTAG00000046752;ENSBTAG00000000601;ENSBTAG00000001187;ENSBTAG00000003511;…
Duodenum	41	1230	0.686041	1	ENSBTAG00000015550;ENSBTAG00000016609;ENSBTAG00000040559;ENSBTAG00000016312;ENSBTAG00000019679;ENSBTAG00000015290;ENSBTAG00000000345;ENSBTAG00000002799;ENSBTAG00000047697;ENSBTAG00000012854;ENSBTAG00000016149;ENSBTAG00000013717;ENSBTAG00000012567;ENSBTAG00000011405;ENSBTAG00000002163;ENSBTAG00000013562;ENSBTAG00000016849;ENSBTAG00000015008;ENSBTAG00000009215;ENSBTAG00000047510;ENSBTAG00000020019;…
Endometrium	26	1230	0.998939	1	ENSBTAG00000000024;ENSBTAG00000045885;ENSBTAG00000014366;ENSBTAG00000003460;ENSBTAG00000039374;ENSBTAG00000020734;ENSBTAG00000010037;ENSBTAG00000017416;ENSBTAG00000039208;ENSBTAG00000014512;ENSBTAG00000014286;ENSBTAG00000000447;ENSBTAG00000002663;ENSBTAG00000009846;ENSBTAG00000047510;ENSBTAG00000030198;ENSBTAG00000010881;ENSBTAG00000009392;ENSBTAG00000019081;ENSBTAG00000014273;ENSBTAG00000000646;…
Epididymis	36	1230	0.904701	1	ENSBTAG00000031462;ENSBTAG00000037410;ENSBTAG00000010167;ENSBTAG00000006515;ENSBTAG00000019445;ENSBTAG00000009596;ENSBTAG00000020739;ENSBTAG00000045931;ENSBTAG00000021652;ENSBTAG00000006200;ENSBTAG00000009846;ENSBTAG00000001514;ENSBTAG00000032071;ENSBTAG00000015917;ENSBTAG00000030834;ENSBTAG00000025903;ENSBTAG00000037565;ENSBTAG00000014529;ENSBTAG00000035030;ENSBTAG00000008947;ENSBTAG00000005094;…
Esophagus	38	1230	0.835267	1	ENSBTAG00000034613;ENSBTAG00000017946;ENSBTAG00000040005;ENSBTAG00000046379;ENSBTAG00000002178;ENSBTAG00000004541;ENSBTAG00000015834;ENSBTAG00000006784;ENSBTAG00000033510;ENSBTAG00000035858;ENSBTAG00000012675;ENSBTAG00000011000;ENSBTAG00000047697;ENSBTAG00000004111;ENSBTAG00000019076;ENSBTAG00000016571;ENSBTAG00000010623;ENSBTAG00000006790;ENSBTAG00000007187;ENSBTAG00000017240;ENSBTAG00000010673;…
Eye	34	1230	0.95034	1	ENSBTAG00000008238;ENSBTAG00000027409;ENSBTAG00000000445;ENSBTAG00000039357;ENSBTAG00000039119;ENSBTAG00000035858;ENSBTAG00000040005;ENSBTAG00000017946;ENSBTAG00000000601;ENSBTAG00000009607;ENSBTAG00000047970;ENSBTAG00000042533;ENSBTAG00000033510;ENSBTAG00000031919;ENSBTAG00000038132;ENSBTAG00000015581;ENSBTAG00000025826;ENSBTAG00000019081;ENSBTAG00000008756;ENSBTAG00000002673;ENSBTAG00000004582;…
Fetus_Brain	24	1230	0.999718	1	ENSBTAG00000011092;ENSBTAG00000021626;ENSBTAG00000013173;ENSBTAG00000012215;ENSBTAG00000005033;ENSBTAG00000007708;ENSBTAG00000020510;ENSBTAG00000037945;ENSBTAG00000016849;ENSBTAG00000017239;ENSBTAG00000004582;ENSBTAG00000001119;ENSBTAG00000046752;ENSBTAG00000001599;ENSBTAG00000015834;ENSBTAG00000048142;ENSBTAG00000040067;ENSBTAG00000019114;ENSBTAG00000032617;ENSBTAG00000032704;ENSBTAG00000017289;…
Fetus_muscle	28	1230	0.996587	1	ENSBTAG00000011803;ENSBTAG00000018358;ENSBTAG00000013476;ENSBTAG00000000057;ENSBTAG00000046338;ENSBTAG00000011424;ENSBTAG00000047998;ENSBTAG00000010179;ENSBTAG00000021394;ENSBTAG00000020528;ENSBTAG00000012004;ENSBTAG00000010167;ENSBTAG00000001618;ENSBTAG00000004582;ENSBTAG00000002680;ENSBTAG00000002036;ENSBTAG00000003604;ENSBTAG00000012621;ENSBTAG00000033486;ENSBTAG00000001728;ENSBTAG00000013664;…
Fetus_testes	36	1230	0.904701	1	ENSBTAG00000032071;ENSBTAG00000026732;ENSBTAG00000010167;ENSBTAG00000002724;ENSBTAG00000015581;ENSBTAG00000031462;ENSBTAG00000020622;ENSBTAG00000006036;ENSBTAG00000016438;ENSBTAG00000047073;ENSBTAG00000016849;ENSBTAG00000033345;ENSBTAG00000001152;ENSBTAG00000008947;ENSBTAG00000046573;ENSBTAG00000022751;ENSBTAG00000037410;ENSBTAG00000017382;ENSBTAG00000030834;ENSBTAG00000021652;ENSBTAG00000047699;…
Follicle	32	1230	0.976906	1	ENSBTAG00000047604;ENSBTAG00000012908;ENSBTAG00000000599;ENSBTAG00000009846;ENSBTAG00000043237;ENSBTAG00000003330;ENSBTAG00000005694;ENSBTAG00000002673;ENSBTAG00000015894;ENSBTAG00000006989;ENSBTAG00000016507;ENSBTAG00000001728;ENSBTAG00000010790;ENSBTAG00000026732;ENSBTAG00000006500;ENSBTAG00000018986;ENSBTAG00000039374;ENSBTAG00000033345;ENSBTAG00000014512;ENSBTAG00000025903;ENSBTAG00000009030;…
Frontal_cortex	34	1230	0.95034	1	ENSBTAG00000011092;ENSBTAG00000021626;ENSBTAG00000013173;ENSBTAG00000014916;ENSBTAG00000001187;ENSBTAG00000040067;ENSBTAG00000020622;ENSBTAG00000004582;ENSBTAG00000003946;ENSBTAG00000012621;ENSBTAG00000037945;ENSBTAG00000020510;ENSBTAG00000016343;ENSBTAG00000012215;ENSBTAG00000015834;ENSBTAG00000014603;ENSBTAG00000032704;ENSBTAG00000046752;ENSBTAG00000005033;ENSBTAG00000017239;ENSBTAG00000016467;…
Gall_Bladder	34	1230	0.95034	1	ENSBTAG00000003054;ENSBTAG00000033345;ENSBTAG00000007840;ENSBTAG00000000087;ENSBTAG00000006036;ENSBTAG00000000857;ENSBTAG00000002559;ENSBTAG00000046155;ENSBTAG00000008723;ENSBTAG00000002412;ENSBTAG00000039119;ENSBTAG00000019634;ENSBTAG00000018986;ENSBTAG00000012675;ENSBTAG00000047998;ENSBTAG00000005069;ENSBTAG00000003330;ENSBTAG00000048142;ENSBTAG00000017382;ENSBTAG00000002685;ENSBTAG00000000917;…
Heart	26	1230	0.998939	1	ENSBTAG00000009533;ENSBTAG00000016048;ENSBTAG00000004371;ENSBTAG00000008593;ENSBTAG00000016013;ENSBTAG00000026461;ENSBTAG00000014540;ENSBTAG00000010849;ENSBTAG00000017368;ENSBTAG00000046526;ENSBTAG00000001748;ENSBTAG00000009687;ENSBTAG00000014068;ENSBTAG00000004788;ENSBTAG00000011424;ENSBTAG00000034091;ENSBTAG00000020850;ENSBTAG00000021303;ENSBTAG00000018671;ENSBTAG00000002847;ENSBTAG00000020954;…
Hippocampus	39	1230	0.791146	1	ENSBTAG00000004582;ENSBTAG00000011092;ENSBTAG00000021626;ENSBTAG00000012215;ENSBTAG00000013173;ENSBTAG00000014916;ENSBTAG00000005033;ENSBTAG00000040067;ENSBTAG00000012089;ENSBTAG00000012621;ENSBTAG00000001187;ENSBTAG00000020622;ENSBTAG00000037945;ENSBTAG00000007708;ENSBTAG00000020510;ENSBTAG00000016343;ENSBTAG00000003946;ENSBTAG00000046752;ENSBTAG00000002680;ENSBTAG00000015834;ENSBTAG00000030247;…
Hypothalamus	29	1230	0.994208	1	ENSBTAG00000014916;ENSBTAG00000020622;ENSBTAG00000013173;ENSBTAG00000019114;ENSBTAG00000003511;ENSBTAG00000021626;ENSBTAG00000014603;ENSBTAG00000040067;ENSBTAG00000011092;ENSBTAG00000034269;ENSBTAG00000003490;ENSBTAG00000016343;ENSBTAG00000017435;ENSBTAG00000004582;ENSBTAG00000012215;ENSBTAG00000015834;ENSBTAG00000030646;ENSBTAG00000003946;ENSBTAG00000008079;ENSBTAG00000038132;ENSBTAG00000005033;…
Ileum	46	1230	0.378608	1	ENSBTAG00000002249;ENSBTAG00000016609;ENSBTAG00000040559;ENSBTAG00000016312;ENSBTAG00000019679;ENSBTAG00000016507;ENSBTAG00000015290;ENSBTAG00000016155;ENSBTAG00000013717;ENSBTAG00000047697;ENSBTAG00000000345;ENSBTAG00000004541;ENSBTAG00000012854;ENSBTAG00000012567;ENSBTAG00000020019;ENSBTAG00000006515;ENSBTAG00000016149;ENSBTAG00000002799;ENSBTAG00000034613;ENSBTAG00000016588;ENSBTAG00000011405;…
Jejunum	36	1230	0.904701	1	ENSBTAG00000015550;ENSBTAG00000016609;ENSBTAG00000016312;ENSBTAG00000040559;ENSBTAG00000019679;ENSBTAG00000013717;ENSBTAG00000000345;ENSBTAG00000015290;ENSBTAG00000002799;ENSBTAG00000016849;ENSBTAG00000012854;ENSBTAG00000016149;ENSBTAG00000016507;ENSBTAG00000002492;ENSBTAG00000047697;ENSBTAG00000042533;ENSBTAG00000015008;ENSBTAG00000011405;ENSBTAG00000009215;ENSBTAG00000006357;ENSBTAG00000034091;…
Kidney_Medulla	40	1230	0.741154	1	ENSBTAG00000002559;ENSBTAG00000012618;ENSBTAG00000009596;ENSBTAG00000015685;ENSBTAG00000046379;ENSBTAG00000001786;ENSBTAG00000003054;ENSBTAG00000006200;ENSBTAG00000010851;ENSBTAG00000015290;ENSBTAG00000017051;ENSBTAG00000026732;ENSBTAG00000031595;ENSBTAG00000002799;ENSBTAG00000016906;ENSBTAG00000007096;ENSBTAG00000015164;ENSBTAG00000047510;ENSBTAG00000016277;ENSBTAG00000019834;ENSBTAG00000008895;…
Lung	33	1230	0.965629	1	ENSBTAG00000032918;ENSBTAG00000009030;ENSBTAG00000014420;ENSBTAG00000001152;ENSBTAG00000031351;ENSBTAG00000001969;ENSBTAG00000031018;ENSBTAG00000045692;ENSBTAG00000034657;ENSBTAG00000006069;ENSBTAG00000019079;ENSBTAG00000001728;ENSBTAG00000007220;ENSBTAG00000030518;ENSBTAG00000006578;ENSBTAG00000011932;ENSBTAG00000009392;ENSBTAG00000013989;ENSBTAG00000006208;ENSBTAG00000007187;ENSBTAG00000003565;…
Lymphocyte	39	1230	0.791146	1	ENSBTAG00000031564;ENSBTAG00000047699;ENSBTAG00000026233;ENSBTAG00000016977;ENSBTAG00000010587;ENSBTAG00000016769;ENSBTAG00000000902;ENSBTAG00000044659;ENSBTAG00000043994;ENSBTAG00000043561;ENSBTAG00000018423;ENSBTAG00000030504;ENSBTAG00000008168;ENSBTAG00000014771;ENSBTAG00000042837;ENSBTAG00000043564;ENSBTAG00000047531;ENSBTAG00000007456;ENSBTAG00000002041;ENSBTAG00000045530;ENSBTAG00000011600;…
Medulla_oblongata	29	1230	0.994208	1	ENSBTAG00000014916;ENSBTAG00000021626;ENSBTAG00000020622;ENSBTAG00000019114;ENSBTAG00000011092;ENSBTAG00000018268;ENSBTAG00000013173;ENSBTAG00000004582;ENSBTAG00000003511;ENSBTAG00000012215;ENSBTAG00000038132;ENSBTAG00000014603;ENSBTAG00000034269;ENSBTAG00000015834;ENSBTAG00000003490;ENSBTAG00000040067;ENSBTAG00000017435;ENSBTAG00000003946;ENSBTAG00000004541;ENSBTAG00000046573;ENSBTAG00000002211;…
Midbrain	34	1230	0.95034	1	ENSBTAG00000011092;ENSBTAG00000021626;ENSBTAG00000014916;ENSBTAG00000019114;ENSBTAG00000020622;ENSBTAG00000013173;ENSBTAG00000004582;ENSBTAG00000020510;ENSBTAG00000040067;ENSBTAG00000037945;ENSBTAG00000014603;ENSBTAG00000011551;ENSBTAG00000012215;ENSBTAG00000038132;ENSBTAG00000016343;ENSBTAG00000005033;ENSBTAG00000007708;ENSBTAG00000003511;ENSBTAG00000044011;ENSBTAG00000003946;ENSBTAG00000015834;…
Milk_cells	23	1230	0.999864	1	ENSBTAG00000026754;ENSBTAG00000020865;ENSBTAG00000016906;ENSBTAG00000003014;ENSBTAG00000029803;ENSBTAG00000009554;ENSBTAG00000021035;ENSBTAG00000004954;ENSBTAG00000000275;ENSBTAG00000011600;ENSBTAG00000016852;ENSBTAG00000006619;ENSBTAG00000043994;ENSBTAG00000009846;ENSBTAG00000007788;ENSBTAG00000006572;ENSBTAG00000020772;ENSBTAG00000046966;ENSBTAG00000018986;ENSBTAG00000002041;ENSBTAG00000018423;…
Nasal_mucosa	31	1230	0.984954	1	ENSBTAG00000040005;ENSBTAG00000032918;ENSBTAG00000009607;ENSBTAG00000008723;ENSBTAG00000027409;ENSBTAG00000005670;ENSBTAG00000008756;ENSBTAG00000034613;ENSBTAG00000016588;ENSBTAG00000031351;ENSBTAG00000001829;ENSBTAG00000011000;ENSBTAG00000020067;ENSBTAG00000000279;ENSBTAG00000011659;ENSBTAG00000012126;ENSBTAG00000005182;ENSBTAG00000002673;ENSBTAG00000020062;ENSBTAG00000018000;ENSBTAG00000046295;…
Omasum	29	1230	0.994208	1	ENSBTAG00000040005;ENSBTAG00000034613;ENSBTAG00000033510;ENSBTAG00000016609;ENSBTAG00000039513;ENSBTAG00000033486;ENSBTAG00000003330;ENSBTAG00000022199;ENSBTAG00000006619;ENSBTAG00000000445;ENSBTAG00000006369;ENSBTAG00000010020;ENSBTAG00000025212;ENSBTAG00000024387;ENSBTAG00000034091;ENSBTAG00000011405;ENSBTAG00000001816;ENSBTAG00000012447;ENSBTAG00000009607;ENSBTAG00000015834;ENSBTAG00000010673;…
Ovary	41	1230	0.686041	1	ENSBTAG00000033345;ENSBTAG00000015581;ENSBTAG00000012004;ENSBTAG00000047604;ENSBTAG00000001728;ENSBTAG00000013920;ENSBTAG00000030834;ENSBTAG00000007016;ENSBTAG00000001969;ENSBTAG00000030198;ENSBTAG00000047998;ENSBTAG00000014512;ENSBTAG00000013989;ENSBTAG00000008723;ENSBTAG00000006036;ENSBTAG00000016630;ENSBTAG00000001793;ENSBTAG00000017382;ENSBTAG00000000271;ENSBTAG00000005908;ENSBTAG00000014286;…
Prostrate	31	1230	0.984954	1	ENSBTAG00000020543;ENSBTAG00000005694;ENSBTAG00000035030;ENSBTAG00000012908;ENSBTAG00000021842;ENSBTAG00000031435;ENSBTAG00000009104;ENSBTAG00000032198;ENSBTAG00000045931;ENSBTAG00000031919;ENSBTAG00000044631;ENSBTAG00000007943;ENSBTAG00000003490;ENSBTAG00000000279;ENSBTAG00000011946;ENSBTAG00000035858;ENSBTAG00000000599;ENSBTAG00000021656;ENSBTAG00000009607;ENSBTAG00000003786;ENSBTAG00000016101;…
Reticulum	39	1230	0.791146	1	ENSBTAG00000016609;ENSBTAG00000040005;ENSBTAG00000034613;ENSBTAG00000046364;ENSBTAG00000033510;ENSBTAG00000001816;ENSBTAG00000003330;ENSBTAG00000011000;ENSBTAG00000010673;ENSBTAG00000047697;ENSBTAG00000019081;ENSBTAG00000010020;ENSBTAG00000006619;ENSBTAG00000047668;ENSBTAG00000008789;ENSBTAG00000003017;ENSBTAG00000030393;ENSBTAG00000033486;ENSBTAG00000016312;ENSBTAG00000022199;ENSBTAG00000040356;…
Rumen_ephthelial_cell	36	1230	0.904701	1	ENSBTAG00000010587;ENSBTAG00000004131;ENSBTAG00000031564;ENSBTAG00000043561;ENSBTAG00000043564;ENSBTAG00000045931;ENSBTAG00000016977;ENSBTAG00000047699;ENSBTAG00000035030;ENSBTAG00000046155;ENSBTAG00000016769;ENSBTAG00000019214;ENSBTAG00000025903;ENSBTAG00000013664;ENSBTAG00000009470;ENSBTAG00000013750;ENSBTAG00000010673;ENSBTAG00000020739;ENSBTAG00000047958;ENSBTAG00000016149;ENSBTAG00000023907;…
RumenPapillae	27	1230	0.99806	1	ENSBTAG00000016609;ENSBTAG00000040005;ENSBTAG00000034613;ENSBTAG00000003330;ENSBTAG00000001816;ENSBTAG00000047668;ENSBTAG00000006619;ENSBTAG00000033510;ENSBTAG00000010020;ENSBTAG00000016312;ENSBTAG00000040356;ENSBTAG00000006369;ENSBTAG00000006133;ENSBTAG00000004541;ENSBTAG00000008789;ENSBTAG00000002847;ENSBTAG00000045067;ENSBTAG00000015834;ENSBTAG00000045941;ENSBTAG00000019463;ENSBTAG00000011000;…
Salivary_gland	35	1230	0.930262	1	ENSBTAG00000007344;ENSBTAG00000000601;ENSBTAG00000015581;ENSBTAG00000018000;ENSBTAG00000009104;ENSBTAG00000027409;ENSBTAG00000001829;ENSBTAG00000031351;ENSBTAG00000009607;ENSBTAG00000005694;ENSBTAG00000040005;ENSBTAG00000012908;ENSBTAG00000003054;ENSBTAG00000011659;ENSBTAG00000000279;ENSBTAG00000007943;ENSBTAG00000019679;ENSBTAG00000046379;ENSBTAG00000013483;ENSBTAG00000008654;ENSBTAG00000035030;…
Skin	39	1230	0.791146	1	ENSBTAG00000008238;ENSBTAG00000039357;ENSBTAG00000017946;ENSBTAG00000006790;ENSBTAG00000020213;ENSBTAG00000040005;ENSBTAG00000027409;ENSBTAG00000006784;ENSBTAG00000011000;ENSBTAG00000019081;ENSBTAG00000010673;ENSBTAG00000016155;ENSBTAG00000002178;ENSBTAG00000035858;ENSBTAG00000034613;ENSBTAG00000015834;ENSBTAG00000003604;ENSBTAG00000001728;ENSBTAG00000013392;ENSBTAG00000016469;ENSBTAG00000024803;…
Sperm	2	1230	1	1	ENSBTAG00000016438;ENSBTAG00000032071
Spleen	39	1230	0.791146	1	ENSBTAG00000020019;ENSBTAG00000011600;ENSBTAG00000019067;ENSBTAG00000039426;ENSBTAG00000006208;ENSBTAG00000004954;ENSBTAG00000043994;ENSBTAG00000021474;ENSBTAG00000020772;ENSBTAG00000043376;ENSBTAG00000021497;ENSBTAG00000004815;ENSBTAG00000002041;ENSBTAG00000020865;ENSBTAG00000003014;ENSBTAG00000006357;ENSBTAG00000016548;ENSBTAG00000018420;ENSBTAG00000014891;ENSBTAG00000002163;ENSBTAG00000039601;…
Tail_epididymis	43	1230	0.565039	1	ENSBTAG00000032071;ENSBTAG00000047604;ENSBTAG00000033345;ENSBTAG00000043196;ENSBTAG00000006036;ENSBTAG00000039132;ENSBTAG00000003054;ENSBTAG00000026732;ENSBTAG00000014512;ENSBTAG00000012908;ENSBTAG00000030834;ENSBTAG00000000271;ENSBTAG00000003092;ENSBTAG00000003330;ENSBTAG00000004080;ENSBTAG00000018268;ENSBTAG00000007840;ENSBTAG00000030198;ENSBTAG00000022199;ENSBTAG00000008915;ENSBTAG00000001999;…
Temporal_cortex	37	1230	0.87313	1	ENSBTAG00000011092;ENSBTAG00000014916;ENSBTAG00000021626;ENSBTAG00000012215;ENSBTAG00000013173;ENSBTAG00000020622;ENSBTAG00000040067;ENSBTAG00000014603;ENSBTAG00000004582;ENSBTAG00000007708;ENSBTAG00000015834;ENSBTAG00000003946;ENSBTAG00000005033;ENSBTAG00000003511;ENSBTAG00000019114;ENSBTAG00000016343;ENSBTAG00000030646;ENSBTAG00000011551;ENSBTAG00000017239;ENSBTAG00000037945;ENSBTAG00000032704;…
Testes	27	1230	0.99806	1	ENSBTAG00000004140;ENSBTAG00000010167;ENSBTAG00000016438;ENSBTAG00000037410;ENSBTAG00000032071;ENSBTAG00000031462;ENSBTAG00000021423;ENSBTAG00000002724;ENSBTAG00000013989;ENSBTAG00000008947;ENSBTAG00000025826;ENSBTAG00000021652;ENSBTAG00000019445;ENSBTAG00000003963;ENSBTAG00000034657;ENSBTAG00000037565;ENSBTAG00000000620;ENSBTAG00000013983;ENSBTAG00000003546;ENSBTAG00000015917;ENSBTAG00000010623;…
Thalamus	34	1230	0.95034	1	ENSBTAG00000014916;ENSBTAG00000020622;ENSBTAG00000012215;ENSBTAG00000019114;ENSBTAG00000003511;ENSBTAG00000004582;ENSBTAG00000034269;ENSBTAG00000003490;ENSBTAG00000011551;ENSBTAG00000021626;ENSBTAG00000044011;ENSBTAG00000011092;ENSBTAG00000013173;ENSBTAG00000017435;ENSBTAG00000000599;ENSBTAG00000007708;ENSBTAG00000008079;ENSBTAG00000014603;ENSBTAG00000005542;ENSBTAG00000046573;ENSBTAG00000038132;…
Tongue	33	1230	0.965629	1	ENSBTAG00000018358;ENSBTAG00000009533;ENSBTAG00000018071;ENSBTAG00000011803;ENSBTAG00000014540;ENSBTAG00000011424;ENSBTAG00000017946;ENSBTAG00000020954;ENSBTAG00000010849;ENSBTAG00000004371;ENSBTAG00000016048;ENSBTAG00000001618;ENSBTAG00000017368;ENSBTAG00000039374;ENSBTAG00000003809;ENSBTAG00000012447;ENSBTAG00000014068;ENSBTAG00000016977;ENSBTAG00000009576;ENSBTAG00000004126;ENSBTAG00000017845;…
Ureter	36	1230	0.904701	1	ENSBTAG00000023752;ENSBTAG00000027409;ENSBTAG00000012004;ENSBTAG00000011932;ENSBTAG00000030518;ENSBTAG00000008723;ENSBTAG00000002680;ENSBTAG00000015008;ENSBTAG00000020528;ENSBTAG00000014782;ENSBTAG00000000057;ENSBTAG00000011600;ENSBTAG00000021430;ENSBTAG00000009341;ENSBTAG00000003514;ENSBTAG00000047998;ENSBTAG00000009206;ENSBTAG00000018423;ENSBTAG00000043376;ENSBTAG00000018419;ENSBTAG00000017847;…
Urethra	39	1230	0.791146	1	ENSBTAG00000020543;ENSBTAG00000020622;ENSBTAG00000015581;ENSBTAG00000025502;ENSBTAG00000003398;ENSBTAG00000040005;ENSBTAG00000008756;ENSBTAG00000021430;ENSBTAG00000034091;ENSBTAG00000034613;ENSBTAG00000031767;ENSBTAG00000015008;ENSBTAG00000005973;ENSBTAG00000015885;ENSBTAG00000017847;ENSBTAG00000009607;ENSBTAG00000005670;ENSBTAG00000007016;ENSBTAG00000011932;ENSBTAG00000008808;ENSBTAG00000007708;…
Uterine_myometrium	24	1230	0.999718	1	ENSBTAG00000003398;ENSBTAG00000008723;ENSBTAG00000047998;ENSBTAG00000001728;ENSBTAG00000020510;ENSBTAG00000021497;ENSBTAG00000039132;ENSBTAG00000011327;ENSBTAG00000039513;ENSBTAG00000014512;ENSBTAG00000006919;ENSBTAG00000035244;ENSBTAG00000009694;ENSBTAG00000032200;ENSBTAG00000002603;ENSBTAG00000015581;ENSBTAG00000047761;ENSBTAG00000014207;ENSBTAG00000043447;ENSBTAG00000016630;ENSBTAG00000010623;…
Vas_deferens	28	1230	0.996587	1	ENSBTAG00000003398;ENSBTAG00000030834;ENSBTAG00000026461;ENSBTAG00000000599;ENSBTAG00000006200;ENSBTAG00000009235;ENSBTAG00000001152;ENSBTAG00000030052;ENSBTAG00000001514;ENSBTAG00000000012;ENSBTAG00000008789;ENSBTAG00000010020;ENSBTAG00000010587;ENSBTAG00000044659;ENSBTAG00000002680;ENSBTAG00000011932;ENSBTAG00000010790;ENSBTAG00000031767;ENSBTAG00000010665;ENSBTAG00000007708;ENSBTAG00000015894;…
Ventricle	34	1230	0.95034	1	ENSBTAG00000009533;ENSBTAG00000004371;ENSBTAG00000034091;ENSBTAG00000016048;ENSBTAG00000010849;ENSBTAG00000008593;ENSBTAG00000016013;ENSBTAG00000046526;ENSBTAG00000014540;ENSBTAG00000018268;ENSBTAG00000004126;ENSBTAG00000006369;ENSBTAG00000008105;ENSBTAG00000014068;ENSBTAG00000043564;ENSBTAG00000039513;ENSBTAG00000009470;ENSBTAG00000022751;ENSBTAG00000012447;ENSBTAG00000007943;ENSBTAG00000048041;…
White_blood_cells	41	1230	0.686041	1	ENSBTAG00000043994;ENSBTAG00000001037;ENSBTAG00000002041;ENSBTAG00000020772;ENSBTAG00000047531;ENSBTAG00000003014;ENSBTAG00000032209;ENSBTAG00000018900;ENSBTAG00000003256;ENSBTAG00000008168;ENSBTAG00000039426;ENSBTAG00000029982;ENSBTAG00000002764;ENSBTAG00000007749;ENSBTAG00000010668;ENSBTAG00000019067;ENSBTAG00000004954;ENSBTAG00000039601;ENSBTAG00000020059;ENSBTAG00000021474;ENSBTAG00000016878;…

## Sheet: darkorange
Module Darkorange gene expression in different tissues
Tissue	Input	Background	P	FDR	Genes
Milk_cells	117	1230	1.79855e-28	1.63668e-26	ENSBTAG00000020453;ENSBTAG00000009012;ENSBTAG00000033748;ENSBTAG00000003602;ENSBTAG00000011146;ENSBTAG00000020937;ENSBTAG00000020892;ENSBTAG00000004842;ENSBTAG00000021011;ENSBTAG00000002326;ENSBTAG00000020580;ENSBTAG00000015742;ENSBTAG00000015580;ENSBTAG00000020676;ENSBTAG00000014400;ENSBTAG00000001601;ENSBTAG00000008665;ENSBTAG00000012052;ENSBTAG00000015144;ENSBTAG00000020458;ENSBTAG00000008428;…
White_blood_cells	101	1230	7.9279e-20	3.6072e-18	ENSBTAG00000012052;ENSBTAG00000000381;ENSBTAG00000020467;ENSBTAG00000002035;ENSBTAG00000023611;ENSBTAG00000006780;ENSBTAG00000032122;ENSBTAG00000038149;ENSBTAG00000009201;ENSBTAG00000015298;ENSBTAG00000005049;ENSBTAG00000020892;ENSBTAG00000008851;ENSBTAG00000021445;ENSBTAG00000015144;ENSBTAG00000018984;ENSBTAG00000019567;ENSBTAG00000013451;ENSBTAG00000020453;ENSBTAG00000020303;ENSBTAG00000006984;…
Spleen	89	1230	3.16436e-14	9.59856e-13	ENSBTAG00000039016;ENSBTAG00000037924;ENSBTAG00000011409;ENSBTAG00000013451;ENSBTAG00000015298;ENSBTAG00000000381;ENSBTAG00000019567;ENSBTAG00000019227;ENSBTAG00000011515;ENSBTAG00000035868;ENSBTAG00000032122;ENSBTAG00000001009;ENSBTAG00000013118;ENSBTAG00000005049;ENSBTAG00000011146;ENSBTAG00000000431;ENSBTAG00000008057;ENSBTAG00000033748;ENSBTAG00000007079;ENSBTAG00000037537;ENSBTAG00000039807;…
Fetus_liver	84	1230	3.90532e-12	8.88461e-11	ENSBTAG00000017294;ENSBTAG00000039178;ENSBTAG00000026748;ENSBTAG00000031593;ENSBTAG00000020072;ENSBTAG00000016276;ENSBTAG00000004909;ENSBTAG00000017054;ENSBTAG00000026070;ENSBTAG00000031647;ENSBTAG00000020077;ENSBTAG00000031599;ENSBTAG00000024852;ENSBTAG00000040320;ENSBTAG00000030423;ENSBTAG00000031519;ENSBTAG00000013234;ENSBTAG00000021616;ENSBTAG00000046105;ENSBTAG00000012592;ENSBTAG00000038844;…
CD8_cell	79	1230	3.39905e-10	6.18628e-09	ENSBTAG00000002035;ENSBTAG00000000381;ENSBTAG00000012052;ENSBTAG00000009636;ENSBTAG00000033748;ENSBTAG00000040134;ENSBTAG00000006780;ENSBTAG00000015580;ENSBTAG00000009201;ENSBTAG00000015255;ENSBTAG00000008057;ENSBTAG00000015144;ENSBTAG00000010667;ENSBTAG00000018984;ENSBTAG00000011409;ENSBTAG00000015160;ENSBTAG00000047238;ENSBTAG00000032122;ENSBTAG00000005049;ENSBTAG00000008147;ENSBTAG00000031852;…
Lung	77	1230	1.83322e-09	2.78038e-08	ENSBTAG00000003353;ENSBTAG00000018473;ENSBTAG00000007901;ENSBTAG00000016412;ENSBTAG00000007169;ENSBTAG00000003594;ENSBTAG00000030424;ENSBTAG00000016276;ENSBTAG00000015351;ENSBTAG00000020707;ENSBTAG00000019227;ENSBTAG00000005650;ENSBTAG00000003531;ENSBTAG00000007624;ENSBTAG00000025099;ENSBTAG00000021820;ENSBTAG00000017901;ENSBTAG00000047605;ENSBTAG00000019517;ENSBTAG00000032544;ENSBTAG00000013093;…
Thymus	72	1230	9.5184e-08	1.23739e-06	ENSBTAG00000040134;ENSBTAG00000013234;ENSBTAG00000046105;ENSBTAG00000031519;ENSBTAG00000020095;ENSBTAG00000031599;ENSBTAG00000020077;ENSBTAG00000031593;ENSBTAG00000024852;ENSBTAG00000020072;ENSBTAG00000047740;ENSBTAG00000019330;ENSBTAG00000039093;ENSBTAG00000045829;ENSBTAG00000040320;ENSBTAG00000035183;ENSBTAG00000003016;ENSBTAG00000046144;ENSBTAG00000001492;ENSBTAG00000013451;ENSBTAG00000037924;…
CD4_cell	71	1230	2.00229e-07	2.02454e-06	ENSBTAG00000007558;ENSBTAG00000020892;ENSBTAG00000000381;ENSBTAG00000009636;ENSBTAG00000009201;ENSBTAG00000002035;ENSBTAG00000006780;ENSBTAG00000019567;ENSBTAG00000018984;ENSBTAG00000015580;ENSBTAG00000039093;ENSBTAG00000032122;ENSBTAG00000010667;ENSBTAG00000033748;ENSBTAG00000022837;ENSBTAG00000003016;ENSBTAG00000009293;ENSBTAG00000011936;ENSBTAG00000030257;ENSBTAG00000015144;ENSBTAG00000007099;…
Ileum	71	1230	2.00229e-07	2.02454e-06	ENSBTAG00000017045;ENSBTAG00000014829;ENSBTAG00000022779;ENSBTAG00000033545;ENSBTAG00000020676;ENSBTAG00000014046;ENSBTAG00000016881;ENSBTAG00000012507;ENSBTAG00000016412;ENSBTAG00000046152;ENSBTAG00000047972;ENSBTAG00000032068;ENSBTAG00000019567;ENSBTAG00000009494;ENSBTAG00000003752;ENSBTAG00000020580;ENSBTAG00000011088;ENSBTAG00000026340;ENSBTAG00000010728;ENSBTAG00000015351;ENSBTAG00000016415;…
Lymph_nodes	68	1230	1.69427e-06	1.54179e-05	ENSBTAG00000020892;ENSBTAG00000019567;ENSBTAG00000000381;ENSBTAG00000039093;ENSBTAG00000011409;ENSBTAG00000032122;ENSBTAG00000013451;ENSBTAG00000033748;ENSBTAG00000005049;ENSBTAG00000001492;ENSBTAG00000018984;ENSBTAG00000037537;ENSBTAG00000006780;ENSBTAG00000003016;ENSBTAG00000007079;ENSBTAG00000018059;ENSBTAG00000001009;ENSBTAG00000013791;ENSBTAG00000008057;ENSBTAG00000007901;ENSBTAG00000015298;…
Colon	67	1230	3.34263e-06	2.53483e-05	ENSBTAG00000033545;ENSBTAG00000046144;ENSBTAG00000022779;ENSBTAG00000020580;ENSBTAG00000018255;ENSBTAG00000017045;ENSBTAG00000047363;ENSBTAG00000003752;ENSBTAG00000015351;ENSBTAG00000014046;ENSBTAG00000000807;ENSBTAG00000011798;ENSBTAG00000000937;ENSBTAG00000003196;ENSBTAG00000009289;ENSBTAG00000016709;ENSBTAG00000008059;ENSBTAG00000002981;ENSBTAG00000021164;ENSBTAG00000002976;ENSBTAG00000048157;…
Trachea	67	1230	3.34263e-06	2.53483e-05	ENSBTAG00000013498;ENSBTAG00000019517;ENSBTAG00000018255;ENSBTAG00000005091;ENSBTAG00000013160;ENSBTAG00000011798;ENSBTAG00000005250;ENSBTAG00000012237;ENSBTAG00000021151;ENSBTAG00000021164;ENSBTAG00000013363;ENSBTAG00000002092;ENSBTAG00000011037;ENSBTAG00000013465;ENSBTAG00000015355;ENSBTAG00000005923;ENSBTAG00000012897;ENSBTAG00000048157;ENSBTAG00000014974;ENSBTAG00000010728;ENSBTAG00000046533;…
Ventricle	66	1230	6.48711e-06	4.54097e-05	ENSBTAG00000013861;ENSBTAG00000032800;ENSBTAG00000021777;ENSBTAG00000003727;ENSBTAG00000014548;ENSBTAG00000021164;ENSBTAG00000021963;ENSBTAG00000044078;ENSBTAG00000018562;ENSBTAG00000004281;ENSBTAG00000031913;ENSBTAG00000001721;ENSBTAG00000014975;ENSBTAG00000010898;ENSBTAG00000015304;ENSBTAG00000036262;ENSBTAG00000021287;ENSBTAG00000021587;ENSBTAG00000012605;ENSBTAG00000014249;ENSBTAG00000004139;…
Descending_Colon	63	1230	4.28878e-05	0.000260186	ENSBTAG00000017045;ENSBTAG00000022779;ENSBTAG00000014046;ENSBTAG00000033545;ENSBTAG00000046144;ENSBTAG00000002976;ENSBTAG00000007092;ENSBTAG00000020676;ENSBTAG00000020580;ENSBTAG00000018059;ENSBTAG00000020602;ENSBTAG00000015351;ENSBTAG00000000431;ENSBTAG00000001492;ENSBTAG00000013451;ENSBTAG00000020892;ENSBTAG00000011798;ENSBTAG00000047740;ENSBTAG00000014400;ENSBTAG00000001675;ENSBTAG00000019567;…
Prostrate	63	1230	4.28878e-05	0.000260186	ENSBTAG00000003353;ENSBTAG00000001136;ENSBTAG00000008338;ENSBTAG00000021614;ENSBTAG00000012741;ENSBTAG00000020523;ENSBTAG00000002976;ENSBTAG00000044010;ENSBTAG00000040460;ENSBTAG00000008059;ENSBTAG00000018481;ENSBTAG00000023840;ENSBTAG00000009064;ENSBTAG00000014611;ENSBTAG00000002148;ENSBTAG00000014605;ENSBTAG00000031886;ENSBTAG00000031575;ENSBTAG00000019683;ENSBTAG00000000807;ENSBTAG00000002635;…
Adipose	62	1230	7.77989e-05	0.000442481	ENSBTAG00000020263;ENSBTAG00000004014;ENSBTAG00000005144;ENSBTAG00000022155;ENSBTAG00000022379;ENSBTAG00000019517;ENSBTAG00000012558;ENSBTAG00000048157;ENSBTAG00000012265;ENSBTAG00000019627;ENSBTAG00000002092;ENSBTAG00000003353;ENSBTAG00000007002;ENSBTAG00000046677;ENSBTAG00000005606;ENSBTAG00000012237;ENSBTAG00000014666;ENSBTAG00000005556;ENSBTAG00000018181;ENSBTAG00000019700;ENSBTAG00000006277;…
Aorta	61	1230	0.000138705	0.000701231	ENSBTAG00000019517;ENSBTAG00000013498;ENSBTAG00000021164;ENSBTAG00000018255;ENSBTAG00000011798;ENSBTAG00000013160;ENSBTAG00000005250;ENSBTAG00000046981;ENSBTAG00000012897;ENSBTAG00000012237;ENSBTAG00000021151;ENSBTAG00000013363;ENSBTAG00000002092;ENSBTAG00000011037;ENSBTAG00000008699;ENSBTAG00000017139;ENSBTAG00000018497;ENSBTAG00000022155;ENSBTAG00000014974;ENSBTAG00000014548;ENSBTAG00000018181;…
Omasum	61	1230	0.000138705	0.000701231	ENSBTAG00000040586;ENSBTAG00000003920;ENSBTAG00000007115;ENSBTAG00000012507;ENSBTAG00000006343;ENSBTAG00000035224;ENSBTAG00000037608;ENSBTAG00000012638;ENSBTAG00000046570;ENSBTAG00000019300;ENSBTAG00000039037;ENSBTAG00000047972;ENSBTAG00000003196;ENSBTAG00000012640;ENSBTAG00000032068;ENSBTAG00000016412;ENSBTAG00000002430;ENSBTAG00000021301;ENSBTAG00000017832;ENSBTAG00000008428;ENSBTAG00000011798;…
Ascending_colon	60	1230	0.000243003	0.00116386	ENSBTAG00000017045;ENSBTAG00000022779;ENSBTAG00000014046;ENSBTAG00000046144;ENSBTAG00000033545;ENSBTAG00000014030;ENSBTAG00000002976;ENSBTAG00000015351;ENSBTAG00000003196;ENSBTAG00000007115;ENSBTAG00000012558;ENSBTAG00000020580;ENSBTAG00000000937;ENSBTAG00000001136;ENSBTAG00000003752;ENSBTAG00000011798;ENSBTAG00000016414;ENSBTAG00000001675;ENSBTAG00000020602;ENSBTAG00000019272;ENSBTAG00000020676;…
Abomasum	59	1230	0.000418268	0.00181249	ENSBTAG00000047972;ENSBTAG00000014761;ENSBTAG00000003196;ENSBTAG00000019300;ENSBTAG00000003920;ENSBTAG00000040586;ENSBTAG00000007115;ENSBTAG00000006343;ENSBTAG00000002981;ENSBTAG00000012507;ENSBTAG00000009494;ENSBTAG00000022379;ENSBTAG00000002976;ENSBTAG00000032068;ENSBTAG00000015351;ENSBTAG00000013364;ENSBTAG00000021301;ENSBTAG00000002171;ENSBTAG00000012638;ENSBTAG00000017832;ENSBTAG00000011798;…
Caecum	59	1230	0.000418268	0.00181249	ENSBTAG00000017045;ENSBTAG00000022779;ENSBTAG00000033545;ENSBTAG00000046144;ENSBTAG00000014046;ENSBTAG00000002976;ENSBTAG00000020676;ENSBTAG00000020580;ENSBTAG00000047972;ENSBTAG00000007115;ENSBTAG00000007200;ENSBTAG00000012507;ENSBTAG00000015298;ENSBTAG00000001675;ENSBTAG00000000431;ENSBTAG00000046570;ENSBTAG00000045862;ENSBTAG00000040134;ENSBTAG00000014400;ENSBTAG00000013791;ENSBTAG00000009494;…
Esophagus	58	1230	0.0007072	0.00279805	ENSBTAG00000003920;ENSBTAG00000047972;ENSBTAG00000038844;ENSBTAG00000040586;ENSBTAG00000037554;ENSBTAG00000035224;ENSBTAG00000017955;ENSBTAG00000012638;ENSBTAG00000006505;ENSBTAG00000037608;ENSBTAG00000032068;ENSBTAG00000016412;ENSBTAG00000012640;ENSBTAG00000002430;ENSBTAG00000008428;ENSBTAG00000012900;ENSBTAG00000006343;ENSBTAG00000012036;ENSBTAG00000039037;ENSBTAG00000013498;ENSBTAG00000007485;…
Rumen	58	1230	0.0007072	0.00279805	ENSBTAG00000003920;ENSBTAG00000040586;ENSBTAG00000047972;ENSBTAG00000007115;ENSBTAG00000012507;ENSBTAG00000035224;ENSBTAG00000046570;ENSBTAG00000017955;ENSBTAG00000006343;ENSBTAG00000032068;ENSBTAG00000012638;ENSBTAG00000037608;ENSBTAG00000016412;ENSBTAG00000003196;ENSBTAG00000012640;ENSBTAG00000021301;ENSBTAG00000019300;ENSBTAG00000039037;ENSBTAG00000006505;ENSBTAG00000008428;ENSBTAG00000037554;…
Bulbourethral_gland	57	1230	0.00117435	0.00427465	ENSBTAG00000012043;ENSBTAG00000047972;ENSBTAG00000002430;ENSBTAG00000012722;ENSBTAG00000038844;ENSBTAG00000013215;ENSBTAG00000006505;ENSBTAG00000012638;ENSBTAG00000014149;ENSBTAG00000001422;ENSBTAG00000037554;ENSBTAG00000016412;ENSBTAG00000007624;ENSBTAG00000012640;ENSBTAG00000020523;ENSBTAG00000012036;ENSBTAG00000012060;ENSBTAG00000040460;ENSBTAG00000007993;ENSBTAG00000035224;ENSBTAG00000020689;…
Muscle	57	1230	0.00117435	0.00427465	ENSBTAG00000014143;ENSBTAG00000047491;ENSBTAG00000008868;ENSBTAG00000012927;ENSBTAG00000013614;ENSBTAG00000012605;ENSBTAG00000003275;ENSBTAG00000017183;ENSBTAG00000001721;ENSBTAG00000019177;ENSBTAG00000001601;ENSBTAG00000011143;ENSBTAG00000003519;ENSBTAG00000003956;ENSBTAG00000046981;ENSBTAG00000014249;ENSBTAG00000048286;ENSBTAG00000006305;ENSBTAG00000001941;ENSBTAG00000004189;ENSBTAG00000005225;…
Salivary_gland	56	1230	0.0019149	0.00670216	ENSBTAG00000018481;ENSBTAG00000001136;ENSBTAG00000000937;ENSBTAG00000007624;ENSBTAG00000008059;ENSBTAG00000012371;ENSBTAG00000015165;ENSBTAG00000006177;ENSBTAG00000021614;ENSBTAG00000013999;ENSBTAG00000002356;ENSBTAG00000020707;ENSBTAG00000014605;ENSBTAG00000012741;ENSBTAG00000004789;ENSBTAG00000023054;ENSBTAG00000016879;ENSBTAG00000010431;ENSBTAG00000014548;ENSBTAG00000007002;ENSBTAG00000007485;…
bladder	55	1230	0.00306557	0.0103321	ENSBTAG00000014761;ENSBTAG00000002976;ENSBTAG00000022379;ENSBTAG00000039817;ENSBTAG00000001136;ENSBTAG00000001292;ENSBTAG00000019683;ENSBTAG00000002092;ENSBTAG00000009289;ENSBTAG00000009494;ENSBTAG00000000377;ENSBTAG00000008059;ENSBTAG00000047972;ENSBTAG00000002148;ENSBTAG00000010728;ENSBTAG00000048125;ENSBTAG00000010345;ENSBTAG00000016415;ENSBTAG00000007002;ENSBTAG00000018497;ENSBTAG00000007200;…
Skin	54	1230	0.00481745	0.0151168	ENSBTAG00000013364;ENSBTAG00000012043;ENSBTAG00000012036;ENSBTAG00000038844;ENSBTAG00000037554;ENSBTAG00000040460;ENSBTAG00000002635;ENSBTAG00000016276;ENSBTAG00000003920;ENSBTAG00000003353;ENSBTAG00000002430;ENSBTAG00000012900;ENSBTAG00000020689;ENSBTAG00000018481;ENSBTAG00000006343;ENSBTAG00000016412;ENSBTAG00000007485;ENSBTAG00000017956;ENSBTAG00000002092;ENSBTAG00000012640;ENSBTAG00000037703;…
Vas_deferens	54	1230	0.00481745	0.0151168	ENSBTAG00000023736;ENSBTAG00000019683;ENSBTAG00000019707;ENSBTAG00000003701;ENSBTAG00000018255;ENSBTAG00000011882;ENSBTAG00000011037;ENSBTAG00000017054;ENSBTAG00000008366;ENSBTAG00000014829;ENSBTAG00000013465;ENSBTAG00000048077;ENSBTAG00000016378;ENSBTAG00000011224;ENSBTAG00000014761;ENSBTAG00000015355;ENSBTAG00000007169;ENSBTAG00000018181;ENSBTAG00000014376;ENSBTAG00000013363;ENSBTAG00000043985;…
Ureter	53	1230	0.00743011	0.022538	ENSBTAG00000000377;ENSBTAG00000017045;ENSBTAG00000007492;ENSBTAG00000014560;ENSBTAG00000033545;ENSBTAG00000004014;ENSBTAG00000012237;ENSBTAG00000019517;ENSBTAG00000002092;ENSBTAG00000022779;ENSBTAG00000009199;ENSBTAG00000046144;ENSBTAG00000013498;ENSBTAG00000015742;ENSBTAG00000019964;ENSBTAG00000048157;ENSBTAG00000012265;ENSBTAG00000047363;ENSBTAG00000005556;ENSBTAG00000009012;ENSBTAG00000001429;…
Bone_marrow	52	1230	0.0112454	0.0300981	ENSBTAG00000022379;ENSBTAG00000020263;ENSBTAG00000047502;ENSBTAG00000005144;ENSBTAG00000009614;ENSBTAG00000016881;ENSBTAG00000012265;ENSBTAG00000000377;ENSBTAG00000030424;ENSBTAG00000012052;ENSBTAG00000015188;ENSBTAG00000039335;ENSBTAG00000010111;ENSBTAG00000046211;ENSBTAG00000015742;ENSBTAG00000001657;ENSBTAG00000010345;ENSBTAG00000019470;ENSBTAG00000009012;ENSBTAG00000011476;ENSBTAG00000011861;…
Corpus_Luteum	52	1230	0.0112454	0.0300981	ENSBTAG00000016951;ENSBTAG00000009172;ENSBTAG00000010426;ENSBTAG00000019338;ENSBTAG00000001657;ENSBTAG00000016967;ENSBTAG00000002646;ENSBTAG00000013735;ENSBTAG00000013322;ENSBTAG00000009738;ENSBTAG00000015311;ENSBTAG00000014974;ENSBTAG00000016566;ENSBTAG00000017832;ENSBTAG00000004921;ENSBTAG00000013290;ENSBTAG00000019954;ENSBTAG00000030423;ENSBTAG00000043985;ENSBTAG00000044194;ENSBTAG00000001675;…
Liver	52	1230	0.0112454	0.0300981	ENSBTAG00000017294;ENSBTAG00000031647;ENSBTAG00000026748;ENSBTAG00000016276;ENSBTAG00000014122;ENSBTAG00000020747;ENSBTAG00000046152;ENSBTAG00000000442;ENSBTAG00000021695;ENSBTAG00000030423;ENSBTAG00000021654;ENSBTAG00000011647;ENSBTAG00000008611;ENSBTAG00000032051;ENSBTAG00000012721;ENSBTAG00000019700;ENSBTAG00000021287;ENSBTAG00000030174;ENSBTAG00000007492;ENSBTAG00000016864;ENSBTAG00000016359;…
Mammary	52	1230	0.0112454	0.0300981	ENSBTAG00000002430;ENSBTAG00000009064;ENSBTAG00000018280;ENSBTAG00000007485;ENSBTAG00000002092;ENSBTAG00000027126;ENSBTAG00000014149;ENSBTAG00000019470;ENSBTAG00000031950;ENSBTAG00000001292;ENSBTAG00000012918;ENSBTAG00000046172;ENSBTAG00000016864;ENSBTAG00000019370;ENSBTAG00000026172;ENSBTAG00000020144;ENSBTAG00000020567;ENSBTAG00000037996;ENSBTAG00000009917;ENSBTAG00000008059;ENSBTAG00000011050;…
Adrenal	51	1230	0.0166993	0.042212	ENSBTAG00000003353;ENSBTAG00000001675;ENSBTAG00000017832;ENSBTAG00000020077;ENSBTAG00000010077;ENSBTAG00000040134;ENSBTAG00000007492;ENSBTAG00000013234;ENSBTAG00000019954;ENSBTAG00000005606;ENSBTAG00000003401;ENSBTAG00000020072;ENSBTAG00000018464;ENSBTAG00000045829;ENSBTAG00000009289;ENSBTAG00000031593;ENSBTAG00000031519;ENSBTAG00000043985;ENSBTAG00000046105;ENSBTAG00000022155;ENSBTAG00000014143;…
Gall_Bladder	51	1230	0.0166993	0.042212	ENSBTAG00000001675;ENSBTAG00000007239;ENSBTAG00000009172;ENSBTAG00000002981;ENSBTAG00000021011;ENSBTAG00000011088;ENSBTAG00000003401;ENSBTAG00000010077;ENSBTAG00000001368;ENSBTAG00000001136;ENSBTAG00000001124;ENSBTAG00000017118;ENSBTAG00000035868;ENSBTAG00000030423;ENSBTAG00000000911;ENSBTAG00000011494;ENSBTAG00000020589;ENSBTAG00000023054;ENSBTAG00000001602;ENSBTAG00000027064;ENSBTAG00000015311;…
Jejunum	50	1230	0.0243276	0.0598327	ENSBTAG00000017045;ENSBTAG00000014829;ENSBTAG00000042531;ENSBTAG00000022779;ENSBTAG00000014046;ENSBTAG00000020676;ENSBTAG00000010728;ENSBTAG00000016415;ENSBTAG00000033545;ENSBTAG00000012507;ENSBTAG00000002981;ENSBTAG00000012887;ENSBTAG00000016414;ENSBTAG00000002976;ENSBTAG00000021041;ENSBTAG00000009494;ENSBTAG00000032068;ENSBTAG00000019588;ENSBTAG00000005606;ENSBTAG00000015298;ENSBTAG00000016412;…
Diaphragm	49	1230	0.034764	0.0771591	ENSBTAG00000001675;ENSBTAG00000007239;ENSBTAG00000009172;ENSBTAG00000002981;ENSBTAG00000021011;ENSBTAG00000003401;ENSBTAG00000011088;ENSBTAG00000010077;ENSBTAG00000001368;ENSBTAG00000017118;ENSBTAG00000030423;ENSBTAG00000000911;ENSBTAG00000020589;ENSBTAG00000021819;ENSBTAG00000001136;ENSBTAG00000001124;ENSBTAG00000011494;ENSBTAG00000015311;ENSBTAG00000035868;ENSBTAG00000004921;ENSBTAG00000027064;…
Fornix_vagina	49	1230	0.034764	0.0771591	ENSBTAG00000016732;ENSBTAG00000003353;ENSBTAG00000016881;ENSBTAG00000039353;ENSBTAG00000044010;ENSBTAG00000014784;ENSBTAG00000038532;ENSBTAG00000003594;ENSBTAG00000001292;ENSBTAG00000018280;ENSBTAG00000001429;ENSBTAG00000019707;ENSBTAG00000002430;ENSBTAG00000002738;ENSBTAG00000019627;ENSBTAG00000000377;ENSBTAG00000022155;ENSBTAG00000008114;ENSBTAG00000002635;ENSBTAG00000012237;ENSBTAG00000017901;…
Reticulum	49	1230	0.034764	0.0771591	ENSBTAG00000003920;ENSBTAG00000040586;ENSBTAG00000012507;ENSBTAG00000047972;ENSBTAG00000006343;ENSBTAG00000007115;ENSBTAG00000019300;ENSBTAG00000012638;ENSBTAG00000021301;ENSBTAG00000003196;ENSBTAG00000016412;ENSBTAG00000002430;ENSBTAG00000037608;ENSBTAG00000046570;ENSBTAG00000017832;ENSBTAG00000035224;ENSBTAG00000012640;ENSBTAG00000039037;ENSBTAG00000008648;ENSBTAG00000040569;ENSBTAG00000016206;…
Vesicular_gland	49	1230	0.034764	0.0771591	ENSBTAG00000020263;ENSBTAG00000010345;ENSBTAG00000007239;ENSBTAG00000005606;ENSBTAG00000022379;ENSBTAG00000005144;ENSBTAG00000005556;ENSBTAG00000012507;ENSBTAG00000003353;ENSBTAG00000007512;ENSBTAG00000013160;ENSBTAG00000004014;ENSBTAG00000016881;ENSBTAG00000002714;ENSBTAG00000046677;ENSBTAG00000019517;ENSBTAG00000002092;ENSBTAG00000021287;ENSBTAG00000000377;ENSBTAG00000048157;ENSBTAG00000012265;…
Urethra	48	1230	0.0487243	0.105569	ENSBTAG00000022379;ENSBTAG00000018481;ENSBTAG00000013364;ENSBTAG00000023736;ENSBTAG00000019683;ENSBTAG00000015351;ENSBTAG00000007169;ENSBTAG00000005091;ENSBTAG00000010728;ENSBTAG00000015304;ENSBTAG00000002092;ENSBTAG00000019707;ENSBTAG00000011037;ENSBTAG00000000377;ENSBTAG00000013498;ENSBTAG00000011882;ENSBTAG00000031593;ENSBTAG00000015961;ENSBTAG00000004014;ENSBTAG00000013465;ENSBTAG00000020072;…
Atrium	47	1230	0.0669749	0.135438	ENSBTAG00000013861;ENSBTAG00000021777;ENSBTAG00000021164;ENSBTAG00000014548;ENSBTAG00000003727;ENSBTAG00000044078;ENSBTAG00000021963;ENSBTAG00000018562;ENSBTAG00000015304;ENSBTAG00000014975;ENSBTAG00000031913;ENSBTAG00000010898;ENSBTAG00000046017;ENSBTAG00000012721;ENSBTAG00000020689;ENSBTAG00000001602;ENSBTAG00000003275;ENSBTAG00000011037;ENSBTAG00000021287;ENSBTAG00000003956;ENSBTAG00000002996;…
Eye	47	1230	0.0669749	0.135438	ENSBTAG00000003353;ENSBTAG00000006505;ENSBTAG00000040460;ENSBTAG00000014149;ENSBTAG00000012043;ENSBTAG00000037554;ENSBTAG00000012638;ENSBTAG00000047972;ENSBTAG00000012640;ENSBTAG00000002430;ENSBTAG00000038844;ENSBTAG00000007485;ENSBTAG00000004789;ENSBTAG00000020689;ENSBTAG00000021358;ENSBTAG00000010134;ENSBTAG00000000807;ENSBTAG00000009917;ENSBTAG00000019683;ENSBTAG00000035224;ENSBTAG00000043222;…
Fetus_Kidney	47	1230	0.0669749	0.135438	ENSBTAG00000000973;ENSBTAG00000012507;ENSBTAG00000010345;ENSBTAG00000019683;ENSBTAG00000016881;ENSBTAG00000031575;ENSBTAG00000002356;ENSBTAG00000011667;ENSBTAG00000048011;ENSBTAG00000019707;ENSBTAG00000001551;ENSBTAG00000016152;ENSBTAG00000016414;ENSBTAG00000043985;ENSBTAG00000011476;ENSBTAG00000035183;ENSBTAG00000016948;ENSBTAG00000002996;ENSBTAG00000023169;ENSBTAG00000012674;ENSBTAG00000018046;…
Duodenum	46	1230	0.0902835	0.167669	ENSBTAG00000017045;ENSBTAG00000014829;ENSBTAG00000022779;ENSBTAG00000014046;ENSBTAG00000016415;ENSBTAG00000016414;ENSBTAG00000002976;ENSBTAG00000020676;ENSBTAG00000032068;ENSBTAG00000002981;ENSBTAG00000006221;ENSBTAG00000012507;ENSBTAG00000009494;ENSBTAG00000009289;ENSBTAG00000003752;ENSBTAG00000043985;ENSBTAG00000047972;ENSBTAG00000002882;ENSBTAG00000003876;ENSBTAG00000016412;ENSBTAG00000007335;…
Fetus_muscle	46	1230	0.0902835	0.167669	ENSBTAG00000008868;ENSBTAG00000014143;ENSBTAG00000012558;ENSBTAG00000020742;ENSBTAG00000003956;ENSBTAG00000048157;ENSBTAG00000013614;ENSBTAG00000003519;ENSBTAG00000047491;ENSBTAG00000000053;ENSBTAG00000012897;ENSBTAG00000008554;ENSBTAG00000008866;ENSBTAG00000046981;ENSBTAG00000014548;ENSBTAG00000003701;ENSBTAG00000010999;ENSBTAG00000003602;ENSBTAG00000013290;ENSBTAG00000007239;ENSBTAG00000005606;…
Thyroid	46	1230	0.0902835	0.167669	ENSBTAG00000007823;ENSBTAG00000013160;ENSBTAG00000018446;ENSBTAG00000013215;ENSBTAG00000021072;ENSBTAG00000031575;ENSBTAG00000021573;ENSBTAG00000013419;ENSBTAG00000018481;ENSBTAG00000012858;ENSBTAG00000007492;ENSBTAG00000016206;ENSBTAG00000014611;ENSBTAG00000007002;ENSBTAG00000037996;ENSBTAG00000009494;ENSBTAG00000002233;ENSBTAG00000021358;ENSBTAG00000021301;ENSBTAG00000003669;ENSBTAG00000010111;…
Uterine_myometrium	46	1230	0.0902835	0.167669	ENSBTAG00000001429;ENSBTAG00000010999;ENSBTAG00000003669;ENSBTAG00000010065;ENSBTAG00000012558;ENSBTAG00000011476;ENSBTAG00000015311;ENSBTAG00000004921;ENSBTAG00000021164;ENSBTAG00000018181;ENSBTAG00000007169;ENSBTAG00000018255;ENSBTAG00000011224;ENSBTAG00000008059;ENSBTAG00000015961;ENSBTAG00000000052;ENSBTAG00000007993;ENSBTAG00000015165;ENSBTAG00000003602;ENSBTAG00000002646;ENSBTAG00000019707;…
Ampulla	45	1230	0.119351	0.197472	ENSBTAG00000016732;ENSBTAG00000019254;ENSBTAG00000003594;ENSBTAG00000011861;ENSBTAG00000019331;ENSBTAG00000039353;ENSBTAG00000004921;ENSBTAG00000011050;ENSBTAG00000005442;ENSBTAG00000001429;ENSBTAG00000009289;ENSBTAG00000007245;ENSBTAG00000001124;ENSBTAG00000003669;ENSBTAG00000002635;ENSBTAG00000007823;ENSBTAG00000009773;ENSBTAG00000032068;ENSBTAG00000019683;ENSBTAG00000018050;ENSBTAG00000010999;…
Cervical_lining	45	1230	0.119351	0.197472	ENSBTAG00000016732;ENSBTAG00000003594;ENSBTAG00000019254;ENSBTAG00000011861;ENSBTAG00000016881;ENSBTAG00000004921;ENSBTAG00000019627;ENSBTAG00000001675;ENSBTAG00000007239;ENSBTAG00000012237;ENSBTAG00000007002;ENSBTAG00000001292;ENSBTAG00000038532;ENSBTAG00000009172;ENSBTAG00000019707;ENSBTAG00000017901;ENSBTAG00000004014;ENSBTAG00000014784;ENSBTAG00000013093;ENSBTAG00000002738;ENSBTAG00000000052;…
Larynx_cartilage	45	1230	0.119351	0.197472	ENSBTAG00000020742;ENSBTAG00000021777;ENSBTAG00000047491;ENSBTAG00000017901;ENSBTAG00000014560;ENSBTAG00000008554;ENSBTAG00000004457;ENSBTAG00000008868;ENSBTAG00000003519;ENSBTAG00000013614;ENSBTAG00000039178;ENSBTAG00000007215;ENSBTAG00000019177;ENSBTAG00000003956;ENSBTAG00000008539;ENSBTAG00000012927;ENSBTAG00000012237;ENSBTAG00000005250;ENSBTAG00000005144;ENSBTAG00000001941;ENSBTAG00000014975;…
Nasal_mucosa	45	1230	0.119351	0.197472	ENSBTAG00000018481;ENSBTAG00000002635;ENSBTAG00000020742;ENSBTAG00000002976;ENSBTAG00000001136;ENSBTAG00000006505;ENSBTAG00000001292;ENSBTAG00000012638;ENSBTAG00000012640;ENSBTAG00000000973;ENSBTAG00000040460;ENSBTAG00000020580;ENSBTAG00000012918;ENSBTAG00000020523;ENSBTAG00000038532;ENSBTAG00000000807;ENSBTAG00000007624;ENSBTAG00000014149;ENSBTAG00000002981;ENSBTAG00000007169;ENSBTAG00000011582;…
Rumen_ephthelial_cell	45	1230	0.119351	0.197472	ENSBTAG00000005250;ENSBTAG00000019370;ENSBTAG00000017832;ENSBTAG00000019338;ENSBTAG00000004921;ENSBTAG00000013922;ENSBTAG00000019700;ENSBTAG00000022155;ENSBTAG00000014030;ENSBTAG00000008114;ENSBTAG00000011798;ENSBTAG00000010389;ENSBTAG00000017251;ENSBTAG00000037996;ENSBTAG00000008611;ENSBTAG00000011647;ENSBTAG00000003920;ENSBTAG00000016707;ENSBTAG00000015355;ENSBTAG00000017086;ENSBTAG00000020707;…
Uterus	45	1230	0.119351	0.197472	ENSBTAG00000016732;ENSBTAG00000003669;ENSBTAG00000003594;ENSBTAG00000004921;ENSBTAG00000001429;ENSBTAG00000019707;ENSBTAG00000019254;ENSBTAG00000039353;ENSBTAG00000018181;ENSBTAG00000011861;ENSBTAG00000013465;ENSBTAG00000011476;ENSBTAG00000010999;ENSBTAG00000003701;ENSBTAG00000038532;ENSBTAG00000017956;ENSBTAG00000047475;ENSBTAG00000000052;ENSBTAG00000016881;ENSBTAG00000002281;ENSBTAG00000033680;…
Heart	42	1230	0.24538	0.391746	ENSBTAG00000021777;ENSBTAG00000032800;ENSBTAG00000044078;ENSBTAG00000015304;ENSBTAG00000021164;ENSBTAG00000013861;ENSBTAG00000020689;ENSBTAG00000018562;ENSBTAG00000004281;ENSBTAG00000014975;ENSBTAG00000021287;ENSBTAG00000018801;ENSBTAG00000018517;ENSBTAG00000002369;ENSBTAG00000046017;ENSBTAG00000003727;ENSBTAG00000014548;ENSBTAG00000003956;ENSBTAG00000031913;ENSBTAG00000001933;ENSBTAG00000012897;…
Kidney	42	1230	0.24538	0.391746	ENSBTAG00000000973;ENSBTAG00000012507;ENSBTAG00000016948;ENSBTAG00000023169;ENSBTAG00000011667;ENSBTAG00000012721;ENSBTAG00000016881;ENSBTAG00000016152;ENSBTAG00000032187;ENSBTAG00000030174;ENSBTAG00000009199;ENSBTAG00000011476;ENSBTAG00000019700;ENSBTAG00000007492;ENSBTAG00000019683;ENSBTAG00000020747;ENSBTAG00000008951;ENSBTAG00000016709;ENSBTAG00000031575;ENSBTAG00000016414;ENSBTAG00000002356;…
Endometrium	41	1230	0.300253	0.471087	ENSBTAG00000016732;ENSBTAG00000010426;ENSBTAG00000016951;ENSBTAG00000003594;ENSBTAG00000002646;ENSBTAG00000019254;ENSBTAG00000043985;ENSBTAG00000019338;ENSBTAG00000001657;ENSBTAG00000016967;ENSBTAG00000004921;ENSBTAG00000011861;ENSBTAG00000000052;ENSBTAG00000019204;ENSBTAG00000033680;ENSBTAG00000009738;ENSBTAG00000006556;ENSBTAG00000005442;ENSBTAG00000032038;ENSBTAG00000048306;ENSBTAG00000015961;…
Tongue	40	1230	0.36055	0.556103	ENSBTAG00000014143;ENSBTAG00000014249;ENSBTAG00000008868;ENSBTAG00000001721;ENSBTAG00000047491;ENSBTAG00000038844;ENSBTAG00000013614;ENSBTAG00000003519;ENSBTAG00000012036;ENSBTAG00000003920;ENSBTAG00000012927;ENSBTAG00000021287;ENSBTAG00000021777;ENSBTAG00000012605;ENSBTAG00000017183;ENSBTAG00000006505;ENSBTAG00000001941;ENSBTAG00000003956;ENSBTAG00000043222;ENSBTAG00000008699;ENSBTAG00000006305;…
Kidney_Medulla	39	1230	0.425043	0.623854	ENSBTAG00000012507;ENSBTAG00000000973;ENSBTAG00000010345;ENSBTAG00000016948;ENSBTAG00000012721;ENSBTAG00000023169;ENSBTAG00000016152;ENSBTAG00000011667;ENSBTAG00000016881;ENSBTAG00000020747;ENSBTAG00000030174;ENSBTAG00000016709;ENSBTAG00000000250;ENSBTAG00000015200;ENSBTAG00000011476;ENSBTAG00000008951;ENSBTAG00000031575;ENSBTAG00000032187;ENSBTAG00000018050;ENSBTAG00000021632;ENSBTAG00000002996;…
RumenPapillae	39	1230	0.425043	0.623854	ENSBTAG00000003920;ENSBTAG00000040586;ENSBTAG00000007115;ENSBTAG00000017955;ENSBTAG00000012507;ENSBTAG00000047972;ENSBTAG00000046570;ENSBTAG00000006343;ENSBTAG00000003196;ENSBTAG00000019300;ENSBTAG00000035224;ENSBTAG00000021301;ENSBTAG00000017832;ENSBTAG00000012638;ENSBTAG00000002430;ENSBTAG00000016206;ENSBTAG00000037608;ENSBTAG00000040569;ENSBTAG00000016412;ENSBTAG00000039037;ENSBTAG00000012640;…
Thalamus	39	1230	0.425043	0.623854	ENSBTAG00000019049;ENSBTAG00000010146;ENSBTAG00000011007;ENSBTAG00000038577;ENSBTAG00000038974;ENSBTAG00000016821;ENSBTAG00000018446;ENSBTAG00000008554;ENSBTAG00000000804;ENSBTAG00000026172;ENSBTAG00000046153;ENSBTAG00000015628;ENSBTAG00000008539;ENSBTAG00000008665;ENSBTAG00000009297;ENSBTAG00000001500;ENSBTAG00000007624;ENSBTAG00000015304;ENSBTAG00000012371;ENSBTAG00000006177;ENSBTAG00000013645;…
Isthmus	37	1230	0.560018	0.808915	ENSBTAG00000016732;ENSBTAG00000003594;ENSBTAG00000019254;ENSBTAG00000011861;ENSBTAG00000004921;ENSBTAG00000019707;ENSBTAG00000013160;ENSBTAG00000019331;ENSBTAG00000011476;ENSBTAG00000047508;ENSBTAG00000009289;ENSBTAG00000016881;ENSBTAG00000038532;ENSBTAG00000011224;ENSBTAG00000007245;ENSBTAG00000018464;ENSBTAG00000008465;ENSBTAG00000039353;ENSBTAG00000018181;ENSBTAG00000005606;ENSBTAG00000007200;…
Infundibulum	36	1230	0.62671	0.8641	ENSBTAG00000016732;ENSBTAG00000019254;ENSBTAG00000003594;ENSBTAG00000019331;ENSBTAG00000011861;ENSBTAG00000004921;ENSBTAG00000005442;ENSBTAG00000007245;ENSBTAG00000001124;ENSBTAG00000039353;ENSBTAG00000007823;ENSBTAG00000009337;ENSBTAG00000016967;ENSBTAG00000001675;ENSBTAG00000013976;ENSBTAG00000033680;ENSBTAG00000032544;ENSBTAG00000009773;ENSBTAG00000010359;ENSBTAG00000038680;ENSBTAG00000021614;…
Lymphocyte	36	1230	0.62671	0.8641	ENSBTAG00000023611;ENSBTAG00000002035;ENSBTAG00000045275;ENSBTAG00000000381;ENSBTAG00000015298;ENSBTAG00000022837;ENSBTAG00000019370;ENSBTAG00000031773;ENSBTAG00000031738;ENSBTAG00000008114;ENSBTAG00000037924;ENSBTAG00000020595;ENSBTAG00000032122;ENSBTAG00000006780;ENSBTAG00000005049;ENSBTAG00000020303;ENSBTAG00000001737;ENSBTAG00000021445;ENSBTAG00000039817;ENSBTAG00000006984;ENSBTAG00000017832;…
Tail_epididymis	36	1230	0.62671	0.8641	ENSBTAG00000003669;ENSBTAG00000015165;ENSBTAG00000002281;ENSBTAG00000015355;ENSBTAG00000015977;ENSBTAG00000012371;ENSBTAG00000045275;ENSBTAG00000014975;ENSBTAG00000014548;ENSBTAG00000004921;ENSBTAG00000006177;ENSBTAG00000044194;ENSBTAG00000001675;ENSBTAG00000010898;ENSBTAG00000018481;ENSBTAG00000037413;ENSBTAG00000020589;ENSBTAG00000032187;ENSBTAG00000019338;ENSBTAG00000048306;ENSBTAG00000021819;…
Anterior_pituitary	28	1230	0.960697	1	ENSBTAG00000021846;ENSBTAG00000012682;ENSBTAG00000001136;ENSBTAG00000009337;ENSBTAG00000018050;ENSBTAG00000046690;ENSBTAG00000026231;ENSBTAG00000016414;ENSBTAG00000014561;ENSBTAG00000030775;ENSBTAG00000011562;ENSBTAG00000009289;ENSBTAG00000015969;ENSBTAG00000038974;ENSBTAG00000012820;ENSBTAG00000046211;ENSBTAG00000002976;ENSBTAG00000010065;ENSBTAG00000006556;ENSBTAG00000013419;ENSBTAG00000007079;…
Brain_lobe	26	1230	0.983687	1	ENSBTAG00000012682;ENSBTAG00000038974;ENSBTAG00000019049;ENSBTAG00000021801;ENSBTAG00000013991;ENSBTAG00000020257;ENSBTAG00000013498;ENSBTAG00000009337;ENSBTAG00000038577;ENSBTAG00000046677;ENSBTAG00000008539;ENSBTAG00000021846;ENSBTAG00000012103;ENSBTAG00000019204;ENSBTAG00000009297;ENSBTAG00000010191;ENSBTAG00000008338;ENSBTAG00000011562;ENSBTAG00000008059;ENSBTAG00000002844;ENSBTAG00000031916;…
Brain	22	1230	0.998252	1	ENSBTAG00000012682;ENSBTAG00000038974;ENSBTAG00000019049;ENSBTAG00000021801;ENSBTAG00000020257;ENSBTAG00000013991;ENSBTAG00000008338;ENSBTAG00000013498;ENSBTAG00000012103;ENSBTAG00000002844;ENSBTAG00000021846;ENSBTAG00000004942;ENSBTAG00000010191;ENSBTAG00000009297;ENSBTAG00000019204;ENSBTAG00000014561;ENSBTAG00000009337;ENSBTAG00000018400;ENSBTAG00000038577;ENSBTAG00000008539;ENSBTAG00000046677;…
Cerebellum	17	1230	0.999963	1	ENSBTAG00000012682;ENSBTAG00000038974;ENSBTAG00000021846;ENSBTAG00000019049;ENSBTAG00000021801;ENSBTAG00000038577;ENSBTAG00000008539;ENSBTAG00000010191;ENSBTAG00000046677;ENSBTAG00000039015;ENSBTAG00000002844;ENSBTAG00000009297;ENSBTAG00000019146;ENSBTAG00000012944;ENSBTAG00000013991;ENSBTAG00000015293;ENSBTAG00000009337
Cerebral_cortex	28	1230	0.960697	1	ENSBTAG00000012682;ENSBTAG00000038974;ENSBTAG00000019049;ENSBTAG00000021801;ENSBTAG00000013991;ENSBTAG00000020257;ENSBTAG00000011562;ENSBTAG00000002844;ENSBTAG00000005091;ENSBTAG00000009297;ENSBTAG00000012722;ENSBTAG00000021846;ENSBTAG00000046677;ENSBTAG00000013498;ENSBTAG00000012103;ENSBTAG00000017955;ENSBTAG00000008539;ENSBTAG00000010191;ENSBTAG00000011007;ENSBTAG00000031916;ENSBTAG00000020089;…
Chorid_plexus	6	1230	1	1	ENSBTAG00000047491;ENSBTAG00000011143;ENSBTAG00000008868;ENSBTAG00000012927;ENSBTAG00000021994;ENSBTAG00000014143
Diencephalon	23	1230	0.996742	1	ENSBTAG00000038974;ENSBTAG00000019049;ENSBTAG00000012682;ENSBTAG00000020257;ENSBTAG00000013991;ENSBTAG00000010146;ENSBTAG00000021801;ENSBTAG00000021846;ENSBTAG00000002844;ENSBTAG00000011562;ENSBTAG00000008539;ENSBTAG00000017955;ENSBTAG00000038577;ENSBTAG00000013498;ENSBTAG00000011007;ENSBTAG00000009297;ENSBTAG00000012722;ENSBTAG00000046677;ENSBTAG00000012944;ENSBTAG00000020072;ENSBTAG00000016821;…
Epididymis	28	1230	0.960697	1	ENSBTAG00000021654;ENSBTAG00000017251;ENSBTAG00000005994;ENSBTAG00000014034;ENSBTAG00000014829;ENSBTAG00000039093;ENSBTAG00000002369;ENSBTAG00000010094;ENSBTAG00000009337;ENSBTAG00000031886;ENSBTAG00000016821;ENSBTAG00000027126;ENSBTAG00000048011;ENSBTAG00000044010;ENSBTAG00000009917;ENSBTAG00000019300;ENSBTAG00000037996;ENSBTAG00000011050;ENSBTAG00000015293;ENSBTAG00000033680;ENSBTAG00000012918;…
Fetus_Brain	14	1230	0.999998	1	ENSBTAG00000012682;ENSBTAG00000038974;ENSBTAG00000021846;ENSBTAG00000002844;ENSBTAG00000013991;ENSBTAG00000012722;ENSBTAG00000019049;ENSBTAG00000020257;ENSBTAG00000039015;ENSBTAG00000021801;ENSBTAG00000009297;ENSBTAG00000002233;ENSBTAG00000010065;ENSBTAG00000011562
Fetus_testes	19	1230	0.999798	1	ENSBTAG00000013976;ENSBTAG00000005994;ENSBTAG00000007200;ENSBTAG00000017251;ENSBTAG00000026340;ENSBTAG00000010094;ENSBTAG00000020072;ENSBTAG00000031593;ENSBTAG00000002369;ENSBTAG00000005870;ENSBTAG00000010077;ENSBTAG00000004921;ENSBTAG00000018481;ENSBTAG00000029957;ENSBTAG00000006103;ENSBTAG00000014975;ENSBTAG00000019331;ENSBTAG00000021573;ENSBTAG00000007755
Follicle	34	1230	0.749188	1	ENSBTAG00000002281;ENSBTAG00000003669;ENSBTAG00000043985;ENSBTAG00000039823;ENSBTAG00000012371;ENSBTAG00000017079;ENSBTAG00000014034;ENSBTAG00000001429;ENSBTAG00000018181;ENSBTAG00000048077;ENSBTAG00000018431;ENSBTAG00000023169;ENSBTAG00000016951;ENSBTAG00000032187;ENSBTAG00000038680;ENSBTAG00000016566;ENSBTAG00000011224;ENSBTAG00000016732;ENSBTAG00000002882;ENSBTAG00000004139;ENSBTAG00000044194;…
Frontal_cortex	23	1230	0.996742	1	ENSBTAG00000012682;ENSBTAG00000038974;ENSBTAG00000019049;ENSBTAG00000013991;ENSBTAG00000020257;ENSBTAG00000011562;ENSBTAG00000002844;ENSBTAG00000021801;ENSBTAG00000021846;ENSBTAG00000009297;ENSBTAG00000008539;ENSBTAG00000046677;ENSBTAG00000005091;ENSBTAG00000038577;ENSBTAG00000012722;ENSBTAG00000009337;ENSBTAG00000012103;ENSBTAG00000011007;ENSBTAG00000010191;ENSBTAG00000013498;ENSBTAG00000001675;…
Hippocampus	22	1230	0.998252	1	ENSBTAG00000038974;ENSBTAG00000019049;ENSBTAG00000013991;ENSBTAG00000002844;ENSBTAG00000020257;ENSBTAG00000021801;ENSBTAG00000021846;ENSBTAG00000012722;ENSBTAG00000011562;ENSBTAG00000010146;ENSBTAG00000008539;ENSBTAG00000017955;ENSBTAG00000046677;ENSBTAG00000009297;ENSBTAG00000012944;ENSBTAG00000009337;ENSBTAG00000012103;ENSBTAG00000002233;ENSBTAG00000038577;ENSBTAG00000014975;ENSBTAG00000019146;…
Hypothalamus	25	1230	0.990067	1	ENSBTAG00000019049;ENSBTAG00000038974;ENSBTAG00000038577;ENSBTAG00000011007;ENSBTAG00000010146;ENSBTAG00000008539;ENSBTAG00000008554;ENSBTAG00000013991;ENSBTAG00000016821;ENSBTAG00000009297;ENSBTAG00000000804;ENSBTAG00000021801;ENSBTAG00000020257;ENSBTAG00000008076;ENSBTAG00000015628;ENSBTAG00000001941;ENSBTAG00000018446;ENSBTAG00000013645;ENSBTAG00000030784;ENSBTAG00000026172;ENSBTAG00000031852;…
Kidney_Cortex	33	1230	0.801975	1	ENSBTAG00000012507;ENSBTAG00000000973;ENSBTAG00000010345;ENSBTAG00000012721;ENSBTAG00000023169;ENSBTAG00000016948;ENSBTAG00000011667;ENSBTAG00000032187;ENSBTAG00000002996;ENSBTAG00000016881;ENSBTAG00000016152;ENSBTAG00000007492;ENSBTAG00000020747;ENSBTAG00000030174;ENSBTAG00000031575;ENSBTAG00000000250;ENSBTAG00000019700;ENSBTAG00000016709;ENSBTAG00000021632;ENSBTAG00000009199;ENSBTAG00000027534;…
Medulla_oblongata	30	1230	0.917617	1	ENSBTAG00000019049;ENSBTAG00000038577;ENSBTAG00000038974;ENSBTAG00000011007;ENSBTAG00000010146;ENSBTAG00000008554;ENSBTAG00000008539;ENSBTAG00000009297;ENSBTAG00000016821;ENSBTAG00000013991;ENSBTAG00000001941;ENSBTAG00000000804;ENSBTAG00000013645;ENSBTAG00000046153;ENSBTAG00000012371;ENSBTAG00000020257;ENSBTAG00000015628;ENSBTAG00000000928;ENSBTAG00000019146;ENSBTAG00000047238;ENSBTAG00000015037;…
Midbrain	21	1230	0.999104	1	ENSBTAG00000038974;ENSBTAG00000019049;ENSBTAG00000012682;ENSBTAG00000021801;ENSBTAG00000010146;ENSBTAG00000011007;ENSBTAG00000021846;ENSBTAG00000013991;ENSBTAG00000020257;ENSBTAG00000009297;ENSBTAG00000002844;ENSBTAG00000038577;ENSBTAG00000012944;ENSBTAG00000008539;ENSBTAG00000018446;ENSBTAG00000016821;ENSBTAG00000012722;ENSBTAG00000008554;ENSBTAG00000020089;ENSBTAG00000000746;ENSBTAG00000013498
Ovary	33	1230	0.801975	1	ENSBTAG00000003594;ENSBTAG00000018181;ENSBTAG00000004921;ENSBTAG00000001675;ENSBTAG00000016732;ENSBTAG00000003669;ENSBTAG00000011861;ENSBTAG00000009172;ENSBTAG00000009337;ENSBTAG00000007239;ENSBTAG00000016951;ENSBTAG00000012558;ENSBTAG00000044194;ENSBTAG00000002281;ENSBTAG00000001429;ENSBTAG00000005442;ENSBTAG00000010426;ENSBTAG00000014784;ENSBTAG00000000053;ENSBTAG00000005606;ENSBTAG00000021151;…
Pineal_gland	26	1230	0.983687	1	ENSBTAG00000021846;ENSBTAG00000009337;ENSBTAG00000001136;ENSBTAG00000019331;ENSBTAG00000012944;ENSBTAG00000046211;ENSBTAG00000012722;ENSBTAG00000011562;ENSBTAG00000030775;ENSBTAG00000038974;ENSBTAG00000007245;ENSBTAG00000002844;ENSBTAG00000013419;ENSBTAG00000018446;ENSBTAG00000014975;ENSBTAG00000014561;ENSBTAG00000039823;ENSBTAG00000046690;ENSBTAG00000048077;ENSBTAG00000012682;ENSBTAG00000019049;…
Pons	21	1230	0.999104	1	ENSBTAG00000038974;ENSBTAG00000008539;ENSBTAG00000019049;ENSBTAG00000038577;ENSBTAG00000008554;ENSBTAG00000011007;ENSBTAG00000018473;ENSBTAG00000009297;ENSBTAG00000010146;ENSBTAG00000016821;ENSBTAG00000015628;ENSBTAG00000039442;ENSBTAG00000015304;ENSBTAG00000020257;ENSBTAG00000000804;ENSBTAG00000039015;ENSBTAG00000019146;ENSBTAG00000014975;ENSBTAG00000048077;ENSBTAG00000018937;ENSBTAG00000008076
Posterior_pituitary	25	1230	0.990067	1	ENSBTAG00000021846;ENSBTAG00000012682;ENSBTAG00000001136;ENSBTAG00000038974;ENSBTAG00000009337;ENSBTAG00000012722;ENSBTAG00000011562;ENSBTAG00000019049;ENSBTAG00000013991;ENSBTAG00000030775;ENSBTAG00000000937;ENSBTAG00000012944;ENSBTAG00000014975;ENSBTAG00000002844;ENSBTAG00000019331;ENSBTAG00000012043;ENSBTAG00000009289;ENSBTAG00000005091;ENSBTAG00000013976;ENSBTAG00000013187;ENSBTAG00000014561;…
SME	34	1230	0.749188	1	ENSBTAG00000021846;ENSBTAG00000012682;ENSBTAG00000030775;ENSBTAG00000002976;ENSBTAG00000021801;ENSBTAG00000009337;ENSBTAG00000019331;ENSBTAG00000013999;ENSBTAG00000001136;ENSBTAG00000015919;ENSBTAG00000044194;ENSBTAG00000031575;ENSBTAG00000020257;ENSBTAG00000021358;ENSBTAG00000019728;ENSBTAG00000005091;ENSBTAG00000025099;ENSBTAG00000010065;ENSBTAG00000000937;ENSBTAG00000039823;ENSBTAG00000012944;…
Sperm	0	1230	1	1
Temporal_cortex	20	1230	0.999563	1	ENSBTAG00000038974;ENSBTAG00000019049;ENSBTAG00000012682;ENSBTAG00000013991;ENSBTAG00000038577;ENSBTAG00000009297;ENSBTAG00000011007;ENSBTAG00000008539;ENSBTAG00000020257;ENSBTAG00000021801;ENSBTAG00000002844;ENSBTAG00000010146;ENSBTAG00000021846;ENSBTAG00000010191;ENSBTAG00000016821;ENSBTAG00000012103;ENSBTAG00000008554;ENSBTAG00000031916;ENSBTAG00000019146;ENSBTAG00000046677
Testes	14	1230	0.999998	1	ENSBTAG00000026340;ENSBTAG00000017251;ENSBTAG00000005994;ENSBTAG00000007200;ENSBTAG00000002369;ENSBTAG00000010094;ENSBTAG00000013976;ENSBTAG00000019254;ENSBTAG00000039738;ENSBTAG00000007970;ENSBTAG00000039817;ENSBTAG00000021761;ENSBTAG00000003594;ENSBTAG00000019331

## Sheet: darkturquoise
Module Darkturquoise gene expression in different tissues
Tissue	Input	Background	P	FDR	Genes
Lymphocyte	292	1230	7.59412e-24	6.91065e-22	ENSBTAG00000039702;ENSBTAG00000012498;ENSBTAG00000011871;ENSBTAG00000000362;ENSBTAG00000031758;ENSBTAG00000045806;ENSBTAG00000006122;ENSBTAG00000031757;ENSBTAG00000047206;ENSBTAG00000042880;ENSBTAG00000033032;ENSBTAG00000011940;ENSBTAG00000003901;ENSBTAG00000038488;ENSBTAG00000046320;ENSBTAG00000003740;ENSBTAG00000006439;ENSBTAG00000027932;ENSBTAG00000021254;ENSBTAG00000008388;ENSBTAG00000009266;…
CD4_cell	271	1230	1.73267e-17	7.88367e-16	ENSBTAG00000047839;ENSBTAG00000039702;ENSBTAG00000015615;ENSBTAG00000012112;ENSBTAG00000045806;ENSBTAG00000027916;ENSBTAG00000013170;ENSBTAG00000011126;ENSBTAG00000047438;ENSBTAG00000011940;ENSBTAG00000047001;ENSBTAG00000046648;ENSBTAG00000009266;ENSBTAG00000030239;ENSBTAG00000010874;ENSBTAG00000020997;ENSBTAG00000011871;ENSBTAG00000046320;ENSBTAG00000005120;ENSBTAG00000012498;ENSBTAG00000004505;…
Corpus_Luteum	266	1230	4.09345e-16	1.24168e-14	ENSBTAG00000017067;ENSBTAG00000001608;ENSBTAG00000031335;ENSBTAG00000046117;ENSBTAG00000010518;ENSBTAG00000009200;ENSBTAG00000033095;ENSBTAG00000037775;ENSBTAG00000011645;ENSBTAG00000000141;ENSBTAG00000009181;ENSBTAG00000003485;ENSBTAG00000047186;ENSBTAG00000014813;ENSBTAG00000009713;ENSBTAG00000007979;ENSBTAG00000009414;ENSBTAG00000002094;ENSBTAG00000005096;ENSBTAG00000019010;ENSBTAG00000006670;…
Heart	233	1230	1.82197e-08	4.14499e-07	ENSBTAG00000014818;ENSBTAG00000012931;ENSBTAG00000012594;ENSBTAG00000010735;ENSBTAG00000024723;ENSBTAG00000001242;ENSBTAG00000025571;ENSBTAG00000012818;ENSBTAG00000009914;ENSBTAG00000046786;ENSBTAG00000004295;ENSBTAG00000014235;ENSBTAG00000013208;ENSBTAG00000002046;ENSBTAG00000001580;ENSBTAG00000009075;ENSBTAG00000020405;ENSBTAG00000001398;ENSBTAG00000000913;ENSBTAG00000019096;ENSBTAG00000017267;…
Lymph_nodes	218	1230	7.77093e-06	0.000141431	ENSBTAG00000011871;ENSBTAG00000046320;ENSBTAG00000013170;ENSBTAG00000015615;ENSBTAG00000047001;ENSBTAG00000020997;ENSBTAG00000015565;ENSBTAG00000005120;ENSBTAG00000045806;ENSBTAG00000019796;ENSBTAG00000022007;ENSBTAG00000011940;ENSBTAG00000023144;ENSBTAG00000042951;ENSBTAG00000019975;ENSBTAG00000014042;ENSBTAG00000023028;ENSBTAG00000019371;ENSBTAG00000016723;ENSBTAG00000048189;ENSBTAG00000017684;…
Ventricle	214	1230	3.15426e-05	0.000478396	ENSBTAG00000014818;ENSBTAG00000010346;ENSBTAG00000012931;ENSBTAG00000004079;ENSBTAG00000001398;ENSBTAG00000014508;ENSBTAG00000001242;ENSBTAG00000047685;ENSBTAG00000012818;ENSBTAG00000047174;ENSBTAG00000001580;ENSBTAG00000009075;ENSBTAG00000011981;ENSBTAG00000014825;ENSBTAG00000005754;ENSBTAG00000026986;ENSBTAG00000005946;ENSBTAG00000002964;ENSBTAG00000010196;ENSBTAG00000012720;ENSBTAG00000011885;…
Prostrate	213	1230	4.41377e-05	0.000502066	ENSBTAG00000009637;ENSBTAG00000009109;ENSBTAG00000001142;ENSBTAG00000009526;ENSBTAG00000019023;ENSBTAG00000017196;ENSBTAG00000020681;ENSBTAG00000009780;ENSBTAG00000032452;ENSBTAG00000015584;ENSBTAG00000021127;ENSBTAG00000013579;ENSBTAG00000017797;ENSBTAG00000044044;ENSBTAG00000009826;ENSBTAG00000040206;ENSBTAG00000003541;ENSBTAG00000024381;ENSBTAG00000039162;ENSBTAG00000003240;ENSBTAG00000040277;…
Uterine_myometrium	213	1230	4.41377e-05	0.000502066	ENSBTAG00000014813;ENSBTAG00000008275;ENSBTAG00000001388;ENSBTAG00000032521;ENSBTAG00000005355;ENSBTAG00000004081;ENSBTAG00000003345;ENSBTAG00000003485;ENSBTAG00000007159;ENSBTAG00000022004;ENSBTAG00000008809;ENSBTAG00000020041;ENSBTAG00000018227;ENSBTAG00000024888;ENSBTAG00000025642;ENSBTAG00000016963;ENSBTAG00000002959;ENSBTAG00000009420;ENSBTAG00000010760;ENSBTAG00000047648;ENSBTAG00000013254;…
CD8_cell	211	1230	8.49511e-05	0.000773055	ENSBTAG00000026148;ENSBTAG00000003528;ENSBTAG00000047839;ENSBTAG00000015615;ENSBTAG00000011126;ENSBTAG00000012112;ENSBTAG00000045806;ENSBTAG00000038080;ENSBTAG00000047438;ENSBTAG00000027916;ENSBTAG00000046648;ENSBTAG00000040116;ENSBTAG00000030239;ENSBTAG00000039702;ENSBTAG00000010057;ENSBTAG00000008631;ENSBTAG00000042711;ENSBTAG00000004505;ENSBTAG00000038098;ENSBTAG00000014526;ENSBTAG00000033045;…
White_blood_cells	211	1230	8.49511e-05	0.000773055	ENSBTAG00000039702;ENSBTAG00000011871;ENSBTAG00000046320;ENSBTAG00000014042;ENSBTAG00000015615;ENSBTAG00000008513;ENSBTAG00000047839;ENSBTAG00000011126;ENSBTAG00000027916;ENSBTAG00000014526;ENSBTAG00000020997;ENSBTAG00000005120;ENSBTAG00000024675;ENSBTAG00000009216;ENSBTAG00000016315;ENSBTAG00000012498;ENSBTAG00000010397;ENSBTAG00000011940;ENSBTAG00000006654;ENSBTAG00000047675;ENSBTAG00000007108;…
Endometrium	210	1230	0.000116844	0.000966622	ENSBTAG00000004498;ENSBTAG00000046117;ENSBTAG00000033095;ENSBTAG00000011645;ENSBTAG00000002959;ENSBTAG00000014813;ENSBTAG00000009181;ENSBTAG00000006670;ENSBTAG00000023417;ENSBTAG00000016844;ENSBTAG00000009200;ENSBTAG00000019017;ENSBTAG00000003485;ENSBTAG00000010518;ENSBTAG00000031335;ENSBTAG00000037775;ENSBTAG00000018487;ENSBTAG00000018902;ENSBTAG00000011212;ENSBTAG00000019010;ENSBTAG00000005814;…
Muscle	208	1230	0.000217262	0.00164757	ENSBTAG00000022158;ENSBTAG00000026986;ENSBTAG00000020296;ENSBTAG00000014547;ENSBTAG00000002964;ENSBTAG00000001032;ENSBTAG00000047174;ENSBTAG00000001564;ENSBTAG00000007211;ENSBTAG00000012720;ENSBTAG00000046176;ENSBTAG00000022058;ENSBTAG00000001398;ENSBTAG00000005946;ENSBTAG00000012159;ENSBTAG00000019927;ENSBTAG00000044059;ENSBTAG00000008985;ENSBTAG00000019782;ENSBTAG00000018859;ENSBTAG00000014583;…
Atrium	205	1230	0.000527518	0.00369262	ENSBTAG00000014818;ENSBTAG00000010346;ENSBTAG00000012931;ENSBTAG00000001398;ENSBTAG00000009075;ENSBTAG00000014508;ENSBTAG00000040042;ENSBTAG00000012818;ENSBTAG00000026986;ENSBTAG00000001242;ENSBTAG00000001580;ENSBTAG00000022058;ENSBTAG00000002964;ENSBTAG00000008832;ENSBTAG00000005526;ENSBTAG00000016076;ENSBTAG00000012163;ENSBTAG00000013674;ENSBTAG00000005946;ENSBTAG00000047174;ENSBTAG00000004079;…
Spleen	202	1230	0.00121574	0.0079023	ENSBTAG00000039702;ENSBTAG00000046320;ENSBTAG00000011871;ENSBTAG00000023028;ENSBTAG00000046728;ENSBTAG00000015615;ENSBTAG00000015565;ENSBTAG00000019796;ENSBTAG00000009642;ENSBTAG00000000473;ENSBTAG00000023144;ENSBTAG00000014042;ENSBTAG00000005892;ENSBTAG00000011003;ENSBTAG00000013371;ENSBTAG00000047675;ENSBTAG00000013536;ENSBTAG00000019371;ENSBTAG00000000183;ENSBTAG00000004505;ENSBTAG00000005120;…
Salivary_gland	199	1230	0.00265903	0.0151233	ENSBTAG00000001382;ENSBTAG00000000496;ENSBTAG00000033608;ENSBTAG00000009637;ENSBTAG00000017907;ENSBTAG00000001142;ENSBTAG00000003763;ENSBTAG00000000634;ENSBTAG00000014057;ENSBTAG00000005261;ENSBTAG00000023933;ENSBTAG00000020681;ENSBTAG00000002348;ENSBTAG00000001013;ENSBTAG00000000415;ENSBTAG00000047769;ENSBTAG00000021977;ENSBTAG00000003240;ENSBTAG00000020410;ENSBTAG00000017797;ENSBTAG00000006492;…
Tail_epididymis	199	1230	0.00265903	0.0151233	ENSBTAG00000000736;ENSBTAG00000008275;ENSBTAG00000032521;ENSBTAG00000014955;ENSBTAG00000001608;ENSBTAG00000013289;ENSBTAG00000042115;ENSBTAG00000016999;ENSBTAG00000015614;ENSBTAG00000014813;ENSBTAG00000004099;ENSBTAG00000014958;ENSBTAG00000025029;ENSBTAG00000007979;ENSBTAG00000009420;ENSBTAG00000000073;ENSBTAG00000043112;ENSBTAG00000012762;ENSBTAG00000015571;ENSBTAG00000002599;ENSBTAG00000009023;…
Gall_Bladder	197	1230	0.0043518	0.0232949	ENSBTAG00000001608;ENSBTAG00000004688;ENSBTAG00000014020;ENSBTAG00000002599;ENSBTAG00000046548;ENSBTAG00000047389;ENSBTAG00000005043;ENSBTAG00000009231;ENSBTAG00000017067;ENSBTAG00000039129;ENSBTAG00000025029;ENSBTAG00000039962;ENSBTAG00000040042;ENSBTAG00000013510;ENSBTAG00000006672;ENSBTAG00000009797;ENSBTAG00000022294;ENSBTAG00000001027;ENSBTAG00000001463;ENSBTAG00000012225;ENSBTAG00000005760;…
Diaphragm	189	1230	0.0247335	0.125042	ENSBTAG00000001608;ENSBTAG00000004688;ENSBTAG00000014020;ENSBTAG00000002599;ENSBTAG00000009231;ENSBTAG00000046548;ENSBTAG00000006672;ENSBTAG00000039129;ENSBTAG00000005043;ENSBTAG00000047389;ENSBTAG00000025029;ENSBTAG00000017067;ENSBTAG00000039962;ENSBTAG00000012225;ENSBTAG00000006768;ENSBTAG00000005760;ENSBTAG00000001463;ENSBTAG00000047939;ENSBTAG00000001027;ENSBTAG00000022294;ENSBTAG00000013510;…
Larynx_cartilage	185	1230	0.0513056	0.233441	ENSBTAG00000021302;ENSBTAG00000015340;ENSBTAG00000009433;ENSBTAG00000011275;ENSBTAG00000006232;ENSBTAG00000022158;ENSBTAG00000004019;ENSBTAG00000014644;ENSBTAG00000007352;ENSBTAG00000021735;ENSBTAG00000003058;ENSBTAG00000019927;ENSBTAG00000012163;ENSBTAG00000014547;ENSBTAG00000010968;ENSBTAG00000025571;ENSBTAG00000016441;ENSBTAG00000001564;ENSBTAG00000002104;ENSBTAG00000021776;ENSBTAG00000016299;…
Thymus	185	1230	0.0513056	0.233441	ENSBTAG00000015615;ENSBTAG00000044619;ENSBTAG00000030107;ENSBTAG00000047142;ENSBTAG00000033695;ENSBTAG00000033045;ENSBTAG00000012972;ENSBTAG00000039702;ENSBTAG00000016433;ENSBTAG00000048189;ENSBTAG00000040388;ENSBTAG00000011003;ENSBTAG00000010220;ENSBTAG00000046345;ENSBTAG00000018019;ENSBTAG00000031402;ENSBTAG00000004291;ENSBTAG00000046165;ENSBTAG00000047001;ENSBTAG00000017797;ENSBTAG00000005120;…
Follicle	176	1230	0.190035	0.786055	ENSBTAG00000014813;ENSBTAG00000004498;ENSBTAG00000020803;ENSBTAG00000009150;ENSBTAG00000008275;ENSBTAG00000024888;ENSBTAG00000010718;ENSBTAG00000013674;ENSBTAG00000021127;ENSBTAG00000021988;ENSBTAG00000039302;ENSBTAG00000044065;ENSBTAG00000000704;ENSBTAG00000044053;ENSBTAG00000047658;ENSBTAG00000027386;ENSBTAG00000009023;ENSBTAG00000000170;ENSBTAG00000038568;ENSBTAG00000044741;ENSBTAG00000008814;…
Milk_cells	176	1230	0.190035	0.786055	ENSBTAG00000003012;ENSBTAG00000027676;ENSBTAG00000027327;ENSBTAG00000013125;ENSBTAG00000004736;ENSBTAG00000047904;ENSBTAG00000006654;ENSBTAG00000020350;ENSBTAG00000020330;ENSBTAG00000006566;ENSBTAG00000038428;ENSBTAG00000013371;ENSBTAG00000003642;ENSBTAG00000006017;ENSBTAG00000007622;ENSBTAG00000017674;ENSBTAG00000031940;ENSBTAG00000016116;ENSBTAG00000044071;ENSBTAG00000014526;ENSBTAG00000010487;…
Abomasum	130	1230	0.999207	1	ENSBTAG00000037381;ENSBTAG00000001382;ENSBTAG00000009436;ENSBTAG00000004379;ENSBTAG00000038186;ENSBTAG00000026916;ENSBTAG00000048098;ENSBTAG00000038640;ENSBTAG00000012454;ENSBTAG00000030434;ENSBTAG00000001333;ENSBTAG00000001825;ENSBTAG00000015614;ENSBTAG00000000496;ENSBTAG00000004375;ENSBTAG00000018077;ENSBTAG00000004855;ENSBTAG00000003763;ENSBTAG00000046758;ENSBTAG00000014521;ENSBTAG00000015878;…
Adipose	111	1230	1	1	ENSBTAG00000000644;ENSBTAG00000019337;ENSBTAG00000040490;ENSBTAG00000008814;ENSBTAG00000001333;ENSBTAG00000007325;ENSBTAG00000025402;ENSBTAG00000010564;ENSBTAG00000007108;ENSBTAG00000001444;ENSBTAG00000000598;ENSBTAG00000045514;ENSBTAG00000015147;ENSBTAG00000002758;ENSBTAG00000025210;ENSBTAG00000008893;ENSBTAG00000009433;ENSBTAG00000017567;ENSBTAG00000045507;ENSBTAG00000020434;ENSBTAG00000011934;…
Adrenal	151	1230	0.898831	1	ENSBTAG00000044004;ENSBTAG00000002599;ENSBTAG00000004007;ENSBTAG00000047495;ENSBTAG00000002668;ENSBTAG00000004256;ENSBTAG00000011310;ENSBTAG00000035705;ENSBTAG00000045966;ENSBTAG00000002027;ENSBTAG00000017677;ENSBTAG00000031335;ENSBTAG00000001608;ENSBTAG00000034222;ENSBTAG00000005760;ENSBTAG00000014585;ENSBTAG00000004688;ENSBTAG00000001656;ENSBTAG00000003830;ENSBTAG00000001444;ENSBTAG00000018082;…
Ampulla	136	1230	0.995505	1	ENSBTAG00000016244;ENSBTAG00000016523;ENSBTAG00000002408;ENSBTAG00000016844;ENSBTAG00000018487;ENSBTAG00000014813;ENSBTAG00000004498;ENSBTAG00000020965;ENSBTAG00000003539;ENSBTAG00000002972;ENSBTAG00000036215;ENSBTAG00000013078;ENSBTAG00000001388;ENSBTAG00000003244;ENSBTAG00000047810;ENSBTAG00000007159;ENSBTAG00000017296;ENSBTAG00000014102;ENSBTAG00000004099;ENSBTAG00000018560;ENSBTAG00000016192;…
Anterior_pituitary	127	1230	0.999703	1	ENSBTAG00000007897;ENSBTAG00000037397;ENSBTAG00000010874;ENSBTAG00000044101;ENSBTAG00000000718;ENSBTAG00000009797;ENSBTAG00000016192;ENSBTAG00000023182;ENSBTAG00000008275;ENSBTAG00000001918;ENSBTAG00000006732;ENSBTAG00000037965;ENSBTAG00000017677;ENSBTAG00000019053;ENSBTAG00000002104;ENSBTAG00000001683;ENSBTAG00000011101;ENSBTAG00000020471;ENSBTAG00000023734;ENSBTAG00000010836;ENSBTAG00000008656;…
Aorta	133	1230	0.998041	1	ENSBTAG00000011275;ENSBTAG00000009433;ENSBTAG00000018465;ENSBTAG00000015340;ENSBTAG00000026684;ENSBTAG00000015988;ENSBTAG00000011190;ENSBTAG00000007325;ENSBTAG00000012931;ENSBTAG00000014700;ENSBTAG00000011344;ENSBTAG00000022004;ENSBTAG00000020619;ENSBTAG00000007589;ENSBTAG00000004115;ENSBTAG00000014585;ENSBTAG00000010149;ENSBTAG00000021867;ENSBTAG00000046176;ENSBTAG00000021427;ENSBTAG00000044649;…
Ascending_colon	171	1230	0.324862	1	ENSBTAG00000037381;ENSBTAG00000000496;ENSBTAG00000005736;ENSBTAG00000005261;ENSBTAG00000023407;ENSBTAG00000033608;ENSBTAG00000043049;ENSBTAG00000044059;ENSBTAG00000025183;ENSBTAG00000012454;ENSBTAG00000021977;ENSBTAG00000020199;ENSBTAG00000003892;ENSBTAG00000001142;ENSBTAG00000030517;ENSBTAG00000003199;ENSBTAG00000019023;ENSBTAG00000014057;ENSBTAG00000010802;ENSBTAG00000004379;ENSBTAG00000016046;…
bladder	84	1230	1	1	ENSBTAG00000001382;ENSBTAG00000000634;ENSBTAG00000005261;ENSBTAG00000021565;ENSBTAG00000007616;ENSBTAG00000021795;ENSBTAG00000000496;ENSBTAG00000014057;ENSBTAG00000037381;ENSBTAG00000004710;ENSBTAG00000008766;ENSBTAG00000002394;ENSBTAG00000046924;ENSBTAG00000037429;ENSBTAG00000019798;ENSBTAG00000003240;ENSBTAG00000003763;ENSBTAG00000026916;ENSBTAG00000004440;ENSBTAG00000047206;ENSBTAG00000005002;…
Bone_marrow	142	1230	0.980908	1	ENSBTAG00000019337;ENSBTAG00000010361;ENSBTAG00000006232;ENSBTAG00000001405;ENSBTAG00000009050;ENSBTAG00000012164;ENSBTAG00000006703;ENSBTAG00000001333;ENSBTAG00000010726;ENSBTAG00000008814;ENSBTAG00000004051;ENSBTAG00000009433;ENSBTAG00000020717;ENSBTAG00000005998;ENSBTAG00000002394;ENSBTAG00000002027;ENSBTAG00000007446;ENSBTAG00000017680;ENSBTAG00000014029;ENSBTAG00000006243;ENSBTAG00000011275;…
Brain_lobe	97	1230	1	1	ENSBTAG00000039065;ENSBTAG00000043972;ENSBTAG00000001918;ENSBTAG00000044035;ENSBTAG00000004247;ENSBTAG00000021336;ENSBTAG00000004081;ENSBTAG00000002192;ENSBTAG00000019340;ENSBTAG00000010836;ENSBTAG00000023182;ENSBTAG00000013002;ENSBTAG00000014645;ENSBTAG00000006732;ENSBTAG00000014011;ENSBTAG00000015433;ENSBTAG00000025021;ENSBTAG00000001683;ENSBTAG00000002297;ENSBTAG00000001981;ENSBTAG00000020679;…
Brain	109	1230	1	1	ENSBTAG00000039065;ENSBTAG00000021336;ENSBTAG00000043972;ENSBTAG00000001918;ENSBTAG00000044035;ENSBTAG00000004247;ENSBTAG00000019340;ENSBTAG00000010836;ENSBTAG00000002192;ENSBTAG00000001683;ENSBTAG00000014011;ENSBTAG00000004081;ENSBTAG00000006732;ENSBTAG00000015066;ENSBTAG00000020679;ENSBTAG00000015433;ENSBTAG00000047823;ENSBTAG00000014645;ENSBTAG00000025021;ENSBTAG00000025213;ENSBTAG00000018726;…
Bulbourethral_gland	134	1230	0.997395	1	ENSBTAG00000021113;ENSBTAG00000002599;ENSBTAG00000015340;ENSBTAG00000015912;ENSBTAG00000024809;ENSBTAG00000000813;ENSBTAG00000014825;ENSBTAG00000026916;ENSBTAG00000018077;ENSBTAG00000029846;ENSBTAG00000009223;ENSBTAG00000043383;ENSBTAG00000000811;ENSBTAG00000013411;ENSBTAG00000019791;ENSBTAG00000003943;ENSBTAG00000040490;ENSBTAG00000003199;ENSBTAG00000008933;ENSBTAG00000006828;ENSBTAG00000048098;…
Caecum	90	1230	1	1	ENSBTAG00000037381;ENSBTAG00000005261;ENSBTAG00000010057;ENSBTAG00000038080;ENSBTAG00000044059;ENSBTAG00000047769;ENSBTAG00000013170;ENSBTAG00000004379;ENSBTAG00000005736;ENSBTAG00000021795;ENSBTAG00000045514;ENSBTAG00000046758;ENSBTAG00000000496;ENSBTAG00000020997;ENSBTAG00000015988;ENSBTAG00000019798;ENSBTAG00000010802;ENSBTAG00000043373;ENSBTAG00000017684;ENSBTAG00000003199;ENSBTAG00000046728;…
Cerebellum	104	1230	1	1	ENSBTAG00000001918;ENSBTAG00000040042;ENSBTAG00000044035;ENSBTAG00000004247;ENSBTAG00000021336;ENSBTAG00000043972;ENSBTAG00000010836;ENSBTAG00000025021;ENSBTAG00000019340;ENSBTAG00000017318;ENSBTAG00000039696;ENSBTAG00000023182;ENSBTAG00000002297;ENSBTAG00000027205;ENSBTAG00000031346;ENSBTAG00000015433;ENSBTAG00000020679;ENSBTAG00000017861;ENSBTAG00000032140;ENSBTAG00000001683;ENSBTAG00000014645;…
Cerebral_cortex	112	1230	0.999999	1	ENSBTAG00000021336;ENSBTAG00000004247;ENSBTAG00000017861;ENSBTAG00000044035;ENSBTAG00000014645;ENSBTAG00000010836;ENSBTAG00000001874;ENSBTAG00000002192;ENSBTAG00000015433;ENSBTAG00000000970;ENSBTAG00000025021;ENSBTAG00000019340;ENSBTAG00000039065;ENSBTAG00000039696;ENSBTAG00000043972;ENSBTAG00000018726;ENSBTAG00000025213;ENSBTAG00000010704;ENSBTAG00000003470;ENSBTAG00000000983;ENSBTAG00000017677;…
Cervical_lining	86	1230	1	1	ENSBTAG00000016602;ENSBTAG00000004019;ENSBTAG00000014813;ENSBTAG00000045507;ENSBTAG00000001608;ENSBTAG00000016244;ENSBTAG00000018487;ENSBTAG00000009150;ENSBTAG00000020965;ENSBTAG00000002408;ENSBTAG00000020762;ENSBTAG00000003539;ENSBTAG00000046879;ENSBTAG00000001341;ENSBTAG00000001565;ENSBTAG00000021867;ENSBTAG00000016523;ENSBTAG00000008814;ENSBTAG00000031849;ENSBTAG00000016844;ENSBTAG00000001027;…
Chorid_plexus	8	1230	1	1	ENSBTAG00000000960;ENSBTAG00000020042;ENSBTAG00000007211;ENSBTAG00000005946;ENSBTAG00000021653;ENSBTAG00000001398;ENSBTAG00000022158;ENSBTAG00000014547
Colon	134	1230	0.997395	1	ENSBTAG00000037381;ENSBTAG00000000496;ENSBTAG00000025183;ENSBTAG00000017233;ENSBTAG00000005261;ENSBTAG00000012454;ENSBTAG00000015988;ENSBTAG00000023407;ENSBTAG00000003892;ENSBTAG00000033608;ENSBTAG00000004379;ENSBTAG00000019023;ENSBTAG00000021977;ENSBTAG00000003199;ENSBTAG00000000634;ENSBTAG00000000365;ENSBTAG00000010802;ENSBTAG00000011190;ENSBTAG00000015147;ENSBTAG00000009436;ENSBTAG00000014328;…
Descending_Colon	116	1230	0.999996	1	ENSBTAG00000037381;ENSBTAG00000005261;ENSBTAG00000000496;ENSBTAG00000044059;ENSBTAG00000021113;ENSBTAG00000038080;ENSBTAG00000047769;ENSBTAG00000018009;ENSBTAG00000029206;ENSBTAG00000010057;ENSBTAG00000013170;ENSBTAG00000020997;ENSBTAG00000012454;ENSBTAG00000033608;ENSBTAG00000028675;ENSBTAG00000020199;ENSBTAG00000043509;ENSBTAG00000033267;ENSBTAG00000031933;ENSBTAG00000032827;ENSBTAG00000021795;…
Diencephalon	74	1230	1	1	ENSBTAG00000021336;ENSBTAG00000000718;ENSBTAG00000044035;ENSBTAG00000039696;ENSBTAG00000004247;ENSBTAG00000017861;ENSBTAG00000030117;ENSBTAG00000015433;ENSBTAG00000000970;ENSBTAG00000010836;ENSBTAG00000014645;ENSBTAG00000003470;ENSBTAG00000009714;ENSBTAG00000025021;ENSBTAG00000001874;ENSBTAG00000025213;ENSBTAG00000004574;ENSBTAG00000002192;ENSBTAG00000007156;ENSBTAG00000027205;ENSBTAG00000019340;…
Duodenum	112	1230	0.999999	1	ENSBTAG00000037381;ENSBTAG00000025183;ENSBTAG00000005261;ENSBTAG00000044059;ENSBTAG00000045915;ENSBTAG00000000365;ENSBTAG00000004440;ENSBTAG00000047769;ENSBTAG00000010057;ENSBTAG00000021795;ENSBTAG00000017233;ENSBTAG00000038080;ENSBTAG00000000496;ENSBTAG00000033608;ENSBTAG00000040388;ENSBTAG00000020199;ENSBTAG00000020050;ENSBTAG00000008948;ENSBTAG00000015878;ENSBTAG00000016249;ENSBTAG00000003039;…
Epididymis	105	1230	1	1	ENSBTAG00000010979;ENSBTAG00000040388;ENSBTAG00000008546;ENSBTAG00000047658;ENSBTAG00000005996;ENSBTAG00000047507;ENSBTAG00000016891;ENSBTAG00000001928;ENSBTAG00000021696;ENSBTAG00000004925;ENSBTAG00000044113;ENSBTAG00000018864;ENSBTAG00000008433;ENSBTAG00000020803;ENSBTAG00000007616;ENSBTAG00000008363;ENSBTAG00000032899;ENSBTAG00000020547;ENSBTAG00000017196;ENSBTAG00000007646;ENSBTAG00000001013;…
Esophagus	118	1230	0.99999	1	ENSBTAG00000020447;ENSBTAG00000019249;ENSBTAG00000019791;ENSBTAG00000015912;ENSBTAG00000009436;ENSBTAG00000010802;ENSBTAG00000014029;ENSBTAG00000018077;ENSBTAG00000009223;ENSBTAG00000046758;ENSBTAG00000004855;ENSBTAG00000048098;ENSBTAG00000005696;ENSBTAG00000001825;ENSBTAG00000015340;ENSBTAG00000004379;ENSBTAG00000015313;ENSBTAG00000005933;ENSBTAG00000001985;ENSBTAG00000003199;ENSBTAG00000018465;…
Eye	82	1230	1	1	ENSBTAG00000021113;ENSBTAG00000013768;ENSBTAG00000012856;ENSBTAG00000004176;ENSBTAG00000004019;ENSBTAG00000015340;ENSBTAG00000002599;ENSBTAG00000015912;ENSBTAG00000000634;ENSBTAG00000040490;ENSBTAG00000006731;ENSBTAG00000019249;ENSBTAG00000018077;ENSBTAG00000045515;ENSBTAG00000008933;ENSBTAG00000001825;ENSBTAG00000001341;ENSBTAG00000031340;ENSBTAG00000009436;ENSBTAG00000014922;ENSBTAG00000000496;…
Fetus_Brain	99	1230	1	1	ENSBTAG00000021336;ENSBTAG00000039065;ENSBTAG00000044035;ENSBTAG00000001874;ENSBTAG00000017861;ENSBTAG00000043972;ENSBTAG00000004081;ENSBTAG00000025021;ENSBTAG00000001804;ENSBTAG00000004247;ENSBTAG00000000970;ENSBTAG00000015433;ENSBTAG00000014011;ENSBTAG00000019340;ENSBTAG00000001918;ENSBTAG00000014645;ENSBTAG00000002297;ENSBTAG00000023182;ENSBTAG00000003794;ENSBTAG00000002192;ENSBTAG00000047823;…
Fetus_Kidney	116	1230	0.999996	1	ENSBTAG00000003467;ENSBTAG00000010096;ENSBTAG00000011237;ENSBTAG00000015380;ENSBTAG00000009226;ENSBTAG00000004710;ENSBTAG00000019907;ENSBTAG00000008540;ENSBTAG00000017421;ENSBTAG00000021427;ENSBTAG00000006743;ENSBTAG00000005810;ENSBTAG00000025183;ENSBTAG00000005725;ENSBTAG00000016685;ENSBTAG00000020250;ENSBTAG00000047827;ENSBTAG00000021795;ENSBTAG00000010347;ENSBTAG00000002104;ENSBTAG00000003763;…
Fetus_liver	113	1230	0.999999	1	ENSBTAG00000007846;ENSBTAG00000001881;ENSBTAG00000011062;ENSBTAG00000007073;ENSBTAG00000005364;ENSBTAG00000018872;ENSBTAG00000014197;ENSBTAG00000018667;ENSBTAG00000045163;ENSBTAG00000006350;ENSBTAG00000011881;ENSBTAG00000016249;ENSBTAG00000019225;ENSBTAG00000004982;ENSBTAG00000008833;ENSBTAG00000004440;ENSBTAG00000013111;ENSBTAG00000010508;ENSBTAG00000012644;ENSBTAG00000004735;ENSBTAG00000026326;…
Fetus_muscle	105	1230	1	1	ENSBTAG00000022158;ENSBTAG00000026986;ENSBTAG00000002964;ENSBTAG00000014328;ENSBTAG00000012163;ENSBTAG00000047174;ENSBTAG00000009255;ENSBTAG00000001032;ENSBTAG00000014547;ENSBTAG00000002644;ENSBTAG00000020717;ENSBTAG00000026684;ENSBTAG00000045915;ENSBTAG00000001444;ENSBTAG00000012720;ENSBTAG00000025642;ENSBTAG00000006747;ENSBTAG00000022150;ENSBTAG00000046879;ENSBTAG00000002834;ENSBTAG00000009362;…
Fetus_testes	61	1230	1	1	ENSBTAG00000014955;ENSBTAG00000044004;ENSBTAG00000008546;ENSBTAG00000020390;ENSBTAG00000010979;ENSBTAG00000047658;ENSBTAG00000021696;ENSBTAG00000030979;ENSBTAG00000000158;ENSBTAG00000018524;ENSBTAG00000005996;ENSBTAG00000001608;ENSBTAG00000036257;ENSBTAG00000013674;ENSBTAG00000016891;ENSBTAG00000031473;ENSBTAG00000012552;ENSBTAG00000014813;ENSBTAG00000015958;ENSBTAG00000003575;ENSBTAG00000013254;…
Fornix_vagina	106	1230	1	1	ENSBTAG00000014813;ENSBTAG00000045507;ENSBTAG00000016602;ENSBTAG00000004019;ENSBTAG00000009150;ENSBTAG00000004498;ENSBTAG00000031849;ENSBTAG00000007159;ENSBTAG00000046879;ENSBTAG00000000376;ENSBTAG00000002394;ENSBTAG00000020762;ENSBTAG00000000634;ENSBTAG00000008814;ENSBTAG00000002408;ENSBTAG00000021427;ENSBTAG00000024493;ENSBTAG00000003835;ENSBTAG00000003498;ENSBTAG00000005514;ENSBTAG00000013078;…
Frontal_cortex	91	1230	1	1	ENSBTAG00000021336;ENSBTAG00000004247;ENSBTAG00000044035;ENSBTAG00000039065;ENSBTAG00000017861;ENSBTAG00000010836;ENSBTAG00000014645;ENSBTAG00000043972;ENSBTAG00000001918;ENSBTAG00000001874;ENSBTAG00000039696;ENSBTAG00000025021;ENSBTAG00000015433;ENSBTAG00000002192;ENSBTAG00000019340;ENSBTAG00000000970;ENSBTAG00000003470;ENSBTAG00000047055;ENSBTAG00000017677;ENSBTAG00000018726;ENSBTAG00000030117;…
Hippocampus	76	1230	1	1	ENSBTAG00000044035;ENSBTAG00000021336;ENSBTAG00000017861;ENSBTAG00000004247;ENSBTAG00000039696;ENSBTAG00000000718;ENSBTAG00000010836;ENSBTAG00000015433;ENSBTAG00000000970;ENSBTAG00000030117;ENSBTAG00000031346;ENSBTAG00000002192;ENSBTAG00000003470;ENSBTAG00000009714;ENSBTAG00000025213;ENSBTAG00000010704;ENSBTAG00000017677;ENSBTAG00000007156;ENSBTAG00000027205;ENSBTAG00000021735;ENSBTAG00000025021;…
Hypothalamus	130	1230	0.999207	1	ENSBTAG00000014645;ENSBTAG00000030117;ENSBTAG00000019340;ENSBTAG00000043972;ENSBTAG00000039696;ENSBTAG00000018297;ENSBTAG00000004247;ENSBTAG00000003470;ENSBTAG00000025213;ENSBTAG00000003467;ENSBTAG00000000970;ENSBTAG00000015066;ENSBTAG00000021336;ENSBTAG00000004574;ENSBTAG00000043554;ENSBTAG00000007417;ENSBTAG00000007668;ENSBTAG00000002192;ENSBTAG00000013099;ENSBTAG00000010836;ENSBTAG00000001279;…
Ileum	96	1230	1	1	ENSBTAG00000037381;ENSBTAG00000025183;ENSBTAG00000005261;ENSBTAG00000044059;ENSBTAG00000017233;ENSBTAG00000004440;ENSBTAG00000014328;ENSBTAG00000010057;ENSBTAG00000001818;ENSBTAG00000011275;ENSBTAG00000017421;ENSBTAG00000026916;ENSBTAG00000021795;ENSBTAG00000016249;ENSBTAG00000048098;ENSBTAG00000017684;ENSBTAG00000031933;ENSBTAG00000003943;ENSBTAG00000020997;ENSBTAG00000017431;ENSBTAG00000013170;…
Infundibulum	103	1230	1	1	ENSBTAG00000016244;ENSBTAG00000016523;ENSBTAG00000016844;ENSBTAG00000018487;ENSBTAG00000002408;ENSBTAG00000020965;ENSBTAG00000003244;ENSBTAG00000018560;ENSBTAG00000003539;ENSBTAG00000002972;ENSBTAG00000013078;ENSBTAG00000016192;ENSBTAG00000047810;ENSBTAG00000017296;ENSBTAG00000007243;ENSBTAG00000020802;ENSBTAG00000014813;ENSBTAG00000009257;ENSBTAG00000005630;ENSBTAG00000002104;ENSBTAG00000033594;…
Isthmus	105	1230	1	1	ENSBTAG00000014813;ENSBTAG00000004498;ENSBTAG00000018487;ENSBTAG00000001388;ENSBTAG00000020965;ENSBTAG00000016244;ENSBTAG00000016523;ENSBTAG00000003539;ENSBTAG00000002408;ENSBTAG00000045915;ENSBTAG00000016844;ENSBTAG00000023780;ENSBTAG00000044101;ENSBTAG00000002394;ENSBTAG00000031849;ENSBTAG00000008487;ENSBTAG00000000376;ENSBTAG00000007325;ENSBTAG00000001341;ENSBTAG00000016602;ENSBTAG00000014955;…
Jejunum	97	1230	1	1	ENSBTAG00000025183;ENSBTAG00000037381;ENSBTAG00000005261;ENSBTAG00000044059;ENSBTAG00000038080;ENSBTAG00000004440;ENSBTAG00000000365;ENSBTAG00000046543;ENSBTAG00000047769;ENSBTAG00000010057;ENSBTAG00000043205;ENSBTAG00000015878;ENSBTAG00000029938;ENSBTAG00000016249;ENSBTAG00000000496;ENSBTAG00000020250;ENSBTAG00000003039;ENSBTAG00000021795;ENSBTAG00000019798;ENSBTAG00000043125;ENSBTAG00000016723;…
Kidney_Cortex	144	1230	0.970914	1	ENSBTAG00000015380;ENSBTAG00000010096;ENSBTAG00000011237;ENSBTAG00000005725;ENSBTAG00000017421;ENSBTAG00000005810;ENSBTAG00000008945;ENSBTAG00000008540;ENSBTAG00000007001;ENSBTAG00000020250;ENSBTAG00000045577;ENSBTAG00000040388;ENSBTAG00000016685;ENSBTAG00000006350;ENSBTAG00000004076;ENSBTAG00000006743;ENSBTAG00000021795;ENSBTAG00000048034;ENSBTAG00000018469;ENSBTAG00000004710;ENSBTAG00000037397;…
Kidney_Medulla	144	1230	0.970914	1	ENSBTAG00000015380;ENSBTAG00000011237;ENSBTAG00000010096;ENSBTAG00000045577;ENSBTAG00000005725;ENSBTAG00000017421;ENSBTAG00000006743;ENSBTAG00000008945;ENSBTAG00000016685;ENSBTAG00000005810;ENSBTAG00000007001;ENSBTAG00000004710;ENSBTAG00000008540;ENSBTAG00000004076;ENSBTAG00000033594;ENSBTAG00000019907;ENSBTAG00000008734;ENSBTAG00000006350;ENSBTAG00000011553;ENSBTAG00000001754;ENSBTAG00000018469;…
Kidney	138	1230	0.99249	1	ENSBTAG00000015380;ENSBTAG00000010096;ENSBTAG00000011237;ENSBTAG00000045577;ENSBTAG00000019907;ENSBTAG00000008945;ENSBTAG00000007001;ENSBTAG00000033594;ENSBTAG00000017421;ENSBTAG00000005810;ENSBTAG00000004076;ENSBTAG00000009226;ENSBTAG00000008540;ENSBTAG00000005725;ENSBTAG00000004710;ENSBTAG00000020250;ENSBTAG00000021795;ENSBTAG00000016685;ENSBTAG00000006350;ENSBTAG00000006743;ENSBTAG00000040042;…
Liver	132	1230	0.998538	1	ENSBTAG00000007846;ENSBTAG00000001881;ENSBTAG00000011062;ENSBTAG00000007073;ENSBTAG00000014197;ENSBTAG00000016249;ENSBTAG00000018872;ENSBTAG00000012164;ENSBTAG00000019225;ENSBTAG00000025182;ENSBTAG00000006350;ENSBTAG00000018548;ENSBTAG00000004982;ENSBTAG00000018667;ENSBTAG00000008540;ENSBTAG00000031354;ENSBTAG00000014272;ENSBTAG00000017404;ENSBTAG00000007001;ENSBTAG00000014521;ENSBTAG00000011881;…
Lung	127	1230	0.999703	1	ENSBTAG00000014020;ENSBTAG00000004855;ENSBTAG00000008176;ENSBTAG00000006552;ENSBTAG00000010361;ENSBTAG00000002758;ENSBTAG00000019342;ENSBTAG00000020148;ENSBTAG00000038496;ENSBTAG00000048122;ENSBTAG00000004168;ENSBTAG00000019497;ENSBTAG00000031340;ENSBTAG00000015340;ENSBTAG00000004099;ENSBTAG00000005261;ENSBTAG00000002394;ENSBTAG00000038283;ENSBTAG00000019611;ENSBTAG00000008099;ENSBTAG00000002408;…
Mammary	169	1230	0.388291	1	ENSBTAG00000010775;ENSBTAG00000025642;ENSBTAG00000021586;ENSBTAG00000044101;ENSBTAG00000006738;ENSBTAG00000039162;ENSBTAG00000003696;ENSBTAG00000018227;ENSBTAG00000003498;ENSBTAG00000038568;ENSBTAG00000019409;ENSBTAG00000031933;ENSBTAG00000019611;ENSBTAG00000031795;ENSBTAG00000011344;ENSBTAG00000002419;ENSBTAG00000016666;ENSBTAG00000047822;ENSBTAG00000000900;ENSBTAG00000043383;ENSBTAG00000015313;…
Medulla_oblongata	119	1230	0.999985	1	ENSBTAG00000014645;ENSBTAG00000043972;ENSBTAG00000019340;ENSBTAG00000030117;ENSBTAG00000018297;ENSBTAG00000039696;ENSBTAG00000003470;ENSBTAG00000003467;ENSBTAG00000007417;ENSBTAG00000021336;ENSBTAG00000017861;ENSBTAG00000025213;ENSBTAG00000004247;ENSBTAG00000000970;ENSBTAG00000004574;ENSBTAG00000015340;ENSBTAG00000007668;ENSBTAG00000047135;ENSBTAG00000025021;ENSBTAG00000009714;ENSBTAG00000013099;…
Midbrain	100	1230	1	1	ENSBTAG00000021336;ENSBTAG00000014645;ENSBTAG00000000718;ENSBTAG00000004247;ENSBTAG00000039696;ENSBTAG00000017861;ENSBTAG00000025021;ENSBTAG00000019340;ENSBTAG00000000970;ENSBTAG00000030117;ENSBTAG00000015433;ENSBTAG00000044035;ENSBTAG00000003470;ENSBTAG00000018297;ENSBTAG00000025213;ENSBTAG00000010836;ENSBTAG00000001874;ENSBTAG00000015066;ENSBTAG00000003467;ENSBTAG00000004574;ENSBTAG00000020679;…
Nasal_mucosa	121	1230	0.999967	1	ENSBTAG00000005261;ENSBTAG00000000634;ENSBTAG00000000496;ENSBTAG00000038568;ENSBTAG00000009637;ENSBTAG00000019023;ENSBTAG00000047769;ENSBTAG00000040277;ENSBTAG00000003240;ENSBTAG00000019798;ENSBTAG00000011668;ENSBTAG00000005970;ENSBTAG00000001394;ENSBTAG00000047206;ENSBTAG00000038476;ENSBTAG00000008933;ENSBTAG00000002689;ENSBTAG00000046758;ENSBTAG00000047680;ENSBTAG00000030503;ENSBTAG00000007449;…
Omasum	131	1230	0.998919	1	ENSBTAG00000037381;ENSBTAG00000004855;ENSBTAG00000009436;ENSBTAG00000004379;ENSBTAG00000019249;ENSBTAG00000001754;ENSBTAG00000038186;ENSBTAG00000018077;ENSBTAG00000020447;ENSBTAG00000019791;ENSBTAG00000046814;ENSBTAG00000010802;ENSBTAG00000005355;ENSBTAG00000038640;ENSBTAG00000019680;ENSBTAG00000048098;ENSBTAG00000009223;ENSBTAG00000015988;ENSBTAG00000009806;ENSBTAG00000018041;ENSBTAG00000007939;…
Ovary	112	1230	0.999999	1	ENSBTAG00000014813;ENSBTAG00000004498;ENSBTAG00000001608;ENSBTAG00000014955;ENSBTAG00000009150;ENSBTAG00000008275;ENSBTAG00000007446;ENSBTAG00000017067;ENSBTAG00000031849;ENSBTAG00000018031;ENSBTAG00000004099;ENSBTAG00000002599;ENSBTAG00000004019;ENSBTAG00000046879;ENSBTAG00000006232;ENSBTAG00000021945;ENSBTAG00000001027;ENSBTAG00000016963;ENSBTAG00000013674;ENSBTAG00000021867;ENSBTAG00000008176;…
Pineal_gland	117	1230	0.999994	1	ENSBTAG00000007897;ENSBTAG00000037397;ENSBTAG00000000718;ENSBTAG00000021113;ENSBTAG00000017677;ENSBTAG00000010836;ENSBTAG00000018870;ENSBTAG00000044101;ENSBTAG00000023734;ENSBTAG00000002104;ENSBTAG00000000983;ENSBTAG00000046999;ENSBTAG00000010874;ENSBTAG00000017861;ENSBTAG00000016192;ENSBTAG00000019053;ENSBTAG00000037552;ENSBTAG00000008656;ENSBTAG00000007053;ENSBTAG00000001279;ENSBTAG00000012186;…
Pons	157	1230	0.773397	1	ENSBTAG00000039696;ENSBTAG00000003470;ENSBTAG00000030117;ENSBTAG00000003467;ENSBTAG00000031346;ENSBTAG00000010836;ENSBTAG00000025213;ENSBTAG00000017659;ENSBTAG00000007668;ENSBTAG00000013099;ENSBTAG00000043544;ENSBTAG00000004574;ENSBTAG00000004247;ENSBTAG00000021336;ENSBTAG00000004416;ENSBTAG00000009434;ENSBTAG00000005311;ENSBTAG00000015340;ENSBTAG00000000317;ENSBTAG00000043554;ENSBTAG00000002192;…
Posterior_pituitary	92	1230	1	1	ENSBTAG00000007897;ENSBTAG00000013768;ENSBTAG00000015340;ENSBTAG00000017677;ENSBTAG00000037397;ENSBTAG00000044101;ENSBTAG00000010836;ENSBTAG00000014645;ENSBTAG00000016192;ENSBTAG00000021336;ENSBTAG00000002104;ENSBTAG00000001279;ENSBTAG00000017861;ENSBTAG00000003601;ENSBTAG00000009797;ENSBTAG00000001874;ENSBTAG00000000718;ENSBTAG00000023734;ENSBTAG00000011596;ENSBTAG00000044035;ENSBTAG00000009226;…
Reticulum	149	1230	0.926625	1	ENSBTAG00000019249;ENSBTAG00000009436;ENSBTAG00000004855;ENSBTAG00000004379;ENSBTAG00000010802;ENSBTAG00000018077;ENSBTAG00000020447;ENSBTAG00000019791;ENSBTAG00000038640;ENSBTAG00000038186;ENSBTAG00000048098;ENSBTAG00000000376;ENSBTAG00000001754;ENSBTAG00000009223;ENSBTAG00000030434;ENSBTAG00000009806;ENSBTAG00000001825;ENSBTAG00000014521;ENSBTAG00000018041;ENSBTAG00000001333;ENSBTAG00000002056;…
Rumen_ephthelial_cell	166	1230	0.489147	1	ENSBTAG00000012860;ENSBTAG00000022204;ENSBTAG00000020547;ENSBTAG00000009287;ENSBTAG00000015354;ENSBTAG00000038488;ENSBTAG00000017265;ENSBTAG00000004586;ENSBTAG00000033032;ENSBTAG00000047278;ENSBTAG00000009231;ENSBTAG00000039888;ENSBTAG00000017801;ENSBTAG00000018496;ENSBTAG00000008485;ENSBTAG00000008183;ENSBTAG00000011256;ENSBTAG00000046869;ENSBTAG00000002417;ENSBTAG00000013260;ENSBTAG00000025182;…
Rumen	142	1230	0.980908	1	ENSBTAG00000019249;ENSBTAG00000009436;ENSBTAG00000004855;ENSBTAG00000037381;ENSBTAG00000020447;ENSBTAG00000019791;ENSBTAG00000001754;ENSBTAG00000004379;ENSBTAG00000010802;ENSBTAG00000048098;ENSBTAG00000018077;ENSBTAG00000009223;ENSBTAG00000038640;ENSBTAG00000000376;ENSBTAG00000038186;ENSBTAG00000005696;ENSBTAG00000046758;ENSBTAG00000001825;ENSBTAG00000046814;ENSBTAG00000015406;ENSBTAG00000015313;…
RumenPapillae	94	1230	1	1	ENSBTAG00000019249;ENSBTAG00000004855;ENSBTAG00000009436;ENSBTAG00000020447;ENSBTAG00000010802;ENSBTAG00000004379;ENSBTAG00000046814;ENSBTAG00000019791;ENSBTAG00000001754;ENSBTAG00000002056;ENSBTAG00000018077;ENSBTAG00000000376;ENSBTAG00000038640;ENSBTAG00000009806;ENSBTAG00000018041;ENSBTAG00000038186;ENSBTAG00000008416;ENSBTAG00000029921;ENSBTAG00000048098;ENSBTAG00000009223;ENSBTAG00000014521;…
Skin	101	1230	1	1	ENSBTAG00000014288;ENSBTAG00000007798;ENSBTAG00000015912;ENSBTAG00000045923;ENSBTAG00000010802;ENSBTAG00000018077;ENSBTAG00000009813;ENSBTAG00000005933;ENSBTAG00000002591;ENSBTAG00000001825;ENSBTAG00000015313;ENSBTAG00000009223;ENSBTAG00000004440;ENSBTAG00000031933;ENSBTAG00000009436;ENSBTAG00000019249;ENSBTAG00000000644;ENSBTAG00000003498;ENSBTAG00000048098;ENSBTAG00000011062;ENSBTAG00000004019;…
SME	114	1230	0.999998	1	ENSBTAG00000000718;ENSBTAG00000037397;ENSBTAG00000010836;ENSBTAG00000017677;ENSBTAG00000000983;ENSBTAG00000018726;ENSBTAG00000004982;ENSBTAG00000002104;ENSBTAG00000009257;ENSBTAG00000020679;ENSBTAG00000047055;ENSBTAG00000015087;ENSBTAG00000001279;ENSBTAG00000006232;ENSBTAG00000020681;ENSBTAG00000009109;ENSBTAG00000009226;ENSBTAG00000037968;ENSBTAG00000044101;ENSBTAG00000009459;ENSBTAG00000016902;…
Sperm	7	1230	1	1	ENSBTAG00000027373;ENSBTAG00000044004;ENSBTAG00000005200;ENSBTAG00000004176;ENSBTAG00000003090;ENSBTAG00000010346;ENSBTAG00000039696
Temporal_cortex	98	1230	1	1	ENSBTAG00000021336;ENSBTAG00000004247;ENSBTAG00000014645;ENSBTAG00000019340;ENSBTAG00000039696;ENSBTAG00000010836;ENSBTAG00000043972;ENSBTAG00000044035;ENSBTAG00000039065;ENSBTAG00000000970;ENSBTAG00000003470;ENSBTAG00000025213;ENSBTAG00000017861;ENSBTAG00000025021;ENSBTAG00000018297;ENSBTAG00000002192;ENSBTAG00000030117;ENSBTAG00000001874;ENSBTAG00000003467;ENSBTAG00000013099;ENSBTAG00000027205;…
Testes	65	1230	1	1	ENSBTAG00000010979;ENSBTAG00000008546;ENSBTAG00000019912;ENSBTAG00000047507;ENSBTAG00000009255;ENSBTAG00000021696;ENSBTAG00000005996;ENSBTAG00000047658;ENSBTAG00000002850;ENSBTAG00000030979;ENSBTAG00000007243;ENSBTAG00000019122;ENSBTAG00000008363;ENSBTAG00000003724;ENSBTAG00000016891;ENSBTAG00000000261;ENSBTAG00000045955;ENSBTAG00000002842;ENSBTAG00000001322;ENSBTAG00000019513;ENSBTAG00000005184;…
Thalamus	139	1230	0.990406	1	ENSBTAG00000014645;ENSBTAG00000018297;ENSBTAG00000030117;ENSBTAG00000003467;ENSBTAG00000019340;ENSBTAG00000004574;ENSBTAG00000007417;ENSBTAG00000039696;ENSBTAG00000015066;ENSBTAG00000025213;ENSBTAG00000007668;ENSBTAG00000003470;ENSBTAG00000000970;ENSBTAG00000003201;ENSBTAG00000000317;ENSBTAG00000009434;ENSBTAG00000002591;ENSBTAG00000003960;ENSBTAG00000000801;ENSBTAG00000002267;ENSBTAG00000018373;…
Thyroid	147	1230	0.948231	1	ENSBTAG00000009226;ENSBTAG00000003724;ENSBTAG00000007616;ENSBTAG00000037965;ENSBTAG00000007617;ENSBTAG00000017677;ENSBTAG00000010357;ENSBTAG00000006067;ENSBTAG00000003763;ENSBTAG00000044053;ENSBTAG00000013531;ENSBTAG00000007589;ENSBTAG00000007898;ENSBTAG00000020003;ENSBTAG00000009150;ENSBTAG00000020318;ENSBTAG00000005578;ENSBTAG00000003895;ENSBTAG00000020957;ENSBTAG00000016192;ENSBTAG00000016896;…
Tongue	148	1230	0.938152	1	ENSBTAG00000022158;ENSBTAG00000026986;ENSBTAG00000007211;ENSBTAG00000012818;ENSBTAG00000001398;ENSBTAG00000014547;ENSBTAG00000002964;ENSBTAG00000022058;ENSBTAG00000007352;ENSBTAG00000012163;ENSBTAG00000001032;ENSBTAG00000001564;ENSBTAG00000047174;ENSBTAG00000008204;ENSBTAG00000013208;ENSBTAG00000022613;ENSBTAG00000019927;ENSBTAG00000046786;ENSBTAG00000015406;ENSBTAG00000023823;ENSBTAG00000044059;…
Trachea	163	1230	0.591188	1	ENSBTAG00000011275;ENSBTAG00000009433;ENSBTAG00000018465;ENSBTAG00000014585;ENSBTAG00000015988;ENSBTAG00000040490;ENSBTAG00000011344;ENSBTAG00000011190;ENSBTAG00000010149;ENSBTAG00000020619;ENSBTAG00000018726;ENSBTAG00000026684;ENSBTAG00000009226;ENSBTAG00000002644;ENSBTAG00000021867;ENSBTAG00000012667;ENSBTAG00000007325;ENSBTAG00000011014;ENSBTAG00000033695;ENSBTAG00000047648;ENSBTAG00000022004;…
Ureter	108	1230	1	1	ENSBTAG00000009433;ENSBTAG00000014585;ENSBTAG00000020350;ENSBTAG00000010361;ENSBTAG00000004305;ENSBTAG00000017680;ENSBTAG00000000510;ENSBTAG00000014090;ENSBTAG00000000598;ENSBTAG00000001301;ENSBTAG00000008409;ENSBTAG00000002758;ENSBTAG00000031453;ENSBTAG00000046879;ENSBTAG00000001444;ENSBTAG00000006747;ENSBTAG00000046307;ENSBTAG00000006232;ENSBTAG00000013863;ENSBTAG00000007446;ENSBTAG00000020717;…
Urethra	95	1230	1	1	ENSBTAG00000000644;ENSBTAG00000019791;ENSBTAG00000018465;ENSBTAG00000045514;ENSBTAG00000015988;ENSBTAG00000009226;ENSBTAG00000047769;ENSBTAG00000001333;ENSBTAG00000020313;ENSBTAG00000003498;ENSBTAG00000019342;ENSBTAG00000013292;ENSBTAG00000002644;ENSBTAG00000006232;ENSBTAG00000021427;ENSBTAG00000007325;ENSBTAG00000024888;ENSBTAG00000040595;ENSBTAG00000011190;ENSBTAG00000046879;ENSBTAG00000014777;…
Uterus	146	1230	0.956973	1	ENSBTAG00000014813;ENSBTAG00000004498;ENSBTAG00000009150;ENSBTAG00000007159;ENSBTAG00000002687;ENSBTAG00000016244;ENSBTAG00000045507;ENSBTAG00000001388;ENSBTAG00000008814;ENSBTAG00000018487;ENSBTAG00000002586;ENSBTAG00000000015;ENSBTAG00000016963;ENSBTAG00000016844;ENSBTAG00000048271;ENSBTAG00000015405;ENSBTAG00000032521;ENSBTAG00000020965;ENSBTAG00000031849;ENSBTAG00000012193;ENSBTAG00000046879;…
Vas_deferens	142	1230	0.980908	1	ENSBTAG00000012023;ENSBTAG00000011190;ENSBTAG00000014813;ENSBTAG00000015988;ENSBTAG00000032899;ENSBTAG00000030404;ENSBTAG00000007446;ENSBTAG00000020313;ENSBTAG00000021565;ENSBTAG00000001341;ENSBTAG00000042819;ENSBTAG00000047138;ENSBTAG00000024888;ENSBTAG00000037429;ENSBTAG00000005355;ENSBTAG00000010836;ENSBTAG00000048090;ENSBTAG00000003651;ENSBTAG00000020346;ENSBTAG00000016315;ENSBTAG00000002657;…
Vesicular_gland	106	1230	1	1	ENSBTAG00000000644;ENSBTAG00000004019;ENSBTAG00000008363;ENSBTAG00000001333;ENSBTAG00000009433;ENSBTAG00000011881;ENSBTAG00000004051;ENSBTAG00000020434;ENSBTAG00000040490;ENSBTAG00000025402;ENSBTAG00000014135;ENSBTAG00000031453;ENSBTAG00000006703;ENSBTAG00000002394;ENSBTAG00000000598;ENSBTAG00000008814;ENSBTAG00000006243;ENSBTAG00000007108;ENSBTAG00000005214;ENSBTAG00000008551;ENSBTAG00000006851;…

## Sheet: greenyellow
Module Greenyellow gene expression in different tissues
Tissue	Input	Background	P	FDR	Genes
Salivary_gland	139	1230	6.95613e-32	6.33008e-30	ENSBTAG00000016234;ENSBTAG00000018940;ENSBTAG00000000995;ENSBTAG00000017626;ENSBTAG00000011767;ENSBTAG00000048159;ENSBTAG00000011068;ENSBTAG00000015536;ENSBTAG00000003062;ENSBTAG00000012099;ENSBTAG00000002147;ENSBTAG00000005550;ENSBTAG00000019376;ENSBTAG00000019155;ENSBTAG00000014178;ENSBTAG00000005025;ENSBTAG00000010255;ENSBTAG00000005137;ENSBTAG00000012757;ENSBTAG00000001660;ENSBTAG00000012191;…
Prostrate	110	1230	2.54978e-17	1.16015e-15	ENSBTAG00000000995;ENSBTAG00000011767;ENSBTAG00000000088;ENSBTAG00000020852;ENSBTAG00000014915;ENSBTAG00000009067;ENSBTAG00000017722;ENSBTAG00000009152;ENSBTAG00000015536;ENSBTAG00000004964;ENSBTAG00000019155;ENSBTAG00000002147;ENSBTAG00000002280;ENSBTAG00000015024;ENSBTAG00000018035;ENSBTAG00000011068;ENSBTAG00000000897;ENSBTAG00000013652;ENSBTAG00000019872;ENSBTAG00000006111;ENSBTAG00000012677;…
Uterine_myometrium	97	1230	4.61789e-12	1.40076e-10	ENSBTAG00000020750;ENSBTAG00000014609;ENSBTAG00000001387;ENSBTAG00000004650;ENSBTAG00000005376;ENSBTAG00000016498;ENSBTAG00000011068;ENSBTAG00000018569;ENSBTAG00000015076;ENSBTAG00000047293;ENSBTAG00000001872;ENSBTAG00000005124;ENSBTAG00000003100;ENSBTAG00000016057;ENSBTAG00000013455;ENSBTAG00000020185;ENSBTAG00000002880;ENSBTAG00000002767;ENSBTAG00000005180;ENSBTAG00000014026;ENSBTAG00000014636;…
Tail_epididymis	96	1230	1.07915e-11	2.45506e-10	ENSBTAG00000015402;ENSBTAG00000006507;ENSBTAG00000019823;ENSBTAG00000011589;ENSBTAG00000019376;ENSBTAG00000020750;ENSBTAG00000006525;ENSBTAG00000022288;ENSBTAG00000018035;ENSBTAG00000018569;ENSBTAG00000015536;ENSBTAG00000005124;ENSBTAG00000005376;ENSBTAG00000020904;ENSBTAG00000020185;ENSBTAG00000003062;ENSBTAG00000035907;ENSBTAG00000009407;ENSBTAG00000017362;ENSBTAG00000002504;ENSBTAG00000006869;…
Lymphocyte	94	1230	5.68049e-11	1.03385e-09	ENSBTAG00000032125;ENSBTAG00000006242;ENSBTAG00000017255;ENSBTAG00000016230;ENSBTAG00000016804;ENSBTAG00000025202;ENSBTAG00000006034;ENSBTAG00000012357;ENSBTAG00000035907;ENSBTAG00000009121;ENSBTAG00000020281;ENSBTAG00000017850;ENSBTAG00000019900;ENSBTAG00000016260;ENSBTAG00000020713;ENSBTAG00000000682;ENSBTAG00000004767;ENSBTAG00000001768;ENSBTAG00000015630;ENSBTAG00000019474;ENSBTAG00000031696;…
Ascending_colon	93	1230	1.2793e-10	1.94027e-09	ENSBTAG00000039446;ENSBTAG00000009443;ENSBTAG00000017626;ENSBTAG00000002781;ENSBTAG00000046708;ENSBTAG00000018940;ENSBTAG00000012099;ENSBTAG00000015536;ENSBTAG00000022847;ENSBTAG00000014915;ENSBTAG00000038116;ENSBTAG00000014927;ENSBTAG00000004339;ENSBTAG00000000097;ENSBTAG00000038062;ENSBTAG00000034522;ENSBTAG00000006111;ENSBTAG00000002303;ENSBTAG00000023629;ENSBTAG00000001513;ENSBTAG00000000290;…
Spleen	82	1230	4.13919e-07	5.38095e-06	ENSBTAG00000019617;ENSBTAG00000032125;ENSBTAG00000004767;ENSBTAG00000020848;ENSBTAG00000002450;ENSBTAG00000019790;ENSBTAG00000025782;ENSBTAG00000002190;ENSBTAG00000017306;ENSBTAG00000036016;ENSBTAG00000011125;ENSBTAG00000007312;ENSBTAG00000006082;ENSBTAG00000020904;ENSBTAG00000020281;ENSBTAG00000038619;ENSBTAG00000031444;ENSBTAG00000000005;ENSBTAG00000012022;ENSBTAG00000016656;ENSBTAG00000013919;…
Milk_cells	80	1230	1.51239e-06	1.72035e-05	ENSBTAG00000005564;ENSBTAG00000015386;ENSBTAG00000025782;ENSBTAG00000010971;ENSBTAG00000017833;ENSBTAG00000004813;ENSBTAG00000021326;ENSBTAG00000000737;ENSBTAG00000003257;ENSBTAG00000017346;ENSBTAG00000017839;ENSBTAG00000015413;ENSBTAG00000014927;ENSBTAG00000015716;ENSBTAG00000005453;ENSBTAG00000019953;ENSBTAG00000000236;ENSBTAG00000024928;ENSBTAG00000037962;ENSBTAG00000000859;ENSBTAG00000019695;…
CD4_cell	75	1230	3.01827e-05	0.000305181	ENSBTAG00000032125;ENSBTAG00000020281;ENSBTAG00000001529;ENSBTAG00000025782;ENSBTAG00000019900;ENSBTAG00000004813;ENSBTAG00000002190;ENSBTAG00000011988;ENSBTAG00000001034;ENSBTAG00000017306;ENSBTAG00000019617;ENSBTAG00000020904;ENSBTAG00000002693;ENSBTAG00000008959;ENSBTAG00000019061;ENSBTAG00000014026;ENSBTAG00000031696;ENSBTAG00000017346;ENSBTAG00000016649;ENSBTAG00000008125;ENSBTAG00000009061;…
Ventricle	74	1230	5.26078e-05	0.000478731	ENSBTAG00000000919;ENSBTAG00000014284;ENSBTAG00000010244;ENSBTAG00000009995;ENSBTAG00000003690;ENSBTAG00000017450;ENSBTAG00000014884;ENSBTAG00000014205;ENSBTAG00000002126;ENSBTAG00000006491;ENSBTAG00000027444;ENSBTAG00000013858;ENSBTAG00000011966;ENSBTAG00000018744;ENSBTAG00000023074;ENSBTAG00000002280;ENSBTAG00000000088;ENSBTAG00000019759;ENSBTAG00000005145;ENSBTAG00000000859;ENSBTAG00000011593;…
Diaphragm	71	1230	0.000254981	0.0019336	ENSBTAG00000006525;ENSBTAG00000011793;ENSBTAG00000048226;ENSBTAG00000032366;ENSBTAG00000019929;ENSBTAG00000019823;ENSBTAG00000014889;ENSBTAG00000006507;ENSBTAG00000020750;ENSBTAG00000002504;ENSBTAG00000021874;ENSBTAG00000022288;ENSBTAG00000001141;ENSBTAG00000020277;ENSBTAG00000047077;ENSBTAG00000003616;ENSBTAG00000012784;ENSBTAG00000009019;ENSBTAG00000017839;ENSBTAG00000017439;ENSBTAG00000015024;…
Gall_Bladder	71	1230	0.000254981	0.0019336	ENSBTAG00000006525;ENSBTAG00000011793;ENSBTAG00000048226;ENSBTAG00000032366;ENSBTAG00000019823;ENSBTAG00000019929;ENSBTAG00000006507;ENSBTAG00000014889;ENSBTAG00000021874;ENSBTAG00000022288;ENSBTAG00000003616;ENSBTAG00000020750;ENSBTAG00000009019;ENSBTAG00000020277;ENSBTAG00000047077;ENSBTAG00000001141;ENSBTAG00000002504;ENSBTAG00000017839;ENSBTAG00000015024;ENSBTAG00000017439;ENSBTAG00000012784;…
Follicle	70	1230	0.000418801	0.00293161	ENSBTAG00000015402;ENSBTAG00000026232;ENSBTAG00000004964;ENSBTAG00000019929;ENSBTAG00000018877;ENSBTAG00000000210;ENSBTAG00000005124;ENSBTAG00000019823;ENSBTAG00000004769;ENSBTAG00000015254;ENSBTAG00000046959;ENSBTAG00000006507;ENSBTAG00000019755;ENSBTAG00000005519;ENSBTAG00000018569;ENSBTAG00000019155;ENSBTAG00000047293;ENSBTAG00000009138;ENSBTAG00000015630;ENSBTAG00000047673;ENSBTAG00000040442;…
Lymph_nodes	67	1230	0.00169358	0.0110083	ENSBTAG00000032125;ENSBTAG00000002450;ENSBTAG00000019617;ENSBTAG00000020904;ENSBTAG00000020848;ENSBTAG00000025782;ENSBTAG00000017306;ENSBTAG00000008959;ENSBTAG00000002190;ENSBTAG00000031696;ENSBTAG00000000682;ENSBTAG00000008453;ENSBTAG00000003257;ENSBTAG00000017346;ENSBTAG00000013196;ENSBTAG00000004767;ENSBTAG00000031444;ENSBTAG00000003495;ENSBTAG00000011125;ENSBTAG00000036016;ENSBTAG00000038619;…
CD8_cell	64	1230	0.00595627	0.0361347	ENSBTAG00000032125;ENSBTAG00000004813;ENSBTAG00000019617;ENSBTAG00000020281;ENSBTAG00000017306;ENSBTAG00000011988;ENSBTAG00000014306;ENSBTAG00000011125;ENSBTAG00000031444;ENSBTAG00000047195;ENSBTAG00000025782;ENSBTAG00000019900;ENSBTAG00000014026;ENSBTAG00000001529;ENSBTAG00000020904;ENSBTAG00000002190;ENSBTAG00000004767;ENSBTAG00000005029;ENSBTAG00000019061;ENSBTAG00000015730;ENSBTAG00000002693;…
Corpus_Luteum	60	1230	0.0255111	0.128973	ENSBTAG00000047868;ENSBTAG00000019601;ENSBTAG00000011793;ENSBTAG00000019823;ENSBTAG00000006525;ENSBTAG00000014889;ENSBTAG00000010132;ENSBTAG00000009899;ENSBTAG00000027612;ENSBTAG00000020775;ENSBTAG00000006767;ENSBTAG00000013169;ENSBTAG00000015002;ENSBTAG00000020927;ENSBTAG00000014074;ENSBTAG00000047229;ENSBTAG00000000786;ENSBTAG00000019780;ENSBTAG00000007766;ENSBTAG00000032366;ENSBTAG00000003484;…
Descending_Colon	60	1230	0.0255111	0.128973	ENSBTAG00000039446;ENSBTAG00000009443;ENSBTAG00000002781;ENSBTAG00000017346;ENSBTAG00000000290;ENSBTAG00000017626;ENSBTAG00000003257;ENSBTAG00000017595;ENSBTAG00000011197;ENSBTAG00000018940;ENSBTAG00000004353;ENSBTAG00000016094;ENSBTAG00000001034;ENSBTAG00000010388;ENSBTAG00000021910;ENSBTAG00000026232;ENSBTAG00000005861;ENSBTAG00000013196;ENSBTAG00000007731;ENSBTAG00000006259;ENSBTAG00000002293;…
Thymus	60	1230	0.0255111	0.128973	ENSBTAG00000000221;ENSBTAG00000000682;ENSBTAG00000020860;ENSBTAG00000002313;ENSBTAG00000020149;ENSBTAG00000025782;ENSBTAG00000004015;ENSBTAG00000001736;ENSBTAG00000013677;ENSBTAG00000032517;ENSBTAG00000025202;ENSBTAG00000006817;ENSBTAG00000018383;ENSBTAG00000017833;ENSBTAG00000012904;ENSBTAG00000008453;ENSBTAG00000017306;ENSBTAG00000047195;ENSBTAG00000004746;ENSBTAG00000001393;ENSBTAG00000017860;…
White_blood_cells	57	1230	0.0641135	0.30707	ENSBTAG00000032125;ENSBTAG00000004767;ENSBTAG00000025782;ENSBTAG00000031444;ENSBTAG00000019617;ENSBTAG00000005564;ENSBTAG00000004813;ENSBTAG00000017306;ENSBTAG00000002190;ENSBTAG00000020281;ENSBTAG00000020904;ENSBTAG00000015730;ENSBTAG00000031696;ENSBTAG00000020848;ENSBTAG00000003509;ENSBTAG00000008453;ENSBTAG00000019953;ENSBTAG00000002450;ENSBTAG00000006506;ENSBTAG00000003265;ENSBTAG00000014306;…
Lung	54	1230	0.139191	0.633319	ENSBTAG00000005090;ENSBTAG00000022039;ENSBTAG00000010116;ENSBTAG00000015195;ENSBTAG00000006073;ENSBTAG00000006287;ENSBTAG00000001063;ENSBTAG00000024715;ENSBTAG00000004339;ENSBTAG00000007312;ENSBTAG00000018158;ENSBTAG00000034885;ENSBTAG00000010244;ENSBTAG00000003257;ENSBTAG00000024928;ENSBTAG00000022847;ENSBTAG00000016498;ENSBTAG00000006420;ENSBTAG00000012191;ENSBTAG00000016656;ENSBTAG00000002885;…
Thyroid	53	1230	0.174483	0.756095	ENSBTAG00000016234;ENSBTAG00000018158;ENSBTAG00000040043;ENSBTAG00000018390;ENSBTAG00000021107;ENSBTAG00000009581;ENSBTAG00000004833;ENSBTAG00000000764;ENSBTAG00000010169;ENSBTAG00000017739;ENSBTAG00000031696;ENSBTAG00000042388;ENSBTAG00000022847;ENSBTAG00000017189;ENSBTAG00000030563;ENSBTAG00000001727;ENSBTAG00000019218;ENSBTAG00000018257;ENSBTAG00000027049;ENSBTAG00000020671;ENSBTAG00000011589;…
Abomasum	48	1230	0.426031	1	ENSBTAG00000016234;ENSBTAG00000009443;ENSBTAG00000014981;ENSBTAG00000021512;ENSBTAG00000005629;ENSBTAG00000009948;ENSBTAG00000014608;ENSBTAG00000021326;ENSBTAG00000000897;ENSBTAG00000008016;ENSBTAG00000015915;ENSBTAG00000015536;ENSBTAG00000006909;ENSBTAG00000005227;ENSBTAG00000046708;ENSBTAG00000001481;ENSBTAG00000012784;ENSBTAG00000008805;ENSBTAG00000004813;ENSBTAG00000019818;ENSBTAG00000005788;…
Adipose	26	1230	0.999734	1	ENSBTAG00000007312;ENSBTAG00000017122;ENSBTAG00000001063;ENSBTAG00000018152;ENSBTAG00000011966;ENSBTAG00000010830;ENSBTAG00000003166;ENSBTAG00000001654;ENSBTAG00000034885;ENSBTAG00000045728;ENSBTAG00000019369;ENSBTAG00000012022;ENSBTAG00000017851;ENSBTAG00000047957;ENSBTAG00000016432;ENSBTAG00000006938;ENSBTAG00000016664;ENSBTAG00000014390;ENSBTAG00000040131;ENSBTAG00000038306;ENSBTAG00000009019;…
Adrenal	30	1230	0.996983	1	ENSBTAG00000006525;ENSBTAG00000016007;ENSBTAG00000000786;ENSBTAG00000011420;ENSBTAG00000013798;ENSBTAG00000019369;ENSBTAG00000020080;ENSBTAG00000027049;ENSBTAG00000016981;ENSBTAG00000001063;ENSBTAG00000000897;ENSBTAG00000018040;ENSBTAG00000005078;ENSBTAG00000010626;ENSBTAG00000004564;ENSBTAG00000004769;ENSBTAG00000004850;ENSBTAG00000015728;ENSBTAG00000001306;ENSBTAG00000022032;ENSBTAG00000046335;…
Ampulla	47	1230	0.486579	1	ENSBTAG00000010116;ENSBTAG00000015402;ENSBTAG00000021714;ENSBTAG00000012499;ENSBTAG00000009581;ENSBTAG00000012921;ENSBTAG00000039090;ENSBTAG00000014467;ENSBTAG00000019790;ENSBTAG00000003393;ENSBTAG00000001481;ENSBTAG00000004650;ENSBTAG00000012425;ENSBTAG00000019121;ENSBTAG00000016757;ENSBTAG00000005124;ENSBTAG00000005073;ENSBTAG00000023776;ENSBTAG00000019872;ENSBTAG00000009443;ENSBTAG00000001063;…
Anterior_pituitary	32	1230	0.991753	1	ENSBTAG00000013798;ENSBTAG00000000995;ENSBTAG00000018569;ENSBTAG00000047195;ENSBTAG00000020561;ENSBTAG00000018390;ENSBTAG00000048226;ENSBTAG00000011939;ENSBTAG00000003349;ENSBTAG00000045518;ENSBTAG00000015097;ENSBTAG00000007834;ENSBTAG00000027612;ENSBTAG00000017626;ENSBTAG00000018035;ENSBTAG00000000919;ENSBTAG00000004216;ENSBTAG00000043958;ENSBTAG00000005078;ENSBTAG00000009995;ENSBTAG00000010169;…
Aorta	29	1230	0.998265	1	ENSBTAG00000000919;ENSBTAG00000016057;ENSBTAG00000003100;ENSBTAG00000017122;ENSBTAG00000021879;ENSBTAG00000025868;ENSBTAG00000017833;ENSBTAG00000027444;ENSBTAG00000014855;ENSBTAG00000018152;ENSBTAG00000001063;ENSBTAG00000009019;ENSBTAG00000002880;ENSBTAG00000017375;ENSBTAG00000011413;ENSBTAG00000003415;ENSBTAG00000012777;ENSBTAG00000011068;ENSBTAG00000040131;ENSBTAG00000015646;ENSBTAG00000007312;…
Atrium	36	1230	0.957334	1	ENSBTAG00000014284;ENSBTAG00000019790;ENSBTAG00000010244;ENSBTAG00000018744;ENSBTAG00000002880;ENSBTAG00000027444;ENSBTAG00000014205;ENSBTAG00000023074;ENSBTAG00000018061;ENSBTAG00000003690;ENSBTAG00000013858;ENSBTAG00000002280;ENSBTAG00000003100;ENSBTAG00000040338;ENSBTAG00000043706;ENSBTAG00000031165;ENSBTAG00000002126;ENSBTAG00000022847;ENSBTAG00000011966;ENSBTAG00000014855;ENSBTAG00000012777;…
bladder	23	1230	0.999972	1	ENSBTAG00000002247;ENSBTAG00000009443;ENSBTAG00000011420;ENSBTAG00000039446;ENSBTAG00000018940;ENSBTAG00000016234;ENSBTAG00000012757;ENSBTAG00000021326;ENSBTAG00000008016;ENSBTAG00000020904;ENSBTAG00000010388;ENSBTAG00000018158;ENSBTAG00000005629;ENSBTAG00000016057;ENSBTAG00000015330;ENSBTAG00000030563;ENSBTAG00000019315;ENSBTAG00000020852;ENSBTAG00000017626;ENSBTAG00000019872;ENSBTAG00000010626;…
Bone_marrow	46	1230	0.547835	1	ENSBTAG00000034885;ENSBTAG00000002247;ENSBTAG00000012757;ENSBTAG00000011068;ENSBTAG00000040131;ENSBTAG00000001654;ENSBTAG00000009498;ENSBTAG00000017375;ENSBTAG00000009995;ENSBTAG00000017122;ENSBTAG00000000210;ENSBTAG00000005180;ENSBTAG00000003325;ENSBTAG00000005990;ENSBTAG00000006073;ENSBTAG00000010526;ENSBTAG00000045881;ENSBTAG00000016525;ENSBTAG00000010945;ENSBTAG00000025868;ENSBTAG00000019823;…
Brain_lobe	15	1230	1	1	ENSBTAG00000011939;ENSBTAG00000013798;ENSBTAG00000003349;ENSBTAG00000003322;ENSBTAG00000017950;ENSBTAG00000005078;ENSBTAG00000043962;ENSBTAG00000000025;ENSBTAG00000014855;ENSBTAG00000006489;ENSBTAG00000004077;ENSBTAG00000035958;ENSBTAG00000011398;ENSBTAG00000007963;ENSBTAG00000016107
Brain	21	1230	0.999995	1	ENSBTAG00000011939;ENSBTAG00000013798;ENSBTAG00000003349;ENSBTAG00000000025;ENSBTAG00000006489;ENSBTAG00000016005;ENSBTAG00000003322;ENSBTAG00000043962;ENSBTAG00000003726;ENSBTAG00000016107;ENSBTAG00000008285;ENSBTAG00000004077;ENSBTAG00000007963;ENSBTAG00000017950;ENSBTAG00000016708;ENSBTAG00000000305;ENSBTAG00000005078;ENSBTAG00000014855;ENSBTAG00000004966;ENSBTAG00000000236;ENSBTAG00000000737
Bulbourethral_gland	29	1230	0.998265	1	ENSBTAG00000015915;ENSBTAG00000020671;ENSBTAG00000005629;ENSBTAG00000000305;ENSBTAG00000000764;ENSBTAG00000015319;ENSBTAG00000045518;ENSBTAG00000016911;ENSBTAG00000006909;ENSBTAG00000045711;ENSBTAG00000014775;ENSBTAG00000021107;ENSBTAG00000003989;ENSBTAG00000014981;ENSBTAG00000004177;ENSBTAG00000010427;ENSBTAG00000021875;ENSBTAG00000000995;ENSBTAG00000031631;ENSBTAG00000039946;ENSBTAG00000016234;…
Caecum	28	1230	0.999037	1	ENSBTAG00000039446;ENSBTAG00000017895;ENSBTAG00000001481;ENSBTAG00000016234;ENSBTAG00000016057;ENSBTAG00000030563;ENSBTAG00000021326;ENSBTAG00000009443;ENSBTAG00000010388;ENSBTAG00000008959;ENSBTAG00000015228;ENSBTAG00000013919;ENSBTAG00000007312;ENSBTAG00000003100;ENSBTAG00000006197;ENSBTAG00000004339;ENSBTAG00000018940;ENSBTAG00000017306;ENSBTAG00000010645;ENSBTAG00000001063;ENSBTAG00000001446;…
Cerebellum	12	1230	1	1	ENSBTAG00000011939;ENSBTAG00000013798;ENSBTAG00000003349;ENSBTAG00000016005;ENSBTAG00000014969;ENSBTAG00000017950;ENSBTAG00000005078;ENSBTAG00000010547;ENSBTAG00000011398;ENSBTAG00000017839;ENSBTAG00000003322;ENSBTAG00000016107
Cerebral_cortex	15	1230	1	1	ENSBTAG00000011939;ENSBTAG00000013798;ENSBTAG00000003349;ENSBTAG00000014855;ENSBTAG00000008125;ENSBTAG00000016005;ENSBTAG00000000025;ENSBTAG00000016107;ENSBTAG00000008285;ENSBTAG00000007288;ENSBTAG00000005078;ENSBTAG00000011398;ENSBTAG00000006489;ENSBTAG00000000878;ENSBTAG00000047834
Cervical_lining	16	1230	1	1	ENSBTAG00000009443;ENSBTAG00000039446;ENSBTAG00000010116;ENSBTAG00000009581;ENSBTAG00000006525;ENSBTAG00000014390;ENSBTAG00000021714;ENSBTAG00000001481;ENSBTAG00000006073;ENSBTAG00000003349;ENSBTAG00000011793;ENSBTAG00000004374;ENSBTAG00000040043;ENSBTAG00000006675;ENSBTAG00000017310;ENSBTAG00000020852
Chorid_plexus	4	1230	1	1	ENSBTAG00000004225;ENSBTAG00000020080;ENSBTAG00000046335;ENSBTAG00000015702
Colon	34	1230	0.980115	1	ENSBTAG00000039446;ENSBTAG00000009443;ENSBTAG00000017626;ENSBTAG00000011197;ENSBTAG00000022847;ENSBTAG00000001481;ENSBTAG00000002781;ENSBTAG00000000764;ENSBTAG00000016057;ENSBTAG00000015536;ENSBTAG00000017895;ENSBTAG00000002006;ENSBTAG00000013060;ENSBTAG00000016649;ENSBTAG00000021377;ENSBTAG00000001446;ENSBTAG00000030563;ENSBTAG00000005629;ENSBTAG00000000290;ENSBTAG00000009061;ENSBTAG00000017739;…
Diencephalon	10	1230	1	1	ENSBTAG00000011939;ENSBTAG00000013798;ENSBTAG00000003349;ENSBTAG00000020236;ENSBTAG00000011398;ENSBTAG00000016107;ENSBTAG00000047274;ENSBTAG00000018590;ENSBTAG00000005078;ENSBTAG00000008125
Duodenum	37	1230	0.940014	1	ENSBTAG00000039446;ENSBTAG00000002781;ENSBTAG00000010388;ENSBTAG00000011197;ENSBTAG00000017626;ENSBTAG00000018940;ENSBTAG00000017895;ENSBTAG00000001543;ENSBTAG00000008431;ENSBTAG00000004460;ENSBTAG00000014608;ENSBTAG00000001481;ENSBTAG00000021661;ENSBTAG00000005439;ENSBTAG00000017722;ENSBTAG00000019315;ENSBTAG00000018383;ENSBTAG00000030563;ENSBTAG00000005629;ENSBTAG00000001034;ENSBTAG00000032166;…
Endometrium	44	1230	0.66676	1	ENSBTAG00000047868;ENSBTAG00000023843;ENSBTAG00000019601;ENSBTAG00000009899;ENSBTAG00000015002;ENSBTAG00000013169;ENSBTAG00000010132;ENSBTAG00000019315;ENSBTAG00000019121;ENSBTAG00000003484;ENSBTAG00000021037;ENSBTAG00000006675;ENSBTAG00000003914;ENSBTAG00000007766;ENSBTAG00000000081;ENSBTAG00000015427;ENSBTAG00000032055;ENSBTAG00000020927;ENSBTAG00000006767;ENSBTAG00000014467;ENSBTAG00000026613;…
Epididymis	23	1230	0.999972	1	ENSBTAG00000018390;ENSBTAG00000010501;ENSBTAG00000010169;ENSBTAG00000015254;ENSBTAG00000039090;ENSBTAG00000015630;ENSBTAG00000018569;ENSBTAG00000005124;ENSBTAG00000017639;ENSBTAG00000002370;ENSBTAG00000031447;ENSBTAG00000018877;ENSBTAG00000021875;ENSBTAG00000047673;ENSBTAG00000016432;ENSBTAG00000004374;ENSBTAG00000005392;ENSBTAG00000012499;ENSBTAG00000025146;ENSBTAG00000001977;ENSBTAG00000048246;…
Esophagus	43	1230	0.721733	1	ENSBTAG00000016234;ENSBTAG00000045711;ENSBTAG00000014981;ENSBTAG00000015915;ENSBTAG00000005629;ENSBTAG00000021512;ENSBTAG00000009443;ENSBTAG00000001017;ENSBTAG00000008016;ENSBTAG00000018590;ENSBTAG00000020671;ENSBTAG00000005786;ENSBTAG00000006909;ENSBTAG00000006197;ENSBTAG00000004177;ENSBTAG00000010427;ENSBTAG00000016911;ENSBTAG00000000290;ENSBTAG00000015716;ENSBTAG00000021107;ENSBTAG00000044023;…
Eye	18	1230	1	1	ENSBTAG00000015915;ENSBTAG00000019823;ENSBTAG00000017722;ENSBTAG00000005629;ENSBTAG00000000764;ENSBTAG00000020852;ENSBTAG00000017310;ENSBTAG00000004742;ENSBTAG00000005180;ENSBTAG00000045711;ENSBTAG00000019678;ENSBTAG00000014064;ENSBTAG00000005073;ENSBTAG00000020273;ENSBTAG00000010427;ENSBTAG00000014636;ENSBTAG00000019755;ENSBTAG00000019696
Fetus_Brain	11	1230	1	1	ENSBTAG00000011939;ENSBTAG00000013798;ENSBTAG00000003349;ENSBTAG00000017950;ENSBTAG00000006489;ENSBTAG00000007963;ENSBTAG00000004077;ENSBTAG00000020750;ENSBTAG00000047274;ENSBTAG00000011398;ENSBTAG00000023843
Fetus_Kidney	29	1230	0.998265	1	ENSBTAG00000015330;ENSBTAG00000018158;ENSBTAG00000006287;ENSBTAG00000009455;ENSBTAG00000048246;ENSBTAG00000019823;ENSBTAG00000017739;ENSBTAG00000045518;ENSBTAG00000015513;ENSBTAG00000030563;ENSBTAG00000014374;ENSBTAG00000045711;ENSBTAG00000014064;ENSBTAG00000020852;ENSBTAG00000026350;ENSBTAG00000000786;ENSBTAG00000021512;ENSBTAG00000017665;ENSBTAG00000011767;ENSBTAG00000001507;ENSBTAG00000020750;…
Fetus_liver	36	1230	0.957334	1	ENSBTAG00000014933;ENSBTAG00000005029;ENSBTAG00000006675;ENSBTAG00000012757;ENSBTAG00000012213;ENSBTAG00000017850;ENSBTAG00000010388;ENSBTAG00000006667;ENSBTAG00000016432;ENSBTAG00000003616;ENSBTAG00000031631;ENSBTAG00000020273;ENSBTAG00000022288;ENSBTAG00000011809;ENSBTAG00000032719;ENSBTAG00000019790;ENSBTAG00000019872;ENSBTAG00000000995;ENSBTAG00000017722;ENSBTAG00000018383;ENSBTAG00000034885;…
Fetus_muscle	26	1230	0.999734	1	ENSBTAG00000015702;ENSBTAG00000006491;ENSBTAG00000019822;ENSBTAG00000018152;ENSBTAG00000027444;ENSBTAG00000039789;ENSBTAG00000014284;ENSBTAG00000001727;ENSBTAG00000002902;ENSBTAG00000020701;ENSBTAG00000019818;ENSBTAG00000011966;ENSBTAG00000019251;ENSBTAG00000001034;ENSBTAG00000001654;ENSBTAG00000014390;ENSBTAG00000023074;ENSBTAG00000001507;ENSBTAG00000003100;ENSBTAG00000020053;ENSBTAG00000040338;…
Fetus_testes	8	1230	1	1	ENSBTAG00000031447;ENSBTAG00000010501;ENSBTAG00000019823;ENSBTAG00000006525;ENSBTAG00000020450;ENSBTAG00000018877;ENSBTAG00000038306;ENSBTAG00000018569
Fornix_vagina	22	1230	0.999988	1	ENSBTAG00000039446;ENSBTAG00000009443;ENSBTAG00000015402;ENSBTAG00000009019;ENSBTAG00000013677;ENSBTAG00000018940;ENSBTAG00000020852;ENSBTAG00000020904;ENSBTAG00000014390;ENSBTAG00000014467;ENSBTAG00000001481;ENSBTAG00000009386;ENSBTAG00000019593;ENSBTAG00000007719;ENSBTAG00000001616;ENSBTAG00000017310;ENSBTAG00000012757;ENSBTAG00000006073;ENSBTAG00000040043;ENSBTAG00000000210;ENSBTAG00000027642;…
Frontal_cortex	9	1230	1	1	ENSBTAG00000011939;ENSBTAG00000013798;ENSBTAG00000003349;ENSBTAG00000005078;ENSBTAG00000011398;ENSBTAG00000014855;ENSBTAG00000017950;ENSBTAG00000008125;ENSBTAG00000003322
Heart	31	1230	0.99493	1	ENSBTAG00000000919;ENSBTAG00000014284;ENSBTAG00000013270;ENSBTAG00000003100;ENSBTAG00000018918;ENSBTAG00000001652;ENSBTAG00000014579;ENSBTAG00000002126;ENSBTAG00000022032;ENSBTAG00000023074;ENSBTAG00000003393;ENSBTAG00000011809;ENSBTAG00000006958;ENSBTAG00000047930;ENSBTAG00000040338;ENSBTAG00000001306;ENSBTAG00000015254;ENSBTAG00000023928;ENSBTAG00000024555;ENSBTAG00000044023;ENSBTAG00000006767;…
Hippocampus	9	1230	1	1	ENSBTAG00000011939;ENSBTAG00000013798;ENSBTAG00000003349;ENSBTAG00000020236;ENSBTAG00000011398;ENSBTAG00000008125;ENSBTAG00000005078;ENSBTAG00000047274;ENSBTAG00000000025
Hypothalamus	17	1230	1	1	ENSBTAG00000011939;ENSBTAG00000013798;ENSBTAG00000016107;ENSBTAG00000015195;ENSBTAG00000003349;ENSBTAG00000014933;ENSBTAG00000003322;ENSBTAG00000046553;ENSBTAG00000000490;ENSBTAG00000008361;ENSBTAG00000040043;ENSBTAG00000017950;ENSBTAG00000005078;ENSBTAG00000001104;ENSBTAG00000005221;ENSBTAG00000016911;ENSBTAG00000021607
Ileum	36	1230	0.957334	1	ENSBTAG00000039446;ENSBTAG00000017895;ENSBTAG00000001481;ENSBTAG00000021326;ENSBTAG00000011197;ENSBTAG00000016234;ENSBTAG00000017626;ENSBTAG00000021874;ENSBTAG00000044986;ENSBTAG00000002781;ENSBTAG00000009443;ENSBTAG00000030563;ENSBTAG00000018940;ENSBTAG00000005629;ENSBTAG00000001543;ENSBTAG00000019617;ENSBTAG00000016656;ENSBTAG00000014026;ENSBTAG00000004460;ENSBTAG00000018158;ENSBTAG00000013919;…
Infundibulum	39	1230	0.890204	1	ENSBTAG00000010116;ENSBTAG00000021714;ENSBTAG00000009581;ENSBTAG00000003393;ENSBTAG00000012499;ENSBTAG00000012921;ENSBTAG00000001481;ENSBTAG00000019121;ENSBTAG00000018390;ENSBTAG00000039090;ENSBTAG00000023776;ENSBTAG00000019790;ENSBTAG00000009443;ENSBTAG00000005073;ENSBTAG00000015402;ENSBTAG00000003059;ENSBTAG00000007834;ENSBTAG00000001063;ENSBTAG00000014467;ENSBTAG00000003578;ENSBTAG00000001439;…
Isthmus	35	1230	0.970461	1	ENSBTAG00000001481;ENSBTAG00000016057;ENSBTAG00000010116;ENSBTAG00000009581;ENSBTAG00000021714;ENSBTAG00000020852;ENSBTAG00000001063;ENSBTAG00000004769;ENSBTAG00000003393;ENSBTAG00000039090;ENSBTAG00000003100;ENSBTAG00000014450;ENSBTAG00000011413;ENSBTAG00000019696;ENSBTAG00000005340;ENSBTAG00000018390;ENSBTAG00000019369;ENSBTAG00000010772;ENSBTAG00000009974;ENSBTAG00000005073;ENSBTAG00000003817;…
Jejunum	25	1230	0.999868	1	ENSBTAG00000039446;ENSBTAG00000017895;ENSBTAG00000010388;ENSBTAG00000013919;ENSBTAG00000008016;ENSBTAG00000015228;ENSBTAG00000030563;ENSBTAG00000010645;ENSBTAG00000008431;ENSBTAG00000001446;ENSBTAG00000002781;ENSBTAG00000042372;ENSBTAG00000019315;ENSBTAG00000011420;ENSBTAG00000007312;ENSBTAG00000003225;ENSBTAG00000001034;ENSBTAG00000011197;ENSBTAG00000017626;ENSBTAG00000008959;ENSBTAG00000031444;…
Kidney_Cortex	45	1230	0.608365	1	ENSBTAG00000001507;ENSBTAG00000048246;ENSBTAG00000020334;ENSBTAG00000015330;ENSBTAG00000016236;ENSBTAG00000000786;ENSBTAG00000006054;ENSBTAG00000017665;ENSBTAG00000000097;ENSBTAG00000014933;ENSBTAG00000008916;ENSBTAG00000016757;ENSBTAG00000031631;ENSBTAG00000009455;ENSBTAG00000003958;ENSBTAG00000004238;ENSBTAG00000012191;ENSBTAG00000011767;ENSBTAG00000014467;ENSBTAG00000038116;ENSBTAG00000015513;…
Kidney_Medulla	38	1230	0.917826	1	ENSBTAG00000001507;ENSBTAG00000020334;ENSBTAG00000003958;ENSBTAG00000015330;ENSBTAG00000000786;ENSBTAG00000017665;ENSBTAG00000006054;ENSBTAG00000048246;ENSBTAG00000000097;ENSBTAG00000018158;ENSBTAG00000014615;ENSBTAG00000001140;ENSBTAG00000009455;ENSBTAG00000011767;ENSBTAG00000000497;ENSBTAG00000000405;ENSBTAG00000016236;ENSBTAG00000012191;ENSBTAG00000006909;ENSBTAG00000017710;ENSBTAG00000015221;…
Kidney	37	1230	0.940014	1	ENSBTAG00000014615;ENSBTAG00000000786;ENSBTAG00000018158;ENSBTAG00000017665;ENSBTAG00000015330;ENSBTAG00000006054;ENSBTAG00000001140;ENSBTAG00000036099;ENSBTAG00000020334;ENSBTAG00000003958;ENSBTAG00000011767;ENSBTAG00000021527;ENSBTAG00000008916;ENSBTAG00000014467;ENSBTAG00000012191;ENSBTAG00000009455;ENSBTAG00000006379;ENSBTAG00000000497;ENSBTAG00000016664;ENSBTAG00000020852;ENSBTAG00000003225;…
Larynx_cartilage	33	1230	0.986999	1	ENSBTAG00000014969;ENSBTAG00000015702;ENSBTAG00000040338;ENSBTAG00000009386;ENSBTAG00000046335;ENSBTAG00000014101;ENSBTAG00000020080;ENSBTAG00000012939;ENSBTAG00000014284;ENSBTAG00000046415;ENSBTAG00000014450;ENSBTAG00000011809;ENSBTAG00000019369;ENSBTAG00000015559;ENSBTAG00000030962;ENSBTAG00000019780;ENSBTAG00000030805;ENSBTAG00000015639;ENSBTAG00000014646;ENSBTAG00000018918;ENSBTAG00000019822;…
Liver	41	1230	0.817379	1	ENSBTAG00000020334;ENSBTAG00000006675;ENSBTAG00000017710;ENSBTAG00000016432;ENSBTAG00000004112;ENSBTAG00000008431;ENSBTAG00000017665;ENSBTAG00000021875;ENSBTAG00000000405;ENSBTAG00000036099;ENSBTAG00000003958;ENSBTAG00000030650;ENSBTAG00000031631;ENSBTAG00000004246;ENSBTAG00000001724;ENSBTAG00000017722;ENSBTAG00000004288;ENSBTAG00000040298;ENSBTAG00000047896;ENSBTAG00000017779;ENSBTAG00000016007;…
Mammary	45	1230	0.608365	1	ENSBTAG00000017375;ENSBTAG00000017694;ENSBTAG00000014354;ENSBTAG00000047293;ENSBTAG00000018158;ENSBTAG00000040411;ENSBTAG00000014615;ENSBTAG00000007719;ENSBTAG00000001977;ENSBTAG00000047064;ENSBTAG00000015630;ENSBTAG00000039090;ENSBTAG00000000995;ENSBTAG00000047382;ENSBTAG00000007567;ENSBTAG00000004193;ENSBTAG00000003089;ENSBTAG00000012168;ENSBTAG00000015076;ENSBTAG00000046265;ENSBTAG00000001481;…
Medulla_oblongata	22	1230	0.999988	1	ENSBTAG00000011939;ENSBTAG00000014933;ENSBTAG00000013798;ENSBTAG00000017950;ENSBTAG00000046553;ENSBTAG00000016107;ENSBTAG00000003349;ENSBTAG00000003322;ENSBTAG00000007288;ENSBTAG00000005078;ENSBTAG00000040043;ENSBTAG00000020450;ENSBTAG00000004966;ENSBTAG00000012677;ENSBTAG00000015195;ENSBTAG00000000490;ENSBTAG00000005221;ENSBTAG00000026371;ENSBTAG00000011398;ENSBTAG00000011593;ENSBTAG00000001414;…
Midbrain	21	1230	0.999995	1	ENSBTAG00000011939;ENSBTAG00000013798;ENSBTAG00000046553;ENSBTAG00000003349;ENSBTAG00000007288;ENSBTAG00000014933;ENSBTAG00000003322;ENSBTAG00000008125;ENSBTAG00000016107;ENSBTAG00000000088;ENSBTAG00000016911;ENSBTAG00000039946;ENSBTAG00000017950;ENSBTAG00000015195;ENSBTAG00000010550;ENSBTAG00000005078;ENSBTAG00000008361;ENSBTAG00000011593;ENSBTAG00000015151;ENSBTAG00000018590;ENSBTAG00000019251
Muscle	36	1230	0.957334	1	ENSBTAG00000020080;ENSBTAG00000015702;ENSBTAG00000006491;ENSBTAG00000001926;ENSBTAG00000014284;ENSBTAG00000046335;ENSBTAG00000003074;ENSBTAG00000027444;ENSBTAG00000032477;ENSBTAG00000007367;ENSBTAG00000004850;ENSBTAG00000012777;ENSBTAG00000004077;ENSBTAG00000014205;ENSBTAG00000016779;ENSBTAG00000004225;ENSBTAG00000004564;ENSBTAG00000014884;ENSBTAG00000016005;ENSBTAG00000011593;ENSBTAG00000020701;…
Nasal_mucosa	23	1230	0.999972	1	ENSBTAG00000020852;ENSBTAG00000039446;ENSBTAG00000009443;ENSBTAG00000016234;ENSBTAG00000034691;ENSBTAG00000010403;ENSBTAG00000045711;ENSBTAG00000015097;ENSBTAG00000017626;ENSBTAG00000005629;ENSBTAG00000047357;ENSBTAG00000025280;ENSBTAG00000018940;ENSBTAG00000003089;ENSBTAG00000004374;ENSBTAG00000007620;ENSBTAG00000000764;ENSBTAG00000017739;ENSBTAG00000030563;ENSBTAG00000000995;ENSBTAG00000011850;…
Omasum	50	1230	0.312323	1	ENSBTAG00000016234;ENSBTAG00000014981;ENSBTAG00000009443;ENSBTAG00000006909;ENSBTAG00000016057;ENSBTAG00000015536;ENSBTAG00000021512;ENSBTAG00000020334;ENSBTAG00000001017;ENSBTAG00000030650;ENSBTAG00000021910;ENSBTAG00000003100;ENSBTAG00000005786;ENSBTAG00000045711;ENSBTAG00000020218;ENSBTAG00000014608;ENSBTAG00000018313;ENSBTAG00000003415;ENSBTAG00000016525;ENSBTAG00000015915;ENSBTAG00000000305;…
Ovary	22	1230	0.999988	1	ENSBTAG00000010116;ENSBTAG00000015402;ENSBTAG00000006507;ENSBTAG00000006525;ENSBTAG00000038306;ENSBTAG00000019929;ENSBTAG00000000210;ENSBTAG00000004769;ENSBTAG00000012499;ENSBTAG00000020750;ENSBTAG00000009019;ENSBTAG00000011589;ENSBTAG00000002006;ENSBTAG00000011971;ENSBTAG00000005078;ENSBTAG00000000919;ENSBTAG00000015104;ENSBTAG00000019376;ENSBTAG00000046265;ENSBTAG00000014889;ENSBTAG00000006213;…
Pineal_gland	21	1230	0.999995	1	ENSBTAG00000018390;ENSBTAG00000013798;ENSBTAG00000018569;ENSBTAG00000011939;ENSBTAG00000003349;ENSBTAG00000010116;ENSBTAG00000000919;ENSBTAG00000001481;ENSBTAG00000021714;ENSBTAG00000005078;ENSBTAG00000012499;ENSBTAG00000047532;ENSBTAG00000019150;ENSBTAG00000007834;ENSBTAG00000030563;ENSBTAG00000039090;ENSBTAG00000004288;ENSBTAG00000020904;ENSBTAG00000015097;ENSBTAG00000015268;ENSBTAG00000011068
Pons	37	1230	0.940014	1	ENSBTAG00000011939;ENSBTAG00000013798;ENSBTAG00000020450;ENSBTAG00000039415;ENSBTAG00000046415;ENSBTAG00000003578;ENSBTAG00000000490;ENSBTAG00000007838;ENSBTAG00000005078;ENSBTAG00000019667;ENSBTAG00000001594;ENSBTAG00000014101;ENSBTAG00000008361;ENSBTAG00000011398;ENSBTAG00000012939;ENSBTAG00000012796;ENSBTAG00000003349;ENSBTAG00000005583;ENSBTAG00000007739;ENSBTAG00000009469;ENSBTAG00000021607;…
Posterior_pituitary	14	1230	1	1	ENSBTAG00000013798;ENSBTAG00000018390;ENSBTAG00000003349;ENSBTAG00000011939;ENSBTAG00000005078;ENSBTAG00000001481;ENSBTAG00000018569;ENSBTAG00000014915;ENSBTAG00000000919;ENSBTAG00000020236;ENSBTAG00000009581;ENSBTAG00000000995;ENSBTAG00000021714;ENSBTAG00000030563
Reticulum	29	1230	0.998265	1	ENSBTAG00000016234;ENSBTAG00000014981;ENSBTAG00000021512;ENSBTAG00000042388;ENSBTAG00000006909;ENSBTAG00000030650;ENSBTAG00000005629;ENSBTAG00000015536;ENSBTAG00000009948;ENSBTAG00000020334;ENSBTAG00000017710;ENSBTAG00000016911;ENSBTAG00000031631;ENSBTAG00000000497;ENSBTAG00000000879;ENSBTAG00000006640;ENSBTAG00000008016;ENSBTAG00000000186;ENSBTAG00000045711;ENSBTAG00000015915;ENSBTAG00000002336;…
Rumen_ephthelial_cell	41	1230	0.817379	1	ENSBTAG00000001977;ENSBTAG00000005124;ENSBTAG00000017779;ENSBTAG00000006507;ENSBTAG00000020495;ENSBTAG00000039090;ENSBTAG00000035907;ENSBTAG00000021790;ENSBTAG00000014889;ENSBTAG00000021875;ENSBTAG00000019486;ENSBTAG00000014064;ENSBTAG00000019755;ENSBTAG00000006242;ENSBTAG00000018569;ENSBTAG00000011056;ENSBTAG00000011966;ENSBTAG00000010909;ENSBTAG00000018313;ENSBTAG00000014969;ENSBTAG00000012191;…
Rumen	38	1230	0.917826	1	ENSBTAG00000016234;ENSBTAG00000014981;ENSBTAG00000009443;ENSBTAG00000045711;ENSBTAG00000021512;ENSBTAG00000008016;ENSBTAG00000006909;ENSBTAG00000015915;ENSBTAG00000009948;ENSBTAG00000005629;ENSBTAG00000021326;ENSBTAG00000020671;ENSBTAG00000014178;ENSBTAG00000016911;ENSBTAG00000000764;ENSBTAG00000017490;ENSBTAG00000020334;ENSBTAG00000030650;ENSBTAG00000015716;ENSBTAG00000000497;ENSBTAG00000015536;…
RumenPapillae	28	1230	0.999037	1	ENSBTAG00000016234;ENSBTAG00000014981;ENSBTAG00000021512;ENSBTAG00000006909;ENSBTAG00000047382;ENSBTAG00000042372;ENSBTAG00000015536;ENSBTAG00000020334;ENSBTAG00000016911;ENSBTAG00000009948;ENSBTAG00000014608;ENSBTAG00000021910;ENSBTAG00000006640;ENSBTAG00000044023;ENSBTAG00000019155;ENSBTAG00000045711;ENSBTAG00000030650;ENSBTAG00000038306;ENSBTAG00000014178;ENSBTAG00000019601;ENSBTAG00000039296;…
Skin	27	1230	0.999484	1	ENSBTAG00000015915;ENSBTAG00000045711;ENSBTAG00000020273;ENSBTAG00000019818;ENSBTAG00000000764;ENSBTAG00000007620;ENSBTAG00000014981;ENSBTAG00000000490;ENSBTAG00000001481;ENSBTAG00000021377;ENSBTAG00000005629;ENSBTAG00000008649;ENSBTAG00000030563;ENSBTAG00000021512;ENSBTAG00000019759;ENSBTAG00000007312;ENSBTAG00000017851;ENSBTAG00000010830;ENSBTAG00000004177;ENSBTAG00000016911;ENSBTAG00000018873;…
SME	19	1230	0.999999	1	ENSBTAG00000013798;ENSBTAG00000011939;ENSBTAG00000003349;ENSBTAG00000047195;ENSBTAG00000014915;ENSBTAG00000000919;ENSBTAG00000007963;ENSBTAG00000000088;ENSBTAG00000008804;ENSBTAG00000001481;ENSBTAG00000011056;ENSBTAG00000043989;ENSBTAG00000010169;ENSBTAG00000005833;ENSBTAG00000001439;ENSBTAG00000016981;ENSBTAG00000017950;ENSBTAG00000008916;ENSBTAG00000034113
Sperm	0	1230	1	1
Temporal_cortex	14	1230	1	1	ENSBTAG00000011939;ENSBTAG00000013798;ENSBTAG00000003349;ENSBTAG00000008125;ENSBTAG00000016107;ENSBTAG00000005078;ENSBTAG00000000025;ENSBTAG00000014933;ENSBTAG00000020236;ENSBTAG00000007288;ENSBTAG00000046553;ENSBTAG00000003322;ENSBTAG00000019251;ENSBTAG00000015195
Testes	12	1230	1	1	ENSBTAG00000031447;ENSBTAG00000010501;ENSBTAG00000014969;ENSBTAG00000002431;ENSBTAG00000021714;ENSBTAG00000010116;ENSBTAG00000020450;ENSBTAG00000003393;ENSBTAG00000022067;ENSBTAG00000009386;ENSBTAG00000000201;ENSBTAG00000021703
Thalamus	29	1230	0.998265	1	ENSBTAG00000014933;ENSBTAG00000007288;ENSBTAG00000011939;ENSBTAG00000016107;ENSBTAG00000015195;ENSBTAG00000046553;ENSBTAG00000013798;ENSBTAG00000003322;ENSBTAG00000040043;ENSBTAG00000003349;ENSBTAG00000000490;ENSBTAG00000020450;ENSBTAG00000011593;ENSBTAG00000005078;ENSBTAG00000020236;ENSBTAG00000012677;ENSBTAG00000006322;ENSBTAG00000001104;ENSBTAG00000018590;ENSBTAG00000005221;ENSBTAG00000016911;…
Tongue	17	1230	1	1	ENSBTAG00000046335;ENSBTAG00000015915;ENSBTAG00000006491;ENSBTAG00000020080;ENSBTAG00000016779;ENSBTAG00000019822;ENSBTAG00000007312;ENSBTAG00000008016;ENSBTAG00000015702;ENSBTAG00000027444;ENSBTAG00000020701;ENSBTAG00000001926;ENSBTAG00000022032;ENSBTAG00000011809;ENSBTAG00000032477;ENSBTAG00000014579;ENSBTAG00000043706
Trachea	35	1230	0.970461	1	ENSBTAG00000016057;ENSBTAG00000000919;ENSBTAG00000003100;ENSBTAG00000025868;ENSBTAG00000021879;ENSBTAG00000014855;ENSBTAG00000009019;ENSBTAG00000017122;ENSBTAG00000002880;ENSBTAG00000020053;ENSBTAG00000015646;ENSBTAG00000018152;ENSBTAG00000017833;ENSBTAG00000006287;ENSBTAG00000027444;ENSBTAG00000011068;ENSBTAG00000040131;ENSBTAG00000008403;ENSBTAG00000017490;ENSBTAG00000023074;ENSBTAG00000016911;…
Ureter	21	1230	0.999995	1	ENSBTAG00000039446;ENSBTAG00000000919;ENSBTAG00000018152;ENSBTAG00000016057;ENSBTAG00000001063;ENSBTAG00000007312;ENSBTAG00000016234;ENSBTAG00000001654;ENSBTAG00000005990;ENSBTAG00000024928;ENSBTAG00000019369;ENSBTAG00000006073;ENSBTAG00000017310;ENSBTAG00000019061;ENSBTAG00000014390;ENSBTAG00000017122;ENSBTAG00000006938;ENSBTAG00000046524;ENSBTAG00000017895;ENSBTAG00000009019;ENSBTAG00000022039
Urethra	18	1230	1	1	ENSBTAG00000009443;ENSBTAG00000016057;ENSBTAG00000003100;ENSBTAG00000006073;ENSBTAG00000001063;ENSBTAG00000004813;ENSBTAG00000040043;ENSBTAG00000016234;ENSBTAG00000005629;ENSBTAG00000021326;ENSBTAG00000006771;ENSBTAG00000020921;ENSBTAG00000017895;ENSBTAG00000016911;ENSBTAG00000046524;ENSBTAG00000021879;ENSBTAG00000010951;ENSBTAG00000047534
Uterus	31	1230	0.99493	1	ENSBTAG00000004650;ENSBTAG00000009019;ENSBTAG00000010116;ENSBTAG00000020750;ENSBTAG00000015402;ENSBTAG00000014609;ENSBTAG00000012425;ENSBTAG00000004769;ENSBTAG00000007909;ENSBTAG00000007922;ENSBTAG00000014467;ENSBTAG00000020852;ENSBTAG00000047293;ENSBTAG00000001481;ENSBTAG00000007963;ENSBTAG00000016057;ENSBTAG00000009279;ENSBTAG00000008089;ENSBTAG00000012499;ENSBTAG00000005124;ENSBTAG00000001063;…
Vas_deferens	40	1230	0.856766	1	ENSBTAG00000016057;ENSBTAG00000020750;ENSBTAG00000017639;ENSBTAG00000003100;ENSBTAG00000014609;ENSBTAG00000006034;ENSBTAG00000019155;ENSBTAG00000021879;ENSBTAG00000040350;ENSBTAG00000040043;ENSBTAG00000009598;ENSBTAG00000017895;ENSBTAG00000025868;ENSBTAG00000011413;ENSBTAG00000011420;ENSBTAG00000009974;ENSBTAG00000010018;ENSBTAG00000011373;ENSBTAG00000015646;ENSBTAG00000016725;ENSBTAG00000004650;…
Vesicular_gland	20	1230	0.999998	1	ENSBTAG00000007312;ENSBTAG00000000305;ENSBTAG00000008361;ENSBTAG00000040131;ENSBTAG00000034885;ENSBTAG00000017375;ENSBTAG00000018152;ENSBTAG00000006938;ENSBTAG00000016432;ENSBTAG00000012022;ENSBTAG00000011068;ENSBTAG00000013910;ENSBTAG00000000784;ENSBTAG00000020149;ENSBTAG00000014493;ENSBTAG00000017122;ENSBTAG00000019369;ENSBTAG00000003166;ENSBTAG00000014390;ENSBTAG00000005990

## Sheet: grey
Module Grey gene expression in different tissues
Tissue	Input	Background	P	FDR	Genes
Infundibulum	312	1230	5.22482e-34	4.75459e-32	ENSBTAG00000020836;ENSBTAG00000019332;ENSBTAG00000026696;ENSBTAG00000021984;ENSBTAG00000022509;ENSBTAG00000021643;ENSBTAG00000047794;ENSBTAG00000010878;ENSBTAG00000005937;ENSBTAG00000007556;ENSBTAG00000006387;ENSBTAG00000011924;ENSBTAG00000012850;ENSBTAG00000001135;ENSBTAG00000013778;ENSBTAG00000039055;ENSBTAG00000003595;ENSBTAG00000021547;ENSBTAG00000026467;ENSBTAG00000008798;ENSBTAG00000009649;…
Urethra	301	1230	7.29344e-30	3.31852e-28	ENSBTAG00000011271;ENSBTAG00000008946;ENSBTAG00000009014;ENSBTAG00000003335;ENSBTAG00000045946;ENSBTAG00000022142;ENSBTAG00000013263;ENSBTAG00000011976;ENSBTAG00000019870;ENSBTAG00000039772;ENSBTAG00000021434;ENSBTAG00000014466;ENSBTAG00000005704;ENSBTAG00000044197;ENSBTAG00000001315;ENSBTAG00000016712;ENSBTAG00000021664;ENSBTAG00000013848;ENSBTAG00000040060;ENSBTAG00000009148;ENSBTAG00000004095;…
Adipose	291	1230	2.59655e-26	7.87621e-25	ENSBTAG00000007969;ENSBTAG00000015347;ENSBTAG00000040193;ENSBTAG00000048154;ENSBTAG00000007241;ENSBTAG00000009331;ENSBTAG00000011666;ENSBTAG00000024137;ENSBTAG00000013848;ENSBTAG00000001966;ENSBTAG00000008272;ENSBTAG00000030885;ENSBTAG00000000437;ENSBTAG00000024379;ENSBTAG00000017073;ENSBTAG00000006835;ENSBTAG00000009998;ENSBTAG00000009911;ENSBTAG00000002278;ENSBTAG00000013134;ENSBTAG00000005288;…
Pineal_gland	290	1230	5.72843e-26	1.30322e-24	ENSBTAG00000011124;ENSBTAG00000017220;ENSBTAG00000005626;ENSBTAG00000025233;ENSBTAG00000020537;ENSBTAG00000014100;ENSBTAG00000038945;ENSBTAG00000047223;ENSBTAG00000005288;ENSBTAG00000006860;ENSBTAG00000046771;ENSBTAG00000016651;ENSBTAG00000011782;ENSBTAG00000016043;ENSBTAG00000047713;ENSBTAG00000010573;ENSBTAG00000016348;ENSBTAG00000001088;ENSBTAG00000030792;ENSBTAG00000048153;ENSBTAG00000019058;…
SME	281	1230	5.69298e-23	1.03612e-21	ENSBTAG00000011124;ENSBTAG00000046771;ENSBTAG00000006860;ENSBTAG00000016544;ENSBTAG00000025837;ENSBTAG00000046418;ENSBTAG00000019297;ENSBTAG00000014100;ENSBTAG00000015994;ENSBTAG00000009625;ENSBTAG00000016651;ENSBTAG00000038093;ENSBTAG00000017886;ENSBTAG00000040106;ENSBTAG00000007439;ENSBTAG00000045946;ENSBTAG00000017055;ENSBTAG00000040596;ENSBTAG00000011390;ENSBTAG00000009800;ENSBTAG00000010916;…
Posterior_pituitary	279	1230	2.49967e-22	3.79117e-21	ENSBTAG00000011124;ENSBTAG00000017220;ENSBTAG00000021885;ENSBTAG00000005626;ENSBTAG00000020537;ENSBTAG00000006860;ENSBTAG00000003865;ENSBTAG00000014100;ENSBTAG00000000568;ENSBTAG00000033721;ENSBTAG00000020524;ENSBTAG00000010573;ENSBTAG00000047223;ENSBTAG00000005288;ENSBTAG00000025837;ENSBTAG00000019058;ENSBTAG00000017886;ENSBTAG00000011782;ENSBTAG00000009489;ENSBTAG00000019297;ENSBTAG00000025233;…
Uterus	277	1230	1.07595e-21	1.39874e-20	ENSBTAG00000016396;ENSBTAG00000018657;ENSBTAG00000021522;ENSBTAG00000021566;ENSBTAG00000020836;ENSBTAG00000026696;ENSBTAG00000032902;ENSBTAG00000010689;ENSBTAG00000005937;ENSBTAG00000021216;ENSBTAG00000009014;ENSBTAG00000019158;ENSBTAG00000019473;ENSBTAG00000013213;ENSBTAG00000008140;ENSBTAG00000006579;ENSBTAG00000021984;ENSBTAG00000009331;ENSBTAG00000024560;ENSBTAG00000007916;ENSBTAG00000007550;…
Diencephalon	276	1230	2.21564e-21	2.01623e-20	ENSBTAG00000037547;ENSBTAG00000021692;ENSBTAG00000019940;ENSBTAG00000021774;ENSBTAG00000009774;ENSBTAG00000004878;ENSBTAG00000018635;ENSBTAG00000014179;ENSBTAG00000000238;ENSBTAG00000012759;ENSBTAG00000020413;ENSBTAG00000000534;ENSBTAG00000001067;ENSBTAG00000012846;ENSBTAG00000018375;ENSBTAG00000010483;ENSBTAG00000013715;ENSBTAG00000001195;ENSBTAG00000014491;ENSBTAG00000015317;ENSBTAG00000016692;…
Ureter	276	1230	2.21564e-21	2.01623e-20	ENSBTAG00000017672;ENSBTAG00000017800;ENSBTAG00000020814;ENSBTAG00000039772;ENSBTAG00000008182;ENSBTAG00000032093;ENSBTAG00000002362;ENSBTAG00000007353;ENSBTAG00000030814;ENSBTAG00000000124;ENSBTAG00000015347;ENSBTAG00000007052;ENSBTAG00000004322;ENSBTAG00000001966;ENSBTAG00000015366;ENSBTAG00000020839;ENSBTAG00000011115;ENSBTAG00000009911;ENSBTAG00000014291;ENSBTAG00000008113;ENSBTAG00000017746;…
Vesicular_gland	276	1230	2.21564e-21	2.01623e-20	ENSBTAG00000007969;ENSBTAG00000003515;ENSBTAG00000016651;ENSBTAG00000011666;ENSBTAG00000010833;ENSBTAG00000040193;ENSBTAG00000007307;ENSBTAG00000015347;ENSBTAG00000021862;ENSBTAG00000010182;ENSBTAG00000009911;ENSBTAG00000000437;ENSBTAG00000001966;ENSBTAG00000038124;ENSBTAG00000017073;ENSBTAG00000029772;ENSBTAG00000043092;ENSBTAG00000048154;ENSBTAG00000006835;ENSBTAG00000024137;ENSBTAG00000018880;…
Fornix_vagina	274	1230	9.25531e-21	7.65667e-20	ENSBTAG00000008274;ENSBTAG00000018657;ENSBTAG00000020524;ENSBTAG00000007556;ENSBTAG00000021522;ENSBTAG00000021216;ENSBTAG00000021566;ENSBTAG00000001135;ENSBTAG00000046375;ENSBTAG00000013848;ENSBTAG00000001527;ENSBTAG00000017473;ENSBTAG00000009014;ENSBTAG00000020836;ENSBTAG00000019547;ENSBTAG00000012823;ENSBTAG00000015666;ENSBTAG00000001010;ENSBTAG00000002188;ENSBTAG00000008140;ENSBTAG00000011976;…
Ovary	272	1230	3.78927e-20	2.87353e-19	ENSBTAG00000025775;ENSBTAG00000011271;ENSBTAG00000009014;ENSBTAG00000011743;ENSBTAG00000020836;ENSBTAG00000003595;ENSBTAG00000012462;ENSBTAG00000015666;ENSBTAG00000000654;ENSBTAG00000021310;ENSBTAG00000009972;ENSBTAG00000020705;ENSBTAG00000011454;ENSBTAG00000026696;ENSBTAG00000040253;ENSBTAG00000009938;ENSBTAG00000000672;ENSBTAG00000001687;ENSBTAG00000024379;ENSBTAG00000012312;ENSBTAG00000010878;…
Ampulla	271	1230	7.60946e-20	5.32662e-19	ENSBTAG00000020836;ENSBTAG00000026696;ENSBTAG00000019332;ENSBTAG00000022509;ENSBTAG00000021984;ENSBTAG00000005937;ENSBTAG00000011924;ENSBTAG00000001135;ENSBTAG00000013778;ENSBTAG00000010878;ENSBTAG00000012850;ENSBTAG00000006387;ENSBTAG00000021643;ENSBTAG00000009258;ENSBTAG00000007556;ENSBTAG00000047794;ENSBTAG00000021547;ENSBTAG00000002199;ENSBTAG00000003595;ENSBTAG00000039055;ENSBTAG00000009649;…
Cervical_lining	269	1230	3.02243e-19	1.96458e-18	ENSBTAG00000018657;ENSBTAG00000008274;ENSBTAG00000020836;ENSBTAG00000020524;ENSBTAG00000007556;ENSBTAG00000026696;ENSBTAG00000021522;ENSBTAG00000001135;ENSBTAG00000021984;ENSBTAG00000011924;ENSBTAG00000001527;ENSBTAG00000034925;ENSBTAG00000011071;ENSBTAG00000009649;ENSBTAG00000012823;ENSBTAG00000006387;ENSBTAG00000021643;ENSBTAG00000020966;ENSBTAG00000021216;ENSBTAG00000005937;ENSBTAG00000026467;…
Hippocampus	267	1230	1.17635e-18	7.1365e-18	ENSBTAG00000037547;ENSBTAG00000019940;ENSBTAG00000021774;ENSBTAG00000021692;ENSBTAG00000018635;ENSBTAG00000004878;ENSBTAG00000009774;ENSBTAG00000020413;ENSBTAG00000014179;ENSBTAG00000013550;ENSBTAG00000030539;ENSBTAG00000000238;ENSBTAG00000018179;ENSBTAG00000014491;ENSBTAG00000000534;ENSBTAG00000013715;ENSBTAG00000010483;ENSBTAG00000015317;ENSBTAG00000000791;ENSBTAG00000012016;ENSBTAG00000001067;…
Skin	257	1230	7.72093e-16	4.39128e-15	ENSBTAG00000030546;ENSBTAG00000002582;ENSBTAG00000009964;ENSBTAG00000039105;ENSBTAG00000038325;ENSBTAG00000020824;ENSBTAG00000015373;ENSBTAG00000007307;ENSBTAG00000034498;ENSBTAG00000002974;ENSBTAG00000018657;ENSBTAG00000006278;ENSBTAG00000011071;ENSBTAG00000015412;ENSBTAG00000010858;ENSBTAG00000005704;ENSBTAG00000012538;ENSBTAG00000044091;ENSBTAG00000011192;ENSBTAG00000047933;ENSBTAG00000011490;…
Isthmus	256	1230	1.43549e-15	7.25718e-15	ENSBTAG00000020836;ENSBTAG00000021522;ENSBTAG00000026696;ENSBTAG00000021984;ENSBTAG00000020524;ENSBTAG00000005937;ENSBTAG00000012850;ENSBTAG00000003837;ENSBTAG00000022509;ENSBTAG00000026467;ENSBTAG00000021643;ENSBTAG00000001135;ENSBTAG00000006387;ENSBTAG00000009649;ENSBTAG00000003595;ENSBTAG00000024510;ENSBTAG00000007556;ENSBTAG00000008798;ENSBTAG00000011924;ENSBTAG00000033220;ENSBTAG00000011273;…
Midbrain	256	1230	1.43549e-15	7.25718e-15	ENSBTAG00000015843;ENSBTAG00000037547;ENSBTAG00000019940;ENSBTAG00000009774;ENSBTAG00000000238;ENSBTAG00000015317;ENSBTAG00000014179;ENSBTAG00000018520;ENSBTAG00000018635;ENSBTAG00000030539;ENSBTAG00000004878;ENSBTAG00000020413;ENSBTAG00000012846;ENSBTAG00000021774;ENSBTAG00000000534;ENSBTAG00000014491;ENSBTAG00000013442;ENSBTAG00000006273;ENSBTAG00000000791;ENSBTAG00000003301;ENSBTAG00000012759;…
Frontal_cortex	253	1230	8.93987e-15	4.28173e-14	ENSBTAG00000037547;ENSBTAG00000021692;ENSBTAG00000019940;ENSBTAG00000021774;ENSBTAG00000012846;ENSBTAG00000001067;ENSBTAG00000015317;ENSBTAG00000014179;ENSBTAG00000012759;ENSBTAG00000004878;ENSBTAG00000000238;ENSBTAG00000009774;ENSBTAG00000020413;ENSBTAG00000018635;ENSBTAG00000030539;ENSBTAG00000018520;ENSBTAG00000006273;ENSBTAG00000000535;ENSBTAG00000014491;ENSBTAG00000013550;ENSBTAG00000019008;…
Brain_lobe	252	1230	1.62757e-14	7.40542e-14	ENSBTAG00000021692;ENSBTAG00000018520;ENSBTAG00000037547;ENSBTAG00000012846;ENSBTAG00000015317;ENSBTAG00000014179;ENSBTAG00000030539;ENSBTAG00000019940;ENSBTAG00000004878;ENSBTAG00000014491;ENSBTAG00000009774;ENSBTAG00000013715;ENSBTAG00000020413;ENSBTAG00000000535;ENSBTAG00000003301;ENSBTAG00000000238;ENSBTAG00000011581;ENSBTAG00000012759;ENSBTAG00000021774;ENSBTAG00000001067;ENSBTAG00000000905;…
Mammary	251	1230	2.94748e-14	1.27724e-13	ENSBTAG00000006031;ENSBTAG00000047501;ENSBTAG00000047154;ENSBTAG00000047790;ENSBTAG00000048205;ENSBTAG00000002065;ENSBTAG00000007762;ENSBTAG00000003171;ENSBTAG00000008773;ENSBTAG00000046344;ENSBTAG00000047852;ENSBTAG00000002283;ENSBTAG00000048007;ENSBTAG00000034261;ENSBTAG00000037966;ENSBTAG00000047202;ENSBTAG00000015460;ENSBTAG00000005850;ENSBTAG00000020668;ENSBTAG00000047381;ENSBTAG00000008924;…
Temporal_cortex	250	1230	5.30964e-14	2.19626e-13	ENSBTAG00000037547;ENSBTAG00000019940;ENSBTAG00000009774;ENSBTAG00000004878;ENSBTAG00000014179;ENSBTAG00000018635;ENSBTAG00000000238;ENSBTAG00000001067;ENSBTAG00000014491;ENSBTAG00000015317;ENSBTAG00000013550;ENSBTAG00000000535;ENSBTAG00000018520;ENSBTAG00000006273;ENSBTAG00000030539;ENSBTAG00000020413;ENSBTAG00000019008;ENSBTAG00000013715;ENSBTAG00000012846;ENSBTAG00000017222;ENSBTAG00000000791;…
Cerebellum	248	1230	1.69579e-13	6.42985e-13	ENSBTAG00000019940;ENSBTAG00000018520;ENSBTAG00000015317;ENSBTAG00000037547;ENSBTAG00000008906;ENSBTAG00000014179;ENSBTAG00000025246;ENSBTAG00000001067;ENSBTAG00000014491;ENSBTAG00000012846;ENSBTAG00000030539;ENSBTAG00000000238;ENSBTAG00000017039;ENSBTAG00000009774;ENSBTAG00000008672;ENSBTAG00000000535;ENSBTAG00000012759;ENSBTAG00000013550;ENSBTAG00000014145;ENSBTAG00000020413;ENSBTAG00000018635;…
Pons	248	1230	1.69579e-13	6.42985e-13	ENSBTAG00000037547;ENSBTAG00000013442;ENSBTAG00000024497;ENSBTAG00000020413;ENSBTAG00000009774;ENSBTAG00000000791;ENSBTAG00000014491;ENSBTAG00000018635;ENSBTAG00000006273;ENSBTAG00000014992;ENSBTAG00000008672;ENSBTAG00000025246;ENSBTAG00000008093;ENSBTAG00000012535;ENSBTAG00000022209;ENSBTAG00000020049;ENSBTAG00000000238;ENSBTAG00000005999;ENSBTAG00000004878;ENSBTAG00000003515;ENSBTAG00000040106;…
Cerebral_cortex	247	1230	3.00644e-13	1.09434e-12	ENSBTAG00000021692;ENSBTAG00000019940;ENSBTAG00000012846;ENSBTAG00000037547;ENSBTAG00000015317;ENSBTAG00000014179;ENSBTAG00000021774;ENSBTAG00000030539;ENSBTAG00000018520;ENSBTAG00000001067;ENSBTAG00000004878;ENSBTAG00000018635;ENSBTAG00000000535;ENSBTAG00000012759;ENSBTAG00000000238;ENSBTAG00000009774;ENSBTAG00000020413;ENSBTAG00000014491;ENSBTAG00000020049;ENSBTAG00000013715;ENSBTAG00000031364;…
Fetus_Brain	246	1230	5.30167e-13	1.78686e-12	ENSBTAG00000015317;ENSBTAG00000021774;ENSBTAG00000021692;ENSBTAG00000009739;ENSBTAG00000012846;ENSBTAG00000019940;ENSBTAG00000037547;ENSBTAG00000000238;ENSBTAG00000018520;ENSBTAG00000018635;ENSBTAG00000012759;ENSBTAG00000014179;ENSBTAG00000020413;ENSBTAG00000018375;ENSBTAG00000021729;ENSBTAG00000003301;ENSBTAG00000013715;ENSBTAG00000030539;ENSBTAG00000004878;ENSBTAG00000026122;ENSBTAG00000016692;…
Trachea	246	1230	5.30167e-13	1.78686e-12	ENSBTAG00000013134;ENSBTAG00000040253;ENSBTAG00000047161;ENSBTAG00000011558;ENSBTAG00000032631;ENSBTAG00000004095;ENSBTAG00000013147;ENSBTAG00000002985;ENSBTAG00000008113;ENSBTAG00000007052;ENSBTAG00000017187;ENSBTAG00000018935;ENSBTAG00000017486;ENSBTAG00000018965;ENSBTAG00000012219;ENSBTAG00000021957;ENSBTAG00000018777;ENSBTAG00000010223;ENSBTAG00000027081;ENSBTAG00000005230;ENSBTAG00000030705;…
Fetus_muscle	244	1230	1.62235e-12	5.27264e-12	ENSBTAG00000011548;ENSBTAG00000011390;ENSBTAG00000011530;ENSBTAG00000021916;ENSBTAG00000008920;ENSBTAG00000021218;ENSBTAG00000001503;ENSBTAG00000021508;ENSBTAG00000014885;ENSBTAG00000018811;ENSBTAG00000004770;ENSBTAG00000027524;ENSBTAG00000010741;ENSBTAG00000007547;ENSBTAG00000018399;ENSBTAG00000008272;ENSBTAG00000000698;ENSBTAG00000012079;ENSBTAG00000008140;ENSBTAG00000004848;ENSBTAG00000014956;…
Vas_deferens	243	1230	2.81518e-12	8.83383e-12	ENSBTAG00000016158;ENSBTAG00000040060;ENSBTAG00000046876;ENSBTAG00000000082;ENSBTAG00000011558;ENSBTAG00000005252;ENSBTAG00000004095;ENSBTAG00000019021;ENSBTAG00000008426;ENSBTAG00000021425;ENSBTAG00000013213;ENSBTAG00000002985;ENSBTAG00000021811;ENSBTAG00000044466;ENSBTAG00000005288;ENSBTAG00000000776;ENSBTAG00000021306;ENSBTAG00000008807;ENSBTAG00000002391;ENSBTAG00000045337;ENSBTAG00000034678;…
bladder	242	1230	4.85872e-12	1.47381e-11	ENSBTAG00000024497;ENSBTAG00000038835;ENSBTAG00000012057;ENSBTAG00000026088;ENSBTAG00000047891;ENSBTAG00000008274;ENSBTAG00000046662;ENSBTAG00000030629;ENSBTAG00000011713;ENSBTAG00000030814;ENSBTAG00000013537;ENSBTAG00000005284;ENSBTAG00000047030;ENSBTAG00000037929;ENSBTAG00000046375;ENSBTAG00000015412;ENSBTAG00000012104;ENSBTAG00000014692;ENSBTAG00000011822;ENSBTAG00000031265;ENSBTAG00000004958;…
Aorta	240	1230	1.42397e-11	4.18003e-11	ENSBTAG00000013134;ENSBTAG00000004095;ENSBTAG00000040253;ENSBTAG00000011558;ENSBTAG00000007052;ENSBTAG00000047161;ENSBTAG00000032631;ENSBTAG00000008113;ENSBTAG00000015347;ENSBTAG00000013147;ENSBTAG00000012219;ENSBTAG00000002985;ENSBTAG00000009911;ENSBTAG00000018123;ENSBTAG00000008807;ENSBTAG00000018725;ENSBTAG00000002391;ENSBTAG00000017187;ENSBTAG00000021957;ENSBTAG00000001966;ENSBTAG00000046583;…
Fetus_testes	239	1230	2.41796e-11	6.66771e-11	ENSBTAG00000015715;ENSBTAG00000032631;ENSBTAG00000012606;ENSBTAG00000008009;ENSBTAG00000025775;ENSBTAG00000033547;ENSBTAG00000016867;ENSBTAG00000007298;ENSBTAG00000027936;ENSBTAG00000007800;ENSBTAG00000013667;ENSBTAG00000000124;ENSBTAG00000014335;ENSBTAG00000020341;ENSBTAG00000020127;ENSBTAG00000011459;ENSBTAG00000009536;ENSBTAG00000025192;ENSBTAG00000018085;ENSBTAG00000009198;ENSBTAG00000005499;…
Thyroid	239	1230	2.41796e-11	6.66771e-11	ENSBTAG00000032301;ENSBTAG00000010352;ENSBTAG00000012850;ENSBTAG00000048264;ENSBTAG00000018971;ENSBTAG00000021876;ENSBTAG00000014335;ENSBTAG00000046574;ENSBTAG00000014038;ENSBTAG00000011533;ENSBTAG00000004884;ENSBTAG00000017023;ENSBTAG00000003865;ENSBTAG00000003093;ENSBTAG00000016041;ENSBTAG00000038139;ENSBTAG00000000568;ENSBTAG00000003938;ENSBTAG00000002585;ENSBTAG00000020817;ENSBTAG00000015347;…
Caecum	238	1230	4.08349e-11	1.06171e-10	ENSBTAG00000015288;ENSBTAG00000032093;ENSBTAG00000015547;ENSBTAG00000030711;ENSBTAG00000011713;ENSBTAG00000019722;ENSBTAG00000039803;ENSBTAG00000030629;ENSBTAG00000026400;ENSBTAG00000046901;ENSBTAG00000021664;ENSBTAG00000008946;ENSBTAG00000046022;ENSBTAG00000026527;ENSBTAG00000009148;ENSBTAG00000027865;ENSBTAG00000047129;ENSBTAG00000046026;ENSBTAG00000010382;ENSBTAG00000046662;ENSBTAG00000046375;…
Eye	238	1230	4.08349e-11	1.06171e-10	ENSBTAG00000005352;ENSBTAG00000000354;ENSBTAG00000004561;ENSBTAG00000038945;ENSBTAG00000009750;ENSBTAG00000001639;ENSBTAG00000005702;ENSBTAG00000024932;ENSBTAG00000019282;ENSBTAG00000020494;ENSBTAG00000018010;ENSBTAG00000010127;ENSBTAG00000012823;ENSBTAG00000015412;ENSBTAG00000005971;ENSBTAG00000018493;ENSBTAG00000018235;ENSBTAG00000033721;ENSBTAG00000003140;ENSBTAG00000012538;ENSBTAG00000012909;…
Thalamus	237	1230	6.85869e-11	1.73372e-10	ENSBTAG00000013442;ENSBTAG00000009774;ENSBTAG00000002252;ENSBTAG00000037547;ENSBTAG00000017220;ENSBTAG00000006384;ENSBTAG00000017818;ENSBTAG00000015377;ENSBTAG00000000238;ENSBTAG00000017836;ENSBTAG00000013693;ENSBTAG00000009832;ENSBTAG00000013469;ENSBTAG00000031993;ENSBTAG00000011124;ENSBTAG00000046865;ENSBTAG00000016692;ENSBTAG00000012293;ENSBTAG00000014992;ENSBTAG00000001739;ENSBTAG00000014038;…
Ascending_colon	236	1230	1.1457e-10	2.6733e-10	ENSBTAG00000015288;ENSBTAG00000032093;ENSBTAG00000015547;ENSBTAG00000046022;ENSBTAG00000019722;ENSBTAG00000030814;ENSBTAG00000030629;ENSBTAG00000030711;ENSBTAG00000011713;ENSBTAG00000026400;ENSBTAG00000039803;ENSBTAG00000007532;ENSBTAG00000009148;ENSBTAG00000016334;ENSBTAG00000021664;ENSBTAG00000008009;ENSBTAG00000010382;ENSBTAG00000042706;ENSBTAG00000026527;ENSBTAG00000008946;ENSBTAG00000046375;…
Descending_Colon	236	1230	1.1457e-10	2.6733e-10	ENSBTAG00000032093;ENSBTAG00000015288;ENSBTAG00000046022;ENSBTAG00000030814;ENSBTAG00000015547;ENSBTAG00000019722;ENSBTAG00000039803;ENSBTAG00000030629;ENSBTAG00000011713;ENSBTAG00000020007;ENSBTAG00000026400;ENSBTAG00000030711;ENSBTAG00000042873;ENSBTAG00000001639;ENSBTAG00000001125;ENSBTAG00000010382;ENSBTAG00000027865;ENSBTAG00000009148;ENSBTAG00000043412;ENSBTAG00000022083;ENSBTAG00000046662;…
Lung	236	1230	1.1457e-10	2.6733e-10	ENSBTAG00000026812;ENSBTAG00000019532;ENSBTAG00000011976;ENSBTAG00000010420;ENSBTAG00000014466;ENSBTAG00000021015;ENSBTAG00000015235;ENSBTAG00000007916;ENSBTAG00000018861;ENSBTAG00000047030;ENSBTAG00000022570;ENSBTAG00000031679;ENSBTAG00000013263;ENSBTAG00000024901;ENSBTAG00000046391;ENSBTAG00000022509;ENSBTAG00000002188;ENSBTAG00000026696;ENSBTAG00000026467;ENSBTAG00000010278;ENSBTAG00000000625;…
Medulla_oblongata	235	1230	1.90335e-10	4.33011e-10	ENSBTAG00000037547;ENSBTAG00000009774;ENSBTAG00000006384;ENSBTAG00000000238;ENSBTAG00000020413;ENSBTAG00000013442;ENSBTAG00000017222;ENSBTAG00000016692;ENSBTAG00000001739;ENSBTAG00000014992;ENSBTAG00000006273;ENSBTAG00000013469;ENSBTAG00000014179;ENSBTAG00000014491;ENSBTAG00000025246;ENSBTAG00000012846;ENSBTAG00000018520;ENSBTAG00000013693;ENSBTAG00000000535;ENSBTAG00000019008;ENSBTAG00000018635;…
Testes	233	1230	5.16692e-10	1.1468e-09	ENSBTAG00000008449;ENSBTAG00000014443;ENSBTAG00000010676;ENSBTAG00000012606;ENSBTAG00000037821;ENSBTAG00000018345;ENSBTAG00000025192;ENSBTAG00000024975;ENSBTAG00000020491;ENSBTAG00000011459;ENSBTAG00000013667;ENSBTAG00000008009;ENSBTAG00000040038;ENSBTAG00000026133;ENSBTAG00000009536;ENSBTAG00000020516;ENSBTAG00000007298;ENSBTAG00000044191;ENSBTAG00000026645;ENSBTAG00000007800;ENSBTAG00000004581;…
Esophagus	230	1230	2.21703e-09	4.80357e-09	ENSBTAG00000006278;ENSBTAG00000044091;ENSBTAG00000001102;ENSBTAG00000022142;ENSBTAG00000012538;ENSBTAG00000045498;ENSBTAG00000047933;ENSBTAG00000005704;ENSBTAG00000010670;ENSBTAG00000021775;ENSBTAG00000005466;ENSBTAG00000003387;ENSBTAG00000021664;ENSBTAG00000046418;ENSBTAG00000009217;ENSBTAG00000034498;ENSBTAG00000012031;ENSBTAG00000002070;ENSBTAG00000003140;ENSBTAG00000046350;ENSBTAG00000019628;…
Brain	229	1230	3.56277e-09	7.36845e-09	ENSBTAG00000021692;ENSBTAG00000018520;ENSBTAG00000012846;ENSBTAG00000019940;ENSBTAG00000015317;ENSBTAG00000037547;ENSBTAG00000014179;ENSBTAG00000030539;ENSBTAG00000001067;ENSBTAG00000009774;ENSBTAG00000018635;ENSBTAG00000014491;ENSBTAG00000000535;ENSBTAG00000004878;ENSBTAG00000012759;ENSBTAG00000020413;ENSBTAG00000017785;ENSBTAG00000013715;ENSBTAG00000011581;ENSBTAG00000006273;ENSBTAG00000000238;…
Fetus_Kidney	229	1230	3.56277e-09	7.36845e-09	ENSBTAG00000006630;ENSBTAG00000007821;ENSBTAG00000005072;ENSBTAG00000000008;ENSBTAG00000003700;ENSBTAG00000017381;ENSBTAG00000038369;ENSBTAG00000005471;ENSBTAG00000025755;ENSBTAG00000003865;ENSBTAG00000001527;ENSBTAG00000021428;ENSBTAG00000031194;ENSBTAG00000021566;ENSBTAG00000016676;ENSBTAG00000001010;ENSBTAG00000044107;ENSBTAG00000021316;ENSBTAG00000013155;ENSBTAG00000039803;ENSBTAG00000000031;…
Hypothalamus	223	1230	5.45416e-08	1.10295e-07	ENSBTAG00000037547;ENSBTAG00000009774;ENSBTAG00000000238;ENSBTAG00000020413;ENSBTAG00000013442;ENSBTAG00000014179;ENSBTAG00000000534;ENSBTAG00000014491;ENSBTAG00000018635;ENSBTAG00000006384;ENSBTAG00000018520;ENSBTAG00000006273;ENSBTAG00000017222;ENSBTAG00000001739;ENSBTAG00000015377;ENSBTAG00000016692;ENSBTAG00000019940;ENSBTAG00000019008;ENSBTAG00000014992;ENSBTAG00000004878;ENSBTAG00000013469;…
Adrenal	221	1230	1.29444e-07	2.45404e-07	ENSBTAG00000039384;ENSBTAG00000019168;ENSBTAG00000014335;ENSBTAG00000009836;ENSBTAG00000011731;ENSBTAG00000040399;ENSBTAG00000007650;ENSBTAG00000001001;ENSBTAG00000027013;ENSBTAG00000016793;ENSBTAG00000038093;ENSBTAG00000011782;ENSBTAG00000015715;ENSBTAG00000016607;ENSBTAG00000011933;ENSBTAG00000020880;ENSBTAG00000018211;ENSBTAG00000012314;ENSBTAG00000010026;ENSBTAG00000047488;ENSBTAG00000010448;…
Bulbourethral_gland	221	1230	1.29444e-07	2.45404e-07	ENSBTAG00000018493;ENSBTAG00000004561;ENSBTAG00000018399;ENSBTAG00000020524;ENSBTAG00000012823;ENSBTAG00000008102;ENSBTAG00000046871;ENSBTAG00000015818;ENSBTAG00000009014;ENSBTAG00000009217;ENSBTAG00000005461;ENSBTAG00000048029;ENSBTAG00000020824;ENSBTAG00000012538;ENSBTAG00000009513;ENSBTAG00000016913;ENSBTAG00000015412;ENSBTAG00000010517;ENSBTAG00000022142;ENSBTAG00000011192;ENSBTAG00000004208;…
Kidney	221	1230	1.29444e-07	2.45404e-07	ENSBTAG00000006630;ENSBTAG00000021428;ENSBTAG00000005072;ENSBTAG00000000008;ENSBTAG00000007821;ENSBTAG00000005471;ENSBTAG00000046662;ENSBTAG00000038369;ENSBTAG00000017381;ENSBTAG00000003700;ENSBTAG00000001527;ENSBTAG00000003865;ENSBTAG00000021775;ENSBTAG00000018539;ENSBTAG00000016676;ENSBTAG00000000873;ENSBTAG00000039441;ENSBTAG00000021566;ENSBTAG00000021316;ENSBTAG00000013134;ENSBTAG00000044107;…
Liver	220	1230	1.9772e-07	3.67195e-07	ENSBTAG00000015557;ENSBTAG00000023939;ENSBTAG00000005479;ENSBTAG00000007843;ENSBTAG00000008384;ENSBTAG00000006599;ENSBTAG00000004362;ENSBTAG00000000258;ENSBTAG00000023419;ENSBTAG00000003950;ENSBTAG00000020859;ENSBTAG00000032152;ENSBTAG00000008774;ENSBTAG00000015191;ENSBTAG00000016177;ENSBTAG00000020229;ENSBTAG00000011110;ENSBTAG00000030882;ENSBTAG00000046768;ENSBTAG00000012210;ENSBTAG00000006010;…
Anterior_pituitary	218	1230	4.5347e-07	8.09133e-07	ENSBTAG00000011124;ENSBTAG00000017220;ENSBTAG00000005626;ENSBTAG00000046771;ENSBTAG00000003865;ENSBTAG00000020537;ENSBTAG00000009625;ENSBTAG00000025233;ENSBTAG00000016348;ENSBTAG00000014100;ENSBTAG00000020524;ENSBTAG00000006860;ENSBTAG00000017672;ENSBTAG00000007650;ENSBTAG00000033721;ENSBTAG00000016043;ENSBTAG00000019058;ENSBTAG00000037307;ENSBTAG00000005288;ENSBTAG00000016651;ENSBTAG00000038189;…
Epididymis	218	1230	4.5347e-07	8.09133e-07	ENSBTAG00000003626;ENSBTAG00000021987;ENSBTAG00000012229;ENSBTAG00000021432;ENSBTAG00000011164;ENSBTAG00000025192;ENSBTAG00000004212;ENSBTAG00000011459;ENSBTAG00000037821;ENSBTAG00000015780;ENSBTAG00000009536;ENSBTAG00000013667;ENSBTAG00000013766;ENSBTAG00000033547;ENSBTAG00000004694;ENSBTAG00000047667;ENSBTAG00000007800;ENSBTAG00000033222;ENSBTAG00000005499;ENSBTAG00000036102;ENSBTAG00000048044;…
Atrium	214	1230	2.22645e-06	3.82277e-06	ENSBTAG00000038835;ENSBTAG00000021916;ENSBTAG00000006424;ENSBTAG00000022775;ENSBTAG00000002199;ENSBTAG00000011734;ENSBTAG00000023891;ENSBTAG00000018777;ENSBTAG00000012715;ENSBTAG00000002194;ENSBTAG00000011731;ENSBTAG00000017216;ENSBTAG00000038462;ENSBTAG00000011869;ENSBTAG00000046512;ENSBTAG00000002853;ENSBTAG00000020030;ENSBTAG00000008920;ENSBTAG00000002772;ENSBTAG00000013079;ENSBTAG00000001396;…
Duodenum	214	1230	2.22645e-06	3.82277e-06	ENSBTAG00000038835;ENSBTAG00000032093;ENSBTAG00000007532;ENSBTAG00000015288;ENSBTAG00000047891;ENSBTAG00000030629;ENSBTAG00000010352;ENSBTAG00000011713;ENSBTAG00000019722;ENSBTAG00000005581;ENSBTAG00000044091;ENSBTAG00000039803;ENSBTAG00000026400;ENSBTAG00000039714;ENSBTAG00000015818;ENSBTAG00000047129;ENSBTAG00000030711;ENSBTAG00000048029;ENSBTAG00000009148;ENSBTAG00000026893;ENSBTAG00000030814;…
Rumen_ephthelial_cell	213	1230	3.2667e-06	5.505e-06	ENSBTAG00000001311;ENSBTAG00000036102;ENSBTAG00000022292;ENSBTAG00000027843;ENSBTAG00000018010;ENSBTAG00000027803;ENSBTAG00000004280;ENSBTAG00000011613;ENSBTAG00000016542;ENSBTAG00000004190;ENSBTAG00000002292;ENSBTAG00000008300;ENSBTAG00000021434;ENSBTAG00000012724;ENSBTAG00000007241;ENSBTAG00000004549;ENSBTAG00000013724;ENSBTAG00000043550;ENSBTAG00000018493;ENSBTAG00000006599;ENSBTAG00000015549;…
Jejunum	211	1230	6.91102e-06	1.14346e-05	ENSBTAG00000032093;ENSBTAG00000010352;ENSBTAG00000015288;ENSBTAG00000030629;ENSBTAG00000007532;ENSBTAG00000048029;ENSBTAG00000005581;ENSBTAG00000015818;ENSBTAG00000011713;ENSBTAG00000047891;ENSBTAG00000026400;ENSBTAG00000019722;ENSBTAG00000015547;ENSBTAG00000044091;ENSBTAG00000046375;ENSBTAG00000039803;ENSBTAG00000009148;ENSBTAG00000046662;ENSBTAG00000027865;ENSBTAG00000039714;ENSBTAG00000021664;…
Nasal_mucosa	209	1230	1.42842e-05	2.32118e-05	ENSBTAG00000045946;ENSBTAG00000008274;ENSBTAG00000038878;ENSBTAG00000021425;ENSBTAG00000034498;ENSBTAG00000001527;ENSBTAG00000014692;ENSBTAG00000002974;ENSBTAG00000020261;ENSBTAG00000010858;ENSBTAG00000015412;ENSBTAG00000002188;ENSBTAG00000030341;ENSBTAG00000012909;ENSBTAG00000020524;ENSBTAG00000001315;ENSBTAG00000031265;ENSBTAG00000014466;ENSBTAG00000005471;ENSBTAG00000046375;ENSBTAG00000019277;…
Bone_marrow	204	1230	7.9176e-05	0.000124224	ENSBTAG00000003088;ENSBTAG00000007969;ENSBTAG00000024497;ENSBTAG00000047129;ENSBTAG00000021101;ENSBTAG00000030341;ENSBTAG00000002362;ENSBTAG00000016857;ENSBTAG00000020573;ENSBTAG00000034320;ENSBTAG00000011666;ENSBTAG00000037539;ENSBTAG00000015059;ENSBTAG00000010175;ENSBTAG00000002670;ENSBTAG00000018445;ENSBTAG00000010223;ENSBTAG00000010833;ENSBTAG00000007434;ENSBTAG00000006835;ENSBTAG00000001004;…
Kidney_Cortex	204	1230	7.9176e-05	0.000124224	ENSBTAG00000006630;ENSBTAG00000005072;ENSBTAG00000021428;ENSBTAG00000007821;ENSBTAG00000038369;ENSBTAG00000000008;ENSBTAG00000046662;ENSBTAG00000021775;ENSBTAG00000005471;ENSBTAG00000003700;ENSBTAG00000047861;ENSBTAG00000000873;ENSBTAG00000011822;ENSBTAG00000003865;ENSBTAG00000001527;ENSBTAG00000021316;ENSBTAG00000017381;ENSBTAG00000014439;ENSBTAG00000001325;ENSBTAG00000039803;ENSBTAG00000018539;…
Reticulum	201	1230	0.000206108	0.000312597	ENSBTAG00000001102;ENSBTAG00000022142;ENSBTAG00000047262;ENSBTAG00000006278;ENSBTAG00000001730;ENSBTAG00000021775;ENSBTAG00000005704;ENSBTAG00000015547;ENSBTAG00000019870;ENSBTAG00000003898;ENSBTAG00000044091;ENSBTAG00000011192;ENSBTAG00000014774;ENSBTAG00000005466;ENSBTAG00000026527;ENSBTAG00000031679;ENSBTAG00000045498;ENSBTAG00000046350;ENSBTAG00000015460;ENSBTAG00000020705;ENSBTAG00000012194;…
Tail_epididymis	201	1230	0.000206108	0.000312597	ENSBTAG00000025775;ENSBTAG00000014335;ENSBTAG00000024934;ENSBTAG00000011743;ENSBTAG00000046431;ENSBTAG00000009972;ENSBTAG00000015715;ENSBTAG00000046727;ENSBTAG00000009198;ENSBTAG00000011271;ENSBTAG00000001975;ENSBTAG00000004401;ENSBTAG00000020705;ENSBTAG00000021310;ENSBTAG00000017738;ENSBTAG00000019291;ENSBTAG00000021316;ENSBTAG00000045099;ENSBTAG00000019036;ENSBTAG00000003962;ENSBTAG00000009673;…
Colon	200	1230	0.000280185	0.000411239	ENSBTAG00000015288;ENSBTAG00000015547;ENSBTAG00000046022;ENSBTAG00000030711;ENSBTAG00000026400;ENSBTAG00000022937;ENSBTAG00000019722;ENSBTAG00000030629;ENSBTAG00000039803;ENSBTAG00000046375;ENSBTAG00000011713;ENSBTAG00000010382;ENSBTAG00000045498;ENSBTAG00000015986;ENSBTAG00000047030;ENSBTAG00000009148;ENSBTAG00000000437;ENSBTAG00000012326;ENSBTAG00000021664;ENSBTAG00000015441;ENSBTAG00000022083;…
Ventricle	200	1230	0.000280185	0.000411239	ENSBTAG00000006424;ENSBTAG00000022775;ENSBTAG00000002199;ENSBTAG00000005284;ENSBTAG00000008394;ENSBTAG00000011734;ENSBTAG00000034281;ENSBTAG00000023891;ENSBTAG00000046512;ENSBTAG00000003512;ENSBTAG00000021781;ENSBTAG00000011869;ENSBTAG00000011731;ENSBTAG00000018167;ENSBTAG00000017216;ENSBTAG00000002853;ENSBTAG00000008920;ENSBTAG00000045699;ENSBTAG00000046595;ENSBTAG00000009972;ENSBTAG00000038462;…
Ileum	199	1230	0.000378627	0.000538361	ENSBTAG00000015288;ENSBTAG00000032093;ENSBTAG00000026527;ENSBTAG00000015547;ENSBTAG00000007532;ENSBTAG00000011713;ENSBTAG00000010352;ENSBTAG00000019722;ENSBTAG00000030629;ENSBTAG00000048029;ENSBTAG00000008946;ENSBTAG00000015818;ENSBTAG00000039803;ENSBTAG00000026400;ENSBTAG00000005581;ENSBTAG00000030711;ENSBTAG00000001088;ENSBTAG00000044091;ENSBTAG00000026893;ENSBTAG00000046375;ENSBTAG00000009148;…
Kidney_Medulla	199	1230	0.000378627	0.000538361	ENSBTAG00000006630;ENSBTAG00000005072;ENSBTAG00000021428;ENSBTAG00000000008;ENSBTAG00000038369;ENSBTAG00000003700;ENSBTAG00000005471;ENSBTAG00000007821;ENSBTAG00000001527;ENSBTAG00000016676;ENSBTAG00000021775;ENSBTAG00000000873;ENSBTAG00000003865;ENSBTAG00000011822;ENSBTAG00000015387;ENSBTAG00000010338;ENSBTAG00000018539;ENSBTAG00000009198;ENSBTAG00000017381;ENSBTAG00000014439;ENSBTAG00000002075;…
Omasum	196	1230	0.000901541	0.00126216	ENSBTAG00000015547;ENSBTAG00000001102;ENSBTAG00000022142;ENSBTAG00000047262;ENSBTAG00000006278;ENSBTAG00000021664;ENSBTAG00000021775;ENSBTAG00000005704;ENSBTAG00000044091;ENSBTAG00000003898;ENSBTAG00000045498;ENSBTAG00000010670;ENSBTAG00000001730;ENSBTAG00000011192;ENSBTAG00000031679;ENSBTAG00000031464;ENSBTAG00000044055;ENSBTAG00000015441;ENSBTAG00000015460;ENSBTAG00000004095;ENSBTAG00000012194;…
Follicle	195	1230	0.00118957	0.00164016	ENSBTAG00000011164;ENSBTAG00000011271;ENSBTAG00000047667;ENSBTAG00000034925;ENSBTAG00000025775;ENSBTAG00000024934;ENSBTAG00000005252;ENSBTAG00000011743;ENSBTAG00000046795;ENSBTAG00000000284;ENSBTAG00000001687;ENSBTAG00000040253;ENSBTAG00000020127;ENSBTAG00000021310;ENSBTAG00000015395;ENSBTAG00000021987;ENSBTAG00000009972;ENSBTAG00000000654;ENSBTAG00000023277;ENSBTAG00000013213;ENSBTAG00000019036;…
Abomasum	193	1230	0.00203422	0.0027629	ENSBTAG00000047262;ENSBTAG00000017663;ENSBTAG00000011713;ENSBTAG00000038835;ENSBTAG00000006278;ENSBTAG00000008946;ENSBTAG00000001102;ENSBTAG00000026088;ENSBTAG00000003898;ENSBTAG00000008274;ENSBTAG00000013537;ENSBTAG00000044091;ENSBTAG00000038369;ENSBTAG00000022142;ENSBTAG00000017132;ENSBTAG00000004272;ENSBTAG00000026527;ENSBTAG00000045498;ENSBTAG00000030814;ENSBTAG00000002139;ENSBTAG00000026400;…
Rumen	191	1230	0.00339623	0.00454496	ENSBTAG00000015547;ENSBTAG00000022142;ENSBTAG00000001102;ENSBTAG00000006278;ENSBTAG00000047262;ENSBTAG00000026527;ENSBTAG00000044091;ENSBTAG00000021775;ENSBTAG00000005704;ENSBTAG00000045498;ENSBTAG00000001730;ENSBTAG00000012945;ENSBTAG00000010670;ENSBTAG00000047933;ENSBTAG00000002070;ENSBTAG00000019870;ENSBTAG00000046350;ENSBTAG00000003898;ENSBTAG00000005466;ENSBTAG00000011192;ENSBTAG00000021321;…
Larynx_cartilage	190	1230	0.004349	0.00573563	ENSBTAG00000016158;ENSBTAG00000003479;ENSBTAG00000013155;ENSBTAG00000018399;ENSBTAG00000040106;ENSBTAG00000021306;ENSBTAG00000011390;ENSBTAG00000012535;ENSBTAG00000012079;ENSBTAG00000005352;ENSBTAG00000007547;ENSBTAG00000023369;ENSBTAG00000027524;ENSBTAG00000031135;ENSBTAG00000000698;ENSBTAG00000001503;ENSBTAG00000001058;ENSBTAG00000005974;ENSBTAG00000014885;ENSBTAG00000000961;ENSBTAG00000001139;…
Heart	179	1230	0.0444531	0.057789	ENSBTAG00000022775;ENSBTAG00000006424;ENSBTAG00000011731;ENSBTAG00000008394;ENSBTAG00000002199;ENSBTAG00000017216;ENSBTAG00000009972;ENSBTAG00000021781;ENSBTAG00000011734;ENSBTAG00000002853;ENSBTAG00000046512;ENSBTAG00000011869;ENSBTAG00000003512;ENSBTAG00000004004;ENSBTAG00000038462;ENSBTAG00000013319;ENSBTAG00000034281;ENSBTAG00000018167;ENSBTAG00000020030;ENSBTAG00000004367;ENSBTAG00000027629;…
Gall_Bladder	177	1230	0.0627779	0.0793443	ENSBTAG00000046431;ENSBTAG00000011071;ENSBTAG00000009938;ENSBTAG00000002252;ENSBTAG00000021015;ENSBTAG00000015715;ENSBTAG00000011743;ENSBTAG00000011933;ENSBTAG00000011839;ENSBTAG00000012314;ENSBTAG00000002215;ENSBTAG00000002894;ENSBTAG00000007439;ENSBTAG00000009198;ENSBTAG00000012078;ENSBTAG00000004401;ENSBTAG00000004221;ENSBTAG00000016544;ENSBTAG00000008585;ENSBTAG00000014335;ENSBTAG00000023372;…
Prostrate	177	1230	0.0627779	0.0793443	ENSBTAG00000021987;ENSBTAG00000016651;ENSBTAG00000042605;ENSBTAG00000012229;ENSBTAG00000018971;ENSBTAG00000002089;ENSBTAG00000019297;ENSBTAG00000021101;ENSBTAG00000005567;ENSBTAG00000017205;ENSBTAG00000008158;ENSBTAG00000034090;ENSBTAG00000019870;ENSBTAG00000021432;ENSBTAG00000013116;ENSBTAG00000044515;ENSBTAG00000017162;ENSBTAG00000014692;ENSBTAG00000000437;ENSBTAG00000047223;ENSBTAG00000016886;…
Salivary_gland	173	1230	0.116698	0.145473	ENSBTAG00000037783;ENSBTAG00000045946;ENSBTAG00000021425;ENSBTAG00000018539;ENSBTAG00000016651;ENSBTAG00000002089;ENSBTAG00000005567;ENSBTAG00000014692;ENSBTAG00000012945;ENSBTAG00000001315;ENSBTAG00000047223;ENSBTAG00000025126;ENSBTAG00000021101;ENSBTAG00000017162;ENSBTAG00000038878;ENSBTAG00000021876;ENSBTAG00000039671;ENSBTAG00000017136;ENSBTAG00000002188;ENSBTAG00000020880;ENSBTAG00000001139;…
Diaphragm	170	1230	0.174864	0.212168	ENSBTAG00000046431;ENSBTAG00000011071;ENSBTAG00000009938;ENSBTAG00000021015;ENSBTAG00000002252;ENSBTAG00000011743;ENSBTAG00000015715;ENSBTAG00000011839;ENSBTAG00000011933;ENSBTAG00000002215;ENSBTAG00000002894;ENSBTAG00000016179;ENSBTAG00000004401;ENSBTAG00000012314;ENSBTAG00000009198;ENSBTAG00000012078;ENSBTAG00000007439;ENSBTAG00000004221;ENSBTAG00000036061;ENSBTAG00000009867;ENSBTAG00000016712;…
Thymus	170	1230	0.174864	0.212168	ENSBTAG00000047193;ENSBTAG00000020427;ENSBTAG00000038127;ENSBTAG00000047657;ENSBTAG00000040387;ENSBTAG00000038307;ENSBTAG00000040261;ENSBTAG00000033122;ENSBTAG00000038268;ENSBTAG00000046478;ENSBTAG00000001558;ENSBTAG00000046433;ENSBTAG00000024041;ENSBTAG00000047909;ENSBTAG00000031348;ENSBTAG00000022229;ENSBTAG00000038943;ENSBTAG00000047444;ENSBTAG00000039675;ENSBTAG00000038263;ENSBTAG00000048016;…
Lymphocyte	169	1230	0.197847	0.236896	ENSBTAG00000038268;ENSBTAG00000043012;ENSBTAG00000008328;ENSBTAG00000045768;ENSBTAG00000026531;ENSBTAG00000045634;ENSBTAG00000039492;ENSBTAG00000019524;ENSBTAG00000043412;ENSBTAG00000024184;ENSBTAG00000039470;ENSBTAG00000045156;ENSBTAG00000044837;ENSBTAG00000044543;ENSBTAG00000031186;ENSBTAG00000044861;ENSBTAG00000040378;ENSBTAG00000024183;ENSBTAG00000042458;ENSBTAG00000024318;ENSBTAG00000047128;…
Muscle	167	1230	0.249088	0.294377	ENSBTAG00000011548;ENSBTAG00000022244;ENSBTAG00000001503;ENSBTAG00000009182;ENSBTAG00000007547;ENSBTAG00000021508;ENSBTAG00000004770;ENSBTAG00000021218;ENSBTAG00000020393;ENSBTAG00000027524;ENSBTAG00000006345;ENSBTAG00000007131;ENSBTAG00000014956;ENSBTAG00000010741;ENSBTAG00000001603;ENSBTAG00000000698;ENSBTAG00000010652;ENSBTAG00000006823;ENSBTAG00000016450;ENSBTAG00000005974;ENSBTAG00000046512;…
Tongue	164	1230	0.337843	0.39415	ENSBTAG00000012538;ENSBTAG00000001603;ENSBTAG00000021508;ENSBTAG00000027524;ENSBTAG00000010741;ENSBTAG00000001503;ENSBTAG00000016651;ENSBTAG00000021218;ENSBTAG00000006823;ENSBTAG00000007547;ENSBTAG00000008394;ENSBTAG00000013921;ENSBTAG00000008920;ENSBTAG00000013319;ENSBTAG00000015412;ENSBTAG00000031135;ENSBTAG00000011869;ENSBTAG00000016450;ENSBTAG00000005974;ENSBTAG00000012079;ENSBTAG00000014885;…
Endometrium	159	1230	0.506451	0.568976	ENSBTAG00000018657;ENSBTAG00000021522;ENSBTAG00000021216;ENSBTAG00000020836;ENSBTAG00000032902;ENSBTAG00000020391;ENSBTAG00000026696;ENSBTAG00000017565;ENSBTAG00000021566;ENSBTAG00000015150;ENSBTAG00000019735;ENSBTAG00000016396;ENSBTAG00000009649;ENSBTAG00000001135;ENSBTAG00000013778;ENSBTAG00000022509;ENSBTAG00000013505;ENSBTAG00000003595;ENSBTAG00000016793;ENSBTAG00000006579;ENSBTAG00000005937;…
Lymph_nodes	159	1230	0.506451	0.568976	ENSBTAG00000038127;ENSBTAG00000048302;ENSBTAG00000009904;ENSBTAG00000040387;ENSBTAG00000046546;ENSBTAG00000038060;ENSBTAG00000003313;ENSBTAG00000045591;ENSBTAG00000011240;ENSBTAG00000047971;ENSBTAG00000040261;ENSBTAG00000031348;ENSBTAG00000008924;ENSBTAG00000046361;ENSBTAG00000007720;ENSBTAG00000046478;ENSBTAG00000009537;ENSBTAG00000002135;ENSBTAG00000034883;ENSBTAG00000038340;ENSBTAG00000011019;…
Uterine_myometrium	159	1230	0.506451	0.568976	ENSBTAG00000018819;ENSBTAG00000003837;ENSBTAG00000016396;ENSBTAG00000006031;ENSBTAG00000011082;ENSBTAG00000046461;ENSBTAG00000021306;ENSBTAG00000012111;ENSBTAG00000048119;ENSBTAG00000043795;ENSBTAG00000016857;ENSBTAG00000000751;ENSBTAG00000002985;ENSBTAG00000015185;ENSBTAG00000037971;ENSBTAG00000044620;ENSBTAG00000043638;ENSBTAG00000022255;ENSBTAG00000010689;ENSBTAG00000012312;ENSBTAG00000024560;…
Fetus_liver	152	1230	0.735905	0.816675	ENSBTAG00000015557;ENSBTAG00000005479;ENSBTAG00000006599;ENSBTAG00000023939;ENSBTAG00000007843;ENSBTAG00000004362;ENSBTAG00000032152;ENSBTAG00000006010;ENSBTAG00000003950;ENSBTAG00000046768;ENSBTAG00000013537;ENSBTAG00000020859;ENSBTAG00000008774;ENSBTAG00000012104;ENSBTAG00000006393;ENSBTAG00000010215;ENSBTAG00000009348;ENSBTAG00000020229;ENSBTAG00000014332;ENSBTAG00000019770;ENSBTAG00000010353;…
CD8_cell	146	1230	0.877725	0.962325	ENSBTAG00000045634;ENSBTAG00000047971;ENSBTAG00000045883;ENSBTAG00000038340;ENSBTAG00000022807;ENSBTAG00000026531;ENSBTAG00000039086;ENSBTAG00000007720;ENSBTAG00000047657;ENSBTAG00000043012;ENSBTAG00000046361;ENSBTAG00000031186;ENSBTAG00000038843;ENSBTAG00000006514;ENSBTAG00000045795;ENSBTAG00000000930;ENSBTAG00000034295;ENSBTAG00000004297;ENSBTAG00000031701;ENSBTAG00000046426;ENSBTAG00000045591;…
Spleen	144	1230	0.910306	0.986164	ENSBTAG00000019524;ENSBTAG00000009904;ENSBTAG00000007826;ENSBTAG00000017786;ENSBTAG00000037539;ENSBTAG00000007720;ENSBTAG00000003313;ENSBTAG00000047684;ENSBTAG00000039077;ENSBTAG00000038340;ENSBTAG00000004785;ENSBTAG00000019406;ENSBTAG00000039847;ENSBTAG00000009537;ENSBTAG00000004608;ENSBTAG00000035945;ENSBTAG00000038981;ENSBTAG00000037534;ENSBTAG00000010300;ENSBTAG00000030426;ENSBTAG00000039892;…
CD4_cell	119	1230	0.999864	1	ENSBTAG00000047909;ENSBTAG00000045591;ENSBTAG00000045863;ENSBTAG00000045634;ENSBTAG00000046361;ENSBTAG00000047444;ENSBTAG00000048074;ENSBTAG00000026531;ENSBTAG00000031186;ENSBTAG00000045883;ENSBTAG00000046546;ENSBTAG00000038060;ENSBTAG00000047657;ENSBTAG00000048302;ENSBTAG00000048016;ENSBTAG00000004297;ENSBTAG00000006514;ENSBTAG00000046643;ENSBTAG00000046682;ENSBTAG00000038127;ENSBTAG00000038943;…
Chorid_plexus	33	1230	1	1	ENSBTAG00000037319;ENSBTAG00000020393;ENSBTAG00000005217;ENSBTAG00000009182;ENSBTAG00000009478;ENSBTAG00000004770;ENSBTAG00000007131;ENSBTAG00000022244;ENSBTAG00000006345;ENSBTAG00000033335;ENSBTAG00000012079;ENSBTAG00000011548;ENSBTAG00000010652;ENSBTAG00000001503;ENSBTAG00000039038;ENSBTAG00000046512;ENSBTAG00000007547;ENSBTAG00000047462;ENSBTAG00000021508;ENSBTAG00000000698;ENSBTAG00000014885;…
Corpus_Luteum	136	1230	0.980554	1	ENSBTAG00000011071;ENSBTAG00000011743;ENSBTAG00000004401;ENSBTAG00000017565;ENSBTAG00000019735;ENSBTAG00000002215;ENSBTAG00000011271;ENSBTAG00000046821;ENSBTAG00000009545;ENSBTAG00000025775;ENSBTAG00000012462;ENSBTAG00000021310;ENSBTAG00000033801;ENSBTAG00000009014;ENSBTAG00000014189;ENSBTAG00000011839;ENSBTAG00000002252;ENSBTAG00000015666;ENSBTAG00000011504;ENSBTAG00000046000;ENSBTAG00000044125;…
Milk_cells	101	1230	1	1	ENSBTAG00000002135;ENSBTAG00000031701;ENSBTAG00000037768;ENSBTAG00000013108;ENSBTAG00000045808;ENSBTAG00000047128;ENSBTAG00000046409;ENSBTAG00000019293;ENSBTAG00000037830;ENSBTAG00000047107;ENSBTAG00000039892;ENSBTAG00000004881;ENSBTAG00000004269;ENSBTAG00000009786;ENSBTAG00000037811;ENSBTAG00000007581;ENSBTAG00000015793;ENSBTAG00000019348;ENSBTAG00000026944;ENSBTAG00000039035;ENSBTAG00000018252;…
RumenPapillae	131	1230	0.99418	1	ENSBTAG00000015547;ENSBTAG00000001102;ENSBTAG00000022142;ENSBTAG00000047262;ENSBTAG00000006278;ENSBTAG00000002139;ENSBTAG00000021775;ENSBTAG00000012945;ENSBTAG00000001730;ENSBTAG00000005704;ENSBTAG00000019870;ENSBTAG00000003898;ENSBTAG00000014774;ENSBTAG00000045498;ENSBTAG00000031464;ENSBTAG00000031679;ENSBTAG00000015460;ENSBTAG00000020705;ENSBTAG00000020696;ENSBTAG00000005466;ENSBTAG00000046521;…
Sperm	26	1230	1	1	ENSBTAG00000019880;ENSBTAG00000006188;ENSBTAG00000020494;ENSBTAG00000037783;ENSBTAG00000003078;ENSBTAG00000016324;ENSBTAG00000019332;ENSBTAG00000005848;ENSBTAG00000004793;ENSBTAG00000036102;ENSBTAG00000000751;ENSBTAG00000005143;ENSBTAG00000005217;ENSBTAG00000017174;ENSBTAG00000048153;ENSBTAG00000001088;ENSBTAG00000012693;ENSBTAG00000026032;ENSBTAG00000039994;ENSBTAG00000001052;ENSBTAG00000046771;…
White_blood_cells	78	1230	1	1	ENSBTAG00000026531;ENSBTAG00000031701;ENSBTAG00000034883;ENSBTAG00000019524;ENSBTAG00000045591;ENSBTAG00000039470;ENSBTAG00000010527;ENSBTAG00000011240;ENSBTAG00000031348;ENSBTAG00000010334;ENSBTAG00000039847;ENSBTAG00000031186;ENSBTAG00000007921;ENSBTAG00000002240;ENSBTAG00000011019;ENSBTAG00000034295;ENSBTAG00000039077;ENSBTAG00000039041;ENSBTAG00000046793;ENSBTAG00000032132;ENSBTAG00000038060;…

## Sheet: lightcyan
Module Midnightblue gene expression in different tissues
Tissue	Input	Background	P	FDR	Genes
White_blood_cells	63	1230	3.86016e-25	3.51274e-23	ENSBTAG00000015133;ENSBTAG00000018946;ENSBTAG00000044204;ENSBTAG00000020674;ENSBTAG00000000016;ENSBTAG00000030523;ENSBTAG00000021807;ENSBTAG00000008555;ENSBTAG00000026489;ENSBTAG00000013730;ENSBTAG00000039559;ENSBTAG00000011411;ENSBTAG00000046555;ENSBTAG00000013702;ENSBTAG00000032084;ENSBTAG00000007280;ENSBTAG00000020736;ENSBTAG00000004894;ENSBTAG00000031234;ENSBTAG00000001882;ENSBTAG00000000641;…
CD8_cell	57	1230	1.30706e-20	3.96474e-19	ENSBTAG00000031234;ENSBTAG00000018946;ENSBTAG00000046660;ENSBTAG00000000016;ENSBTAG00000024470;ENSBTAG00000044204;ENSBTAG00000011411;ENSBTAG00000027204;ENSBTAG00000007336;ENSBTAG00000046516;ENSBTAG00000020674;ENSBTAG00000040190;ENSBTAG00000013730;ENSBTAG00000001008;ENSBTAG00000001882;ENSBTAG00000009661;ENSBTAG00000030523;ENSBTAG00000020457;ENSBTAG00000000641;ENSBTAG00000018011;ENSBTAG00000003639;…
Spleen	57	1230	1.30706e-20	3.96474e-19	ENSBTAG00000005193;ENSBTAG00000044204;ENSBTAG00000000016;ENSBTAG00000015133;ENSBTAG00000020674;ENSBTAG00000012815;ENSBTAG00000002947;ENSBTAG00000013730;ENSBTAG00000024470;ENSBTAG00000006223;ENSBTAG00000009381;ENSBTAG00000001882;ENSBTAG00000011411;ENSBTAG00000004894;ENSBTAG00000010521;ENSBTAG00000007642;ENSBTAG00000030523;ENSBTAG00000014228;ENSBTAG00000004782;ENSBTAG00000020736;ENSBTAG00000002435;…
Lymph_nodes	55	1230	3.53455e-19	8.04111e-18	ENSBTAG00000015133;ENSBTAG00000000016;ENSBTAG00000044204;ENSBTAG00000039559;ENSBTAG00000013730;ENSBTAG00000020674;ENSBTAG00000005193;ENSBTAG00000008555;ENSBTAG00000046660;ENSBTAG00000011411;ENSBTAG00000026489;ENSBTAG00000020736;ENSBTAG00000024470;ENSBTAG00000004894;ENSBTAG00000046555;ENSBTAG00000026067;ENSBTAG00000002259;ENSBTAG00000010521;ENSBTAG00000030523;ENSBTAG00000001882;ENSBTAG00000032084;…
CD4_cell	51	1230	1.94948e-16	3.54805e-15	ENSBTAG00000046660;ENSBTAG00000031234;ENSBTAG00000040504;ENSBTAG00000020674;ENSBTAG00000039559;ENSBTAG00000013730;ENSBTAG00000044204;ENSBTAG00000000016;ENSBTAG00000011411;ENSBTAG00000018946;ENSBTAG00000046516;ENSBTAG00000015133;ENSBTAG00000027204;ENSBTAG00000030523;ENSBTAG00000000641;ENSBTAG00000008555;ENSBTAG00000032084;ENSBTAG00000040190;ENSBTAG00000001882;ENSBTAG00000024470;ENSBTAG00000005628;…
Thymus	44	1230	4.6872e-12	7.10892e-11	ENSBTAG00000031234;ENSBTAG00000046660;ENSBTAG00000039559;ENSBTAG00000026067;ENSBTAG00000027204;ENSBTAG00000002259;ENSBTAG00000015133;ENSBTAG00000011411;ENSBTAG00000020674;ENSBTAG00000010521;ENSBTAG00000013730;ENSBTAG00000034609;ENSBTAG00000004782;ENSBTAG00000046555;ENSBTAG00000012737;ENSBTAG00000014953;ENSBTAG00000040504;ENSBTAG00000000641;ENSBTAG00000000016;ENSBTAG00000002809;ENSBTAG00000037765;…
Ileum	41	1230	2.36809e-10	3.07852e-09	ENSBTAG00000015046;ENSBTAG00000002319;ENSBTAG00000006615;ENSBTAG00000016042;ENSBTAG00000044118;ENSBTAG00000002129;ENSBTAG00000021933;ENSBTAG00000039813;ENSBTAG00000014555;ENSBTAG00000021993;ENSBTAG00000011305;ENSBTAG00000002773;ENSBTAG00000011244;ENSBTAG00000014453;ENSBTAG00000005812;ENSBTAG00000013320;ENSBTAG00000002435;ENSBTAG00000013730;ENSBTAG00000006730;ENSBTAG00000040190;ENSBTAG00000038490;…
Caecum	40	1230	8.27157e-10	9.40891e-09	ENSBTAG00000011305;ENSBTAG00000015046;ENSBTAG00000044118;ENSBTAG00000002319;ENSBTAG00000016042;ENSBTAG00000013320;ENSBTAG00000006615;ENSBTAG00000021933;ENSBTAG00000022715;ENSBTAG00000039813;ENSBTAG00000013730;ENSBTAG00000002773;ENSBTAG00000009381;ENSBTAG00000027204;ENSBTAG00000002129;ENSBTAG00000034609;ENSBTAG00000010521;ENSBTAG00000032084;ENSBTAG00000024470;ENSBTAG00000021993;ENSBTAG00000002947;…
Descending_Colon	37	1230	2.95169e-08	2.68604e-07	ENSBTAG00000011305;ENSBTAG00000044118;ENSBTAG00000006615;ENSBTAG00000015046;ENSBTAG00000002319;ENSBTAG00000027204;ENSBTAG00000021993;ENSBTAG00000009381;ENSBTAG00000002129;ENSBTAG00000013320;ENSBTAG00000039813;ENSBTAG00000032084;ENSBTAG00000013730;ENSBTAG00000002773;ENSBTAG00000002947;ENSBTAG00000015133;ENSBTAG00000016042;ENSBTAG00000000016;ENSBTAG00000005193;ENSBTAG00000037578;ENSBTAG00000008555;…
Jejunum	37	1230	2.95169e-08	2.68604e-07	ENSBTAG00000016042;ENSBTAG00000039813;ENSBTAG00000015046;ENSBTAG00000006615;ENSBTAG00000002259;ENSBTAG00000022715;ENSBTAG00000037578;ENSBTAG00000034609;ENSBTAG00000001852;ENSBTAG00000002129;ENSBTAG00000013730;ENSBTAG00000002773;ENSBTAG00000008555;ENSBTAG00000027204;ENSBTAG00000021933;ENSBTAG00000038490;ENSBTAG00000002947;ENSBTAG00000021181;ENSBTAG00000011305;ENSBTAG00000024470;ENSBTAG00000009381;…
Lung	33	1230	2.24207e-06	1.8548e-05	ENSBTAG00000014375;ENSBTAG00000006730;ENSBTAG00000033076;ENSBTAG00000002773;ENSBTAG00000022715;ENSBTAG00000004826;ENSBTAG00000003499;ENSBTAG00000016854;ENSBTAG00000006223;ENSBTAG00000026919;ENSBTAG00000002947;ENSBTAG00000020457;ENSBTAG00000039520;ENSBTAG00000001008;ENSBTAG00000013320;ENSBTAG00000014953;ENSBTAG00000002435;ENSBTAG00000014903;ENSBTAG00000008299;ENSBTAG00000012252;ENSBTAG00000014228;…
Milk_cells	29	1230	9.94432e-05	0.000754111	ENSBTAG00000015133;ENSBTAG00000014555;ENSBTAG00000038490;ENSBTAG00000032084;ENSBTAG00000002435;ENSBTAG00000007374;ENSBTAG00000040190;ENSBTAG00000020736;ENSBTAG00000020674;ENSBTAG00000020457;ENSBTAG00000012737;ENSBTAG00000008579;ENSBTAG00000012828;ENSBTAG00000015952;ENSBTAG00000018915;ENSBTAG00000014228;ENSBTAG00000012815;ENSBTAG00000019708;ENSBTAG00000007280;ENSBTAG00000046555;ENSBTAG00000039520;…
Vesicular_gland	27	1230	0.000532903	0.00373032	ENSBTAG00000018566;ENSBTAG00000006037;ENSBTAG00000004994;ENSBTAG00000017661;ENSBTAG00000031184;ENSBTAG00000011048;ENSBTAG00000020406;ENSBTAG00000046922;ENSBTAG00000006921;ENSBTAG00000008419;ENSBTAG00000013192;ENSBTAG00000005015;ENSBTAG00000024539;ENSBTAG00000018326;ENSBTAG00000026919;ENSBTAG00000001847;ENSBTAG00000011841;ENSBTAG00000038770;ENSBTAG00000006925;ENSBTAG00000021974;ENSBTAG00000015046;…
Adipose	25	1230	0.00244743	0.0148478	ENSBTAG00000018566;ENSBTAG00000031184;ENSBTAG00000004994;ENSBTAG00000046922;ENSBTAG00000006037;ENSBTAG00000024539;ENSBTAG00000005015;ENSBTAG00000009719;ENSBTAG00000018281;ENSBTAG00000015046;ENSBTAG00000020355;ENSBTAG00000017661;ENSBTAG00000008419;ENSBTAG00000008074;ENSBTAG00000038770;ENSBTAG00000026919;ENSBTAG00000047567;ENSBTAG00000003329;ENSBTAG00000006921;ENSBTAG00000047654;ENSBTAG00000000671;…
Fornix_vagina	25	1230	0.00244743	0.0148478	ENSBTAG00000021993;ENSBTAG00000013320;ENSBTAG00000018281;ENSBTAG00000031184;ENSBTAG00000017040;ENSBTAG00000021313;ENSBTAG00000006631;ENSBTAG00000000671;ENSBTAG00000011543;ENSBTAG00000006037;ENSBTAG00000003508;ENSBTAG00000016854;ENSBTAG00000022715;ENSBTAG00000047654;ENSBTAG00000005015;ENSBTAG00000008299;ENSBTAG00000046922;ENSBTAG00000009719;ENSBTAG00000011841;ENSBTAG00000015046;ENSBTAG00000038235;…
Lymphocyte	24	1230	0.00493832	0.0264346	ENSBTAG00000015133;ENSBTAG00000044204;ENSBTAG00000031234;ENSBTAG00000021807;ENSBTAG00000046660;ENSBTAG00000008911;ENSBTAG00000030523;ENSBTAG00000026489;ENSBTAG00000001882;ENSBTAG00000020674;ENSBTAG00000011411;ENSBTAG00000032084;ENSBTAG00000008555;ENSBTAG00000039559;ENSBTAG00000018915;ENSBTAG00000017783;ENSBTAG00000013730;ENSBTAG00000004894;ENSBTAG00000025859;ENSBTAG00000000016;ENSBTAG00000005628;…
Ureter	24	1230	0.00493832	0.0264346	ENSBTAG00000006037;ENSBTAG00000002319;ENSBTAG00000017661;ENSBTAG00000000671;ENSBTAG00000020355;ENSBTAG00000021245;ENSBTAG00000046922;ENSBTAG00000018566;ENSBTAG00000026919;ENSBTAG00000032084;ENSBTAG00000005015;ENSBTAG00000009719;ENSBTAG00000038770;ENSBTAG00000031184;ENSBTAG00000043453;ENSBTAG00000047654;ENSBTAG00000006921;ENSBTAG00000019368;ENSBTAG00000014375;ENSBTAG00000038055;ENSBTAG00000032869;…
Cervical_lining	23	1230	0.00955948	0.0457849	ENSBTAG00000016854;ENSBTAG00000018281;ENSBTAG00000013320;ENSBTAG00000021993;ENSBTAG00000011543;ENSBTAG00000021807;ENSBTAG00000003508;ENSBTAG00000011324;ENSBTAG00000017040;ENSBTAG00000047654;ENSBTAG00000008419;ENSBTAG00000021313;ENSBTAG00000031184;ENSBTAG00000030593;ENSBTAG00000005015;ENSBTAG00000011841;ENSBTAG00000011048;ENSBTAG00000000671;ENSBTAG00000020457;ENSBTAG00000022715;ENSBTAG00000008074;…
Trachea	23	1230	0.00955948	0.0457849	ENSBTAG00000006037;ENSBTAG00000033190;ENSBTAG00000002626;ENSBTAG00000011048;ENSBTAG00000011244;ENSBTAG00000017661;ENSBTAG00000016514;ENSBTAG00000046922;ENSBTAG00000008228;ENSBTAG00000004066;ENSBTAG00000011841;ENSBTAG00000009719;ENSBTAG00000031590;ENSBTAG00000020031;ENSBTAG00000011394;ENSBTAG00000001847;ENSBTAG00000016658;ENSBTAG00000023885;ENSBTAG00000011875;ENSBTAG00000005015;ENSBTAG00000005663;…
bladder	22	1230	0.0177354	0.0768536	ENSBTAG00000022715;ENSBTAG00000021993;ENSBTAG00000044118;ENSBTAG00000014453;ENSBTAG00000006354;ENSBTAG00000016042;ENSBTAG00000013320;ENSBTAG00000015046;ENSBTAG00000014903;ENSBTAG00000002129;ENSBTAG00000039813;ENSBTAG00000015133;ENSBTAG00000001983;ENSBTAG00000037578;ENSBTAG00000031590;ENSBTAG00000006631;ENSBTAG00000002854;ENSBTAG00000005635;ENSBTAG00000015952;ENSBTAG00000006730;ENSBTAG00000019855;…
Duodenum	22	1230	0.0177354	0.0768536	ENSBTAG00000016042;ENSBTAG00000015046;ENSBTAG00000044118;ENSBTAG00000022715;ENSBTAG00000006615;ENSBTAG00000039813;ENSBTAG00000002129;ENSBTAG00000021933;ENSBTAG00000001852;ENSBTAG00000021993;ENSBTAG00000002773;ENSBTAG00000014453;ENSBTAG00000021181;ENSBTAG00000027204;ENSBTAG00000011305;ENSBTAG00000037578;ENSBTAG00000013730;ENSBTAG00000002259;ENSBTAG00000034609;ENSBTAG00000004021;ENSBTAG00000014555;…
Ascending_colon	21	1230	0.0315044	0.119454	ENSBTAG00000001359;ENSBTAG00000015046;ENSBTAG00000006615;ENSBTAG00000021993;ENSBTAG00000016042;ENSBTAG00000002319;ENSBTAG00000013320;ENSBTAG00000002129;ENSBTAG00000021933;ENSBTAG00000014522;ENSBTAG00000039813;ENSBTAG00000011244;ENSBTAG00000037578;ENSBTAG00000032084;ENSBTAG00000014453;ENSBTAG00000027204;ENSBTAG00000007280;ENSBTAG00000020843;ENSBTAG00000048137;ENSBTAG00000022715;ENSBTAG00000013730
Bulbourethral_gland	21	1230	0.0315044	0.119454	ENSBTAG00000008299;ENSBTAG00000001359;ENSBTAG00000020999;ENSBTAG00000015046;ENSBTAG00000005929;ENSBTAG00000020355;ENSBTAG00000013702;ENSBTAG00000002319;ENSBTAG00000011394;ENSBTAG00000015511;ENSBTAG00000002129;ENSBTAG00000048137;ENSBTAG00000039719;ENSBTAG00000014730;ENSBTAG00000013885;ENSBTAG00000013192;ENSBTAG00000005015;ENSBTAG00000021933;ENSBTAG00000031590;ENSBTAG00000003329;ENSBTAG00000037888
Infundibulum	21	1230	0.0315044	0.119454	ENSBTAG00000016854;ENSBTAG00000011048;ENSBTAG00000003508;ENSBTAG00000005812;ENSBTAG00000021993;ENSBTAG00000017661;ENSBTAG00000037765;ENSBTAG00000010370;ENSBTAG00000004975;ENSBTAG00000020264;ENSBTAG00000045884;ENSBTAG00000011841;ENSBTAG00000013320;ENSBTAG00000014087;ENSBTAG00000017040;ENSBTAG00000020584;ENSBTAG00000009975;ENSBTAG00000047654;ENSBTAG00000006037;ENSBTAG00000000641;ENSBTAG00000019855
Aorta	20	1230	0.0535312	0.162378	ENSBTAG00000006037;ENSBTAG00000033190;ENSBTAG00000018566;ENSBTAG00000011048;ENSBTAG00000017661;ENSBTAG00000002626;ENSBTAG00000016514;ENSBTAG00000046922;ENSBTAG00000009719;ENSBTAG00000011324;ENSBTAG00000020031;ENSBTAG00000001847;ENSBTAG00000005015;ENSBTAG00000011911;ENSBTAG00000024539;ENSBTAG00000015053;ENSBTAG00000011394;ENSBTAG00000019368;ENSBTAG00000011244;ENSBTAG00000000671
Fetus_Kidney	20	1230	0.0535312	0.162378	ENSBTAG00000020141;ENSBTAG00000021260;ENSBTAG00000006730;ENSBTAG00000001852;ENSBTAG00000044118;ENSBTAG00000003499;ENSBTAG00000001983;ENSBTAG00000017040;ENSBTAG00000033076;ENSBTAG00000013320;ENSBTAG00000014228;ENSBTAG00000003793;ENSBTAG00000002526;ENSBTAG00000006631;ENSBTAG00000010419;ENSBTAG00000005929;ENSBTAG00000009677;ENSBTAG00000011048;ENSBTAG00000004171;ENSBTAG00000019368
Fetus_liver	20	1230	0.0535312	0.162378	ENSBTAG00000004124;ENSBTAG00000019855;ENSBTAG00000007111;ENSBTAG00000012894;ENSBTAG00000016042;ENSBTAG00000021933;ENSBTAG00000006921;ENSBTAG00000004826;ENSBTAG00000020406;ENSBTAG00000006354;ENSBTAG00000002854;ENSBTAG00000019708;ENSBTAG00000018566;ENSBTAG00000046555;ENSBTAG00000015511;ENSBTAG00000014730;ENSBTAG00000009381;ENSBTAG00000011244;ENSBTAG00000016204;ENSBTAG00000022715
Hippocampus	20	1230	0.0535312	0.162378	ENSBTAG00000002145;ENSBTAG00000008336;ENSBTAG00000008192;ENSBTAG00000001615;ENSBTAG00000018326;ENSBTAG00000016514;ENSBTAG00000013036;ENSBTAG00000020984;ENSBTAG00000045884;ENSBTAG00000005711;ENSBTAG00000046142;ENSBTAG00000015952;ENSBTAG00000008228;ENSBTAG00000014438;ENSBTAG00000015013;ENSBTAG00000008074;ENSBTAG00000020264;ENSBTAG00000018753;ENSBTAG00000009156;ENSBTAG00000011875
Kidney	20	1230	0.0535312	0.162378	ENSBTAG00000021260;ENSBTAG00000001852;ENSBTAG00000013320;ENSBTAG00000006730;ENSBTAG00000010419;ENSBTAG00000017676;ENSBTAG00000011748;ENSBTAG00000005929;ENSBTAG00000020141;ENSBTAG00000018753;ENSBTAG00000014228;ENSBTAG00000003499;ENSBTAG00000029988;ENSBTAG00000020031;ENSBTAG00000003793;ENSBTAG00000017545;ENSBTAG00000006157;ENSBTAG00000018084;ENSBTAG00000020648;ENSBTAG00000002526
Vas_deferens	20	1230	0.0535312	0.162378	ENSBTAG00000033190;ENSBTAG00000029988;ENSBTAG00000018566;ENSBTAG00000011324;ENSBTAG00000013320;ENSBTAG00000006037;ENSBTAG00000031590;ENSBTAG00000037882;ENSBTAG00000021026;ENSBTAG00000014375;ENSBTAG00000046922;ENSBTAG00000011543;ENSBTAG00000017783;ENSBTAG00000031287;ENSBTAG00000002626;ENSBTAG00000008228;ENSBTAG00000002145;ENSBTAG00000032519;ENSBTAG00000009176;ENSBTAG00000023885
Ampulla	19	1230	0.086928	0.20817	ENSBTAG00000016854;ENSBTAG00000011048;ENSBTAG00000021993;ENSBTAG00000003508;ENSBTAG00000017040;ENSBTAG00000005812;ENSBTAG00000019855;ENSBTAG00000011841;ENSBTAG00000000641;ENSBTAG00000045884;ENSBTAG00000004975;ENSBTAG00000020264;ENSBTAG00000006037;ENSBTAG00000017661;ENSBTAG00000010370;ENSBTAG00000013320;ENSBTAG00000037765;ENSBTAG00000020584;ENSBTAG00000011324
Diencephalon	19	1230	0.086928	0.20817	ENSBTAG00000002145;ENSBTAG00000008336;ENSBTAG00000008192;ENSBTAG00000018326;ENSBTAG00000001615;ENSBTAG00000013036;ENSBTAG00000016514;ENSBTAG00000005711;ENSBTAG00000015952;ENSBTAG00000046142;ENSBTAG00000020984;ENSBTAG00000008228;ENSBTAG00000031287;ENSBTAG00000008074;ENSBTAG00000018753;ENSBTAG00000045884;ENSBTAG00000014438;ENSBTAG00000009156;ENSBTAG00000011875
Esophagus	19	1230	0.086928	0.20817	ENSBTAG00000021933;ENSBTAG00000015046;ENSBTAG00000008299;ENSBTAG00000011305;ENSBTAG00000038235;ENSBTAG00000001852;ENSBTAG00000002129;ENSBTAG00000037888;ENSBTAG00000006730;ENSBTAG00000010070;ENSBTAG00000008579;ENSBTAG00000015013;ENSBTAG00000020355;ENSBTAG00000005929;ENSBTAG00000012252;ENSBTAG00000001983;ENSBTAG00000007429;ENSBTAG00000015764;ENSBTAG00000005812
Hypothalamus	19	1230	0.086928	0.20817	ENSBTAG00000018326;ENSBTAG00000008228;ENSBTAG00000016514;ENSBTAG00000015952;ENSBTAG00000015764;ENSBTAG00000001615;ENSBTAG00000003499;ENSBTAG00000008336;ENSBTAG00000002145;ENSBTAG00000011875;ENSBTAG00000009982;ENSBTAG00000002854;ENSBTAG00000005711;ENSBTAG00000007642;ENSBTAG00000045884;ENSBTAG00000017783;ENSBTAG00000014375;ENSBTAG00000008192;ENSBTAG00000003359
Kidney_Medulla	19	1230	0.086928	0.20817	ENSBTAG00000021260;ENSBTAG00000013320;ENSBTAG00000001852;ENSBTAG00000006730;ENSBTAG00000003793;ENSBTAG00000011748;ENSBTAG00000010419;ENSBTAG00000021181;ENSBTAG00000014228;ENSBTAG00000002526;ENSBTAG00000020141;ENSBTAG00000020648;ENSBTAG00000018084;ENSBTAG00000004165;ENSBTAG00000018753;ENSBTAG00000017545;ENSBTAG00000019368;ENSBTAG00000007139;ENSBTAG00000001361
Rumen	19	1230	0.086928	0.20817	ENSBTAG00000011305;ENSBTAG00000015046;ENSBTAG00000037888;ENSBTAG00000001852;ENSBTAG00000008299;ENSBTAG00000002129;ENSBTAG00000002319;ENSBTAG00000021933;ENSBTAG00000020355;ENSBTAG00000008579;ENSBTAG00000015764;ENSBTAG00000015278;ENSBTAG00000019848;ENSBTAG00000001983;ENSBTAG00000044118;ENSBTAG00000010070;ENSBTAG00000004994;ENSBTAG00000005929;ENSBTAG00000033076
Thalamus	19	1230	0.086928	0.20817	ENSBTAG00000003499;ENSBTAG00000018326;ENSBTAG00000001615;ENSBTAG00000015764;ENSBTAG00000003359;ENSBTAG00000009982;ENSBTAG00000017676;ENSBTAG00000015952;ENSBTAG00000011875;ENSBTAG00000007642;ENSBTAG00000020984;ENSBTAG00000008336;ENSBTAG00000009156;ENSBTAG00000035662;ENSBTAG00000016514;ENSBTAG00000020264;ENSBTAG00000014375;ENSBTAG00000011244;ENSBTAG00000002854
Uterus	19	1230	0.086928	0.20817	ENSBTAG00000006631;ENSBTAG00000016854;ENSBTAG00000011324;ENSBTAG00000033190;ENSBTAG00000011841;ENSBTAG00000013036;ENSBTAG00000001847;ENSBTAG00000011374;ENSBTAG00000021993;ENSBTAG00000003499;ENSBTAG00000046922;ENSBTAG00000030593;ENSBTAG00000003329;ENSBTAG00000003508;ENSBTAG00000047654;ENSBTAG00000011543;ENSBTAG00000012252;ENSBTAG00000016514;ENSBTAG00000004975
Abomasum	18	1230	0.134801	0.272597	ENSBTAG00000011305;ENSBTAG00000015046;ENSBTAG00000002319;ENSBTAG00000001852;ENSBTAG00000002129;ENSBTAG00000020355;ENSBTAG00000021933;ENSBTAG00000001983;ENSBTAG00000008579;ENSBTAG00000008299;ENSBTAG00000016042;ENSBTAG00000004021;ENSBTAG00000013320;ENSBTAG00000021181;ENSBTAG00000015278;ENSBTAG00000001361;ENSBTAG00000015013;ENSBTAG00000006615
Bone_marrow	18	1230	0.134801	0.272597	ENSBTAG00000018566;ENSBTAG00000031184;ENSBTAG00000011374;ENSBTAG00000004994;ENSBTAG00000011048;ENSBTAG00000020406;ENSBTAG00000001847;ENSBTAG00000030593;ENSBTAG00000008419;ENSBTAG00000026919;ENSBTAG00000032869;ENSBTAG00000003329;ENSBTAG00000038235;ENSBTAG00000011543;ENSBTAG00000046922;ENSBTAG00000001008;ENSBTAG00000012252;ENSBTAG00000015046
Colon	18	1230	0.134801	0.272597	ENSBTAG00000001359;ENSBTAG00000015046;ENSBTAG00000021993;ENSBTAG00000011305;ENSBTAG00000013320;ENSBTAG00000002129;ENSBTAG00000006615;ENSBTAG00000014453;ENSBTAG00000033190;ENSBTAG00000021933;ENSBTAG00000039813;ENSBTAG00000016042;ENSBTAG00000020355;ENSBTAG00000018566;ENSBTAG00000008299;ENSBTAG00000014953;ENSBTAG00000032084;ENSBTAG00000008579
Diaphragm	18	1230	0.134801	0.272597	ENSBTAG00000046314;ENSBTAG00000020843;ENSBTAG00000005785;ENSBTAG00000016204;ENSBTAG00000003359;ENSBTAG00000008074;ENSBTAG00000005635;ENSBTAG00000032084;ENSBTAG00000007280;ENSBTAG00000021181;ENSBTAG00000024539;ENSBTAG00000032519;ENSBTAG00000020984;ENSBTAG00000008703;ENSBTAG00000001847;ENSBTAG00000004021;ENSBTAG00000018281;ENSBTAG00000012828
Follicle	18	1230	0.134801	0.272597	ENSBTAG00000006631;ENSBTAG00000015348;ENSBTAG00000005628;ENSBTAG00000012252;ENSBTAG00000024539;ENSBTAG00000004826;ENSBTAG00000020843;ENSBTAG00000021313;ENSBTAG00000011841;ENSBTAG00000020141;ENSBTAG00000003329;ENSBTAG00000017571;ENSBTAG00000010419;ENSBTAG00000018281;ENSBTAG00000011324;ENSBTAG00000004066;ENSBTAG00000021181;ENSBTAG00000023885
Skin	18	1230	0.134801	0.272597	ENSBTAG00000010070;ENSBTAG00000037888;ENSBTAG00000021933;ENSBTAG00000008299;ENSBTAG00000020355;ENSBTAG00000004994;ENSBTAG00000015046;ENSBTAG00000046922;ENSBTAG00000007623;ENSBTAG00000002129;ENSBTAG00000006730;ENSBTAG00000017661;ENSBTAG00000005015;ENSBTAG00000001983;ENSBTAG00000005929;ENSBTAG00000003329;ENSBTAG00000006037;ENSBTAG00000015511
Temporal_cortex	18	1230	0.134801	0.272597	ENSBTAG00000008336;ENSBTAG00000002145;ENSBTAG00000001615;ENSBTAG00000018326;ENSBTAG00000020984;ENSBTAG00000008192;ENSBTAG00000016514;ENSBTAG00000008228;ENSBTAG00000046142;ENSBTAG00000015952;ENSBTAG00000013036;ENSBTAG00000009156;ENSBTAG00000005711;ENSBTAG00000007139;ENSBTAG00000015764;ENSBTAG00000011875;ENSBTAG00000020264;ENSBTAG00000045884
Adrenal	17	1230	0.199499	0.363089	ENSBTAG00000020984;ENSBTAG00000020843;ENSBTAG00000018566;ENSBTAG00000011374;ENSBTAG00000005635;ENSBTAG00000031287;ENSBTAG00000006646;ENSBTAG00000008192;ENSBTAG00000000671;ENSBTAG00000017957;ENSBTAG00000030593;ENSBTAG00000020262;ENSBTAG00000005845;ENSBTAG00000001615;ENSBTAG00000005785;ENSBTAG00000016514;ENSBTAG00000019368
Isthmus	17	1230	0.199499	0.363089	ENSBTAG00000016854;ENSBTAG00000021993;ENSBTAG00000013036;ENSBTAG00000006631;ENSBTAG00000011324;ENSBTAG00000006730;ENSBTAG00000011048;ENSBTAG00000006037;ENSBTAG00000017040;ENSBTAG00000033190;ENSBTAG00000046922;ENSBTAG00000011543;ENSBTAG00000003508;ENSBTAG00000017661;ENSBTAG00000014087;ENSBTAG00000009677;ENSBTAG00000031184
Ovary	17	1230	0.199499	0.363089	ENSBTAG00000003329;ENSBTAG00000016854;ENSBTAG00000046922;ENSBTAG00000024539;ENSBTAG00000003508;ENSBTAG00000020843;ENSBTAG00000011324;ENSBTAG00000001847;ENSBTAG00000008074;ENSBTAG00000031184;ENSBTAG00000018281;ENSBTAG00000011841;ENSBTAG00000019368;ENSBTAG00000011543;ENSBTAG00000016514;ENSBTAG00000013013;ENSBTAG00000005785
Reticulum	17	1230	0.199499	0.363089	ENSBTAG00000011305;ENSBTAG00000015046;ENSBTAG00000001852;ENSBTAG00000008299;ENSBTAG00000002129;ENSBTAG00000002319;ENSBTAG00000020355;ENSBTAG00000044118;ENSBTAG00000037888;ENSBTAG00000004994;ENSBTAG00000014555;ENSBTAG00000019848;ENSBTAG00000019855;ENSBTAG00000015278;ENSBTAG00000004124;ENSBTAG00000008579;ENSBTAG00000004021
Thyroid	17	1230	0.199499	0.363089	ENSBTAG00000018566;ENSBTAG00000003508;ENSBTAG00000001359;ENSBTAG00000011911;ENSBTAG00000020843;ENSBTAG00000021026;ENSBTAG00000019708;ENSBTAG00000006730;ENSBTAG00000046142;ENSBTAG00000005929;ENSBTAG00000017676;ENSBTAG00000002626;ENSBTAG00000018011;ENSBTAG00000031363;ENSBTAG00000011748;ENSBTAG00000001983;ENSBTAG00000010370
Brain_lobe	16	1230	0.281686	0.483649	ENSBTAG00000002145;ENSBTAG00000008336;ENSBTAG00000016514;ENSBTAG00000008192;ENSBTAG00000008228;ENSBTAG00000018326;ENSBTAG00000009156;ENSBTAG00000013036;ENSBTAG00000001615;ENSBTAG00000020984;ENSBTAG00000020843;ENSBTAG00000005711;ENSBTAG00000046142;ENSBTAG00000015952;ENSBTAG00000017783;ENSBTAG00000014438
Frontal_cortex	16	1230	0.281686	0.483649	ENSBTAG00000002145;ENSBTAG00000008336;ENSBTAG00000001615;ENSBTAG00000018326;ENSBTAG00000020984;ENSBTAG00000016514;ENSBTAG00000008192;ENSBTAG00000013036;ENSBTAG00000008228;ENSBTAG00000046142;ENSBTAG00000009156;ENSBTAG00000020843;ENSBTAG00000045884;ENSBTAG00000005711;ENSBTAG00000015952;ENSBTAG00000007139
Posterior_pituitary	16	1230	0.281686	0.483649	ENSBTAG00000020843;ENSBTAG00000001615;ENSBTAG00000003508;ENSBTAG00000020264;ENSBTAG00000017783;ENSBTAG00000020984;ENSBTAG00000008336;ENSBTAG00000016514;ENSBTAG00000010370;ENSBTAG00000008192;ENSBTAG00000019708;ENSBTAG00000031287;ENSBTAG00000018753;ENSBTAG00000021245;ENSBTAG00000006354;ENSBTAG00000014438
Brain	15	1230	0.379476	0.566104	ENSBTAG00000002145;ENSBTAG00000016514;ENSBTAG00000008336;ENSBTAG00000020984;ENSBTAG00000008228;ENSBTAG00000018326;ENSBTAG00000009156;ENSBTAG00000005711;ENSBTAG00000001615;ENSBTAG00000020843;ENSBTAG00000014438;ENSBTAG00000008192;ENSBTAG00000017783;ENSBTAG00000013192;ENSBTAG00000046142
Cerebral_cortex	15	1230	0.379476	0.566104	ENSBTAG00000002145;ENSBTAG00000001615;ENSBTAG00000020984;ENSBTAG00000018326;ENSBTAG00000008336;ENSBTAG00000008228;ENSBTAG00000013036;ENSBTAG00000016514;ENSBTAG00000009156;ENSBTAG00000046142;ENSBTAG00000008192;ENSBTAG00000015952;ENSBTAG00000014438;ENSBTAG00000005711;ENSBTAG00000003826
Endometrium	15	1230	0.379476	0.566104	ENSBTAG00000013013;ENSBTAG00000006646;ENSBTAG00000027983;ENSBTAG00000016854;ENSBTAG00000011374;ENSBTAG00000032519;ENSBTAG00000019868;ENSBTAG00000020584;ENSBTAG00000003329;ENSBTAG00000006631;ENSBTAG00000040380;ENSBTAG00000033190;ENSBTAG00000039719;ENSBTAG00000021933;ENSBTAG00000013320
Gall_Bladder	15	1230	0.379476	0.566104	ENSBTAG00000046314;ENSBTAG00000020843;ENSBTAG00000016204;ENSBTAG00000005785;ENSBTAG00000003359;ENSBTAG00000008074;ENSBTAG00000007280;ENSBTAG00000005635;ENSBTAG00000024539;ENSBTAG00000032084;ENSBTAG00000021181;ENSBTAG00000008703;ENSBTAG00000020984;ENSBTAG00000018281;ENSBTAG00000001847
Kidney_Cortex	15	1230	0.379476	0.566104	ENSBTAG00000021260;ENSBTAG00000001852;ENSBTAG00000006730;ENSBTAG00000011748;ENSBTAG00000013320;ENSBTAG00000018753;ENSBTAG00000019855;ENSBTAG00000006157;ENSBTAG00000021181;ENSBTAG00000014228;ENSBTAG00000003793;ENSBTAG00000020141;ENSBTAG00000018084;ENSBTAG00000010419;ENSBTAG00000017545
Liver	15	1230	0.379476	0.566104	ENSBTAG00000016042;ENSBTAG00000019855;ENSBTAG00000020406;ENSBTAG00000004124;ENSBTAG00000014522;ENSBTAG00000005635;ENSBTAG00000011324;ENSBTAG00000006001;ENSBTAG00000037765;ENSBTAG00000006354;ENSBTAG00000022715;ENSBTAG00000001852;ENSBTAG00000003359;ENSBTAG00000004165;ENSBTAG00000011374
Medulla_oblongata	15	1230	0.379476	0.566104	ENSBTAG00000002145;ENSBTAG00000018326;ENSBTAG00000001615;ENSBTAG00000016514;ENSBTAG00000015952;ENSBTAG00000009982;ENSBTAG00000007642;ENSBTAG00000015764;ENSBTAG00000011875;ENSBTAG00000045884;ENSBTAG00000003499;ENSBTAG00000008228;ENSBTAG00000005711;ENSBTAG00000017676;ENSBTAG00000002854
Rumen_ephthelial_cell	15	1230	0.379476	0.566104	ENSBTAG00000021026;ENSBTAG00000016042;ENSBTAG00000014522;ENSBTAG00000019855;ENSBTAG00000046314;ENSBTAG00000005785;ENSBTAG00000011748;ENSBTAG00000019368;ENSBTAG00000015053;ENSBTAG00000020406;ENSBTAG00000020031;ENSBTAG00000001361;ENSBTAG00000003329;ENSBTAG00000039050;ENSBTAG00000010939
Eye	14	1230	0.488043	0.634457	ENSBTAG00000013320;ENSBTAG00000008299;ENSBTAG00000002129;ENSBTAG00000045884;ENSBTAG00000018566;ENSBTAG00000012252;ENSBTAG00000005929;ENSBTAG00000001983;ENSBTAG00000011374;ENSBTAG00000026919;ENSBTAG00000010070;ENSBTAG00000017040;ENSBTAG00000011543;ENSBTAG00000002145
Fetus_Brain	14	1230	0.488043	0.634457	ENSBTAG00000002145;ENSBTAG00000008192;ENSBTAG00000018326;ENSBTAG00000045884;ENSBTAG00000001615;ENSBTAG00000008336;ENSBTAG00000005711;ENSBTAG00000014438;ENSBTAG00000021313;ENSBTAG00000016514;ENSBTAG00000008228;ENSBTAG00000015952;ENSBTAG00000013036;ENSBTAG00000046142
Midbrain	14	1230	0.488043	0.634457	ENSBTAG00000002145;ENSBTAG00000001615;ENSBTAG00000018326;ENSBTAG00000016514;ENSBTAG00000008228;ENSBTAG00000008336;ENSBTAG00000005711;ENSBTAG00000015952;ENSBTAG00000009982;ENSBTAG00000020984;ENSBTAG00000046142;ENSBTAG00000008192;ENSBTAG00000045884;ENSBTAG00000013036
Omasum	14	1230	0.488043	0.634457	ENSBTAG00000011305;ENSBTAG00000015046;ENSBTAG00000001852;ENSBTAG00000037888;ENSBTAG00000008299;ENSBTAG00000002129;ENSBTAG00000021933;ENSBTAG00000020355;ENSBTAG00000019855;ENSBTAG00000019848;ENSBTAG00000004124;ENSBTAG00000001983;ENSBTAG00000020031;ENSBTAG00000013885
RumenPapillae	14	1230	0.488043	0.634457	ENSBTAG00000011305;ENSBTAG00000015046;ENSBTAG00000001852;ENSBTAG00000008299;ENSBTAG00000037888;ENSBTAG00000002129;ENSBTAG00000008579;ENSBTAG00000004124;ENSBTAG00000004994;ENSBTAG00000038055;ENSBTAG00000019848;ENSBTAG00000015764;ENSBTAG00000020355;ENSBTAG00000019855
SME	14	1230	0.488043	0.634457	ENSBTAG00000021933;ENSBTAG00000020843;ENSBTAG00000001615;ENSBTAG00000002145;ENSBTAG00000008336;ENSBTAG00000020264;ENSBTAG00000016514;ENSBTAG00000046922;ENSBTAG00000013036;ENSBTAG00000017783;ENSBTAG00000005711;ENSBTAG00000011841;ENSBTAG00000008192;ENSBTAG00000020141
Tail_epididymis	14	1230	0.488043	0.634457	ENSBTAG00000003329;ENSBTAG00000020141;ENSBTAG00000015348;ENSBTAG00000005785;ENSBTAG00000001847;ENSBTAG00000008703;ENSBTAG00000046314;ENSBTAG00000002626;ENSBTAG00000017545;ENSBTAG00000018281;ENSBTAG00000004975;ENSBTAG00000008911;ENSBTAG00000012252;ENSBTAG00000012828
Urethra	14	1230	0.488043	0.634457	ENSBTAG00000013320;ENSBTAG00000006037;ENSBTAG00000033190;ENSBTAG00000008228;ENSBTAG00000018566;ENSBTAG00000004722;ENSBTAG00000007137;ENSBTAG00000031590;ENSBTAG00000011324;ENSBTAG00000014555;ENSBTAG00000002129;ENSBTAG00000026067;ENSBTAG00000016514;ENSBTAG00000017661
Uterine_myometrium	14	1230	0.488043	0.634457	ENSBTAG00000031287;ENSBTAG00000011324;ENSBTAG00000013013;ENSBTAG00000033190;ENSBTAG00000012252;ENSBTAG00000001847;ENSBTAG00000020141;ENSBTAG00000011841;ENSBTAG00000030593;ENSBTAG00000017571;ENSBTAG00000046922;ENSBTAG00000027983;ENSBTAG00000010419;ENSBTAG00000003329
Atrium	13	1230	0.600006	0.747953	ENSBTAG00000039050;ENSBTAG00000010939;ENSBTAG00000033190;ENSBTAG00000015053;ENSBTAG00000008419;ENSBTAG00000016762;ENSBTAG00000004165;ENSBTAG00000006354;ENSBTAG00000006037;ENSBTAG00000031287;ENSBTAG00000018753;ENSBTAG00000001008;ENSBTAG00000013013
Muscle	13	1230	0.600006	0.747953	ENSBTAG00000039121;ENSBTAG00000015053;ENSBTAG00000020262;ENSBTAG00000003826;ENSBTAG00000016762;ENSBTAG00000002319;ENSBTAG00000040380;ENSBTAG00000019427;ENSBTAG00000005845;ENSBTAG00000016658;ENSBTAG00000039050;ENSBTAG00000015450;ENSBTAG00000007139
Pons	13	1230	0.600006	0.747953	ENSBTAG00000018326;ENSBTAG00000001615;ENSBTAG00000002145;ENSBTAG00000016514;ENSBTAG00000009982;ENSBTAG00000013036;ENSBTAG00000047567;ENSBTAG00000007642;ENSBTAG00000035662;ENSBTAG00000014375;ENSBTAG00000010939;ENSBTAG00000015764;ENSBTAG00000003359
Cerebellum	12	1230	0.706716	0.857483	ENSBTAG00000002145;ENSBTAG00000008336;ENSBTAG00000008228;ENSBTAG00000005711;ENSBTAG00000001615;ENSBTAG00000009982;ENSBTAG00000008192;ENSBTAG00000016514;ENSBTAG00000045884;ENSBTAG00000013036;ENSBTAG00000014438;ENSBTAG00000017783
Nasal_mucosa	12	1230	0.706716	0.857483	ENSBTAG00000021993;ENSBTAG00000013320;ENSBTAG00000017040;ENSBTAG00000008299;ENSBTAG00000007623;ENSBTAG00000014453;ENSBTAG00000002129;ENSBTAG00000006354;ENSBTAG00000001710;ENSBTAG00000015046;ENSBTAG00000001882;ENSBTAG00000031590
Fetus_muscle	11	1230	0.800156	0.910177	ENSBTAG00000026067;ENSBTAG00000015053;ENSBTAG00000033190;ENSBTAG00000020355;ENSBTAG00000002319;ENSBTAG00000020141;ENSBTAG00000011324;ENSBTAG00000029988;ENSBTAG00000046922;ENSBTAG00000001847;ENSBTAG00000037765
Fetus_testes	11	1230	0.800156	0.910177	ENSBTAG00000044118;ENSBTAG00000021026;ENSBTAG00000015348;ENSBTAG00000008074;ENSBTAG00000014087;ENSBTAG00000006631;ENSBTAG00000001847;ENSBTAG00000018281;ENSBTAG00000011911;ENSBTAG00000046922;ENSBTAG00000004722
Pineal_gland	11	1230	0.800156	0.910177	ENSBTAG00000017783;ENSBTAG00000003508;ENSBTAG00000001615;ENSBTAG00000020843;ENSBTAG00000020264;ENSBTAG00000016514;ENSBTAG00000010370;ENSBTAG00000019708;ENSBTAG00000014438;ENSBTAG00000018753;ENSBTAG00000008192
Prostrate	11	1230	0.800156	0.910177	ENSBTAG00000022715;ENSBTAG00000021993;ENSBTAG00000014522;ENSBTAG00000013320;ENSBTAG00000001983;ENSBTAG00000002129;ENSBTAG00000032869;ENSBTAG00000008703;ENSBTAG00000015450;ENSBTAG00000008911;ENSBTAG00000014453
Ventricle	11	1230	0.800156	0.910177	ENSBTAG00000015053;ENSBTAG00000039050;ENSBTAG00000010939;ENSBTAG00000016658;ENSBTAG00000016762;ENSBTAG00000004165;ENSBTAG00000031287;ENSBTAG00000008074;ENSBTAG00000008419;ENSBTAG00000004344;ENSBTAG00000017571
Corpus_Luteum	10	1230	0.874805	0.947705	ENSBTAG00000013013;ENSBTAG00000020843;ENSBTAG00000006646;ENSBTAG00000027983;ENSBTAG00000032519;ENSBTAG00000003329;ENSBTAG00000046314;ENSBTAG00000040380;ENSBTAG00000012828;ENSBTAG00000019868
Epididymis	10	1230	0.874805	0.947705	ENSBTAG00000032869;ENSBTAG00000011048;ENSBTAG00000021026;ENSBTAG00000015348;ENSBTAG00000003508;ENSBTAG00000010419;ENSBTAG00000017783;ENSBTAG00000020141;ENSBTAG00000005628;ENSBTAG00000004826
Mammary	10	1230	0.874805	0.947705	ENSBTAG00000047287;ENSBTAG00000017571;ENSBTAG00000011911;ENSBTAG00000009176;ENSBTAG00000012737;ENSBTAG00000015450;ENSBTAG00000005929;ENSBTAG00000031590;ENSBTAG00000009381;ENSBTAG00000014375
Salivary_gland	10	1230	0.874805	0.947705	ENSBTAG00000021993;ENSBTAG00000014522;ENSBTAG00000014453;ENSBTAG00000010070;ENSBTAG00000013320;ENSBTAG00000026919;ENSBTAG00000017545;ENSBTAG00000008703;ENSBTAG00000022715;ENSBTAG00000011748
Heart	9	1230	0.928767	0.982765	ENSBTAG00000031287;ENSBTAG00000015053;ENSBTAG00000039050;ENSBTAG00000047567;ENSBTAG00000008074;ENSBTAG00000016762;ENSBTAG00000004165;ENSBTAG00000031363;ENSBTAG00000033190
Larynx_cartilage	9	1230	0.928767	0.982765	ENSBTAG00000002319;ENSBTAG00000003826;ENSBTAG00000047567;ENSBTAG00000001359;ENSBTAG00000018566;ENSBTAG00000005812;ENSBTAG00000017661;ENSBTAG00000006037;ENSBTAG00000000602
Anterior_pituitary	7	1230	0.983731	1	ENSBTAG00000020843;ENSBTAG00000017783;ENSBTAG00000020264;ENSBTAG00000003508;ENSBTAG00000001615;ENSBTAG00000020141;ENSBTAG00000008192
Chorid_plexus	1	1230	0.999999	1	ENSBTAG00000039121
Sperm	0	1230	1	1
Testes	2	1230	0.999987	1	ENSBTAG00000047538;ENSBTAG00000011048
Tongue	7	1230	0.983731	1	ENSBTAG00000015053;ENSBTAG00000003826;ENSBTAG00000016762;ENSBTAG00000007102;ENSBTAG00000020355;ENSBTAG00000020262;ENSBTAG00000038235

## Sheet: midnightblue
Module Midnightblue gene expression in different tissues
Tissue	Input	Background	P	FDR	Genes
Milk_cells	217	1230	2.26476e-86	2.06093e-84	ENSBTAG00000037800;ENSBTAG00000001060;ENSBTAG00000015592;ENSBTAG00000004556;ENSBTAG00000023832;ENSBTAG00000019428;ENSBTAG00000026753;ENSBTAG00000046672;ENSBTAG00000004741;ENSBTAG00000002623;ENSBTAG00000036418;ENSBTAG00000021647;ENSBTAG00000038042;ENSBTAG00000002455;ENSBTAG00000013334;ENSBTAG00000004557;ENSBTAG00000045861;ENSBTAG00000001042;ENSBTAG00000021672;ENSBTAG00000015649;ENSBTAG00000018869;…
White_blood_cells	151	1230	1.33598e-38	6.07871e-37	ENSBTAG00000047448;ENSBTAG00000039366;ENSBTAG00000009236;ENSBTAG00000015707;ENSBTAG00000013334;ENSBTAG00000011481;ENSBTAG00000032289;ENSBTAG00000015649;ENSBTAG00000015483;ENSBTAG00000000964;ENSBTAG00000006998;ENSBTAG00000016770;ENSBTAG00000023832;ENSBTAG00000012223;ENSBTAG00000038154;ENSBTAG00000048155;ENSBTAG00000021837;ENSBTAG00000007881;ENSBTAG00000002937;ENSBTAG00000006485;ENSBTAG00000016357;…
Spleen	128	1230	1.14982e-25	3.48778e-24	ENSBTAG00000015707;ENSBTAG00000018981;ENSBTAG00000036260;ENSBTAG00000002623;ENSBTAG00000011887;ENSBTAG00000000964;ENSBTAG00000011481;ENSBTAG00000048155;ENSBTAG00000019428;ENSBTAG00000045836;ENSBTAG00000032289;ENSBTAG00000007851;ENSBTAG00000007531;ENSBTAG00000034918;ENSBTAG00000003961;ENSBTAG00000048184;ENSBTAG00000013334;ENSBTAG00000045854;ENSBTAG00000045926;ENSBTAG00000011921;ENSBTAG00000040244;…
CD8_cell	112	1230	5.40671e-18	1.23003e-16	ENSBTAG00000014983;ENSBTAG00000011481;ENSBTAG00000014253;ENSBTAG00000046464;ENSBTAG00000021361;ENSBTAG00000038565;ENSBTAG00000047448;ENSBTAG00000046993;ENSBTAG00000021837;ENSBTAG00000046897;ENSBTAG00000021144;ENSBTAG00000015483;ENSBTAG00000008556;ENSBTAG00000006998;ENSBTAG00000010888;ENSBTAG00000038154;ENSBTAG00000015707;ENSBTAG00000013640;ENSBTAG00000015649;ENSBTAG00000021958;ENSBTAG00000032289;…
CD4_cell	102	1230	8.31485e-14	1.5133e-12	ENSBTAG00000046897;ENSBTAG00000046464;ENSBTAG00000046993;ENSBTAG00000017843;ENSBTAG00000014253;ENSBTAG00000014983;ENSBTAG00000038565;ENSBTAG00000011481;ENSBTAG00000023832;ENSBTAG00000021837;ENSBTAG00000015483;ENSBTAG00000047448;ENSBTAG00000015649;ENSBTAG00000021144;ENSBTAG00000015707;ENSBTAG00000014798;ENSBTAG00000008556;ENSBTAG00000032289;ENSBTAG00000012223;ENSBTAG00000019961;ENSBTAG00000002251;…
Lymph_nodes	99	1230	1.19847e-12	1.81767e-11	ENSBTAG00000014983;ENSBTAG00000007851;ENSBTAG00000017843;ENSBTAG00000011481;ENSBTAG00000004741;ENSBTAG00000014798;ENSBTAG00000011887;ENSBTAG00000011921;ENSBTAG00000000964;ENSBTAG00000038565;ENSBTAG00000032289;ENSBTAG00000036260;ENSBTAG00000046993;ENSBTAG00000047312;ENSBTAG00000015707;ENSBTAG00000002623;ENSBTAG00000040244;ENSBTAG00000016770;ENSBTAG00000047448;ENSBTAG00000003961;ENSBTAG00000015649;…
Lung	71	1230	0.000306661	0.00398659	ENSBTAG00000008483;ENSBTAG00000047786;ENSBTAG00000021818;ENSBTAG00000011001;ENSBTAG00000048184;ENSBTAG00000019498;ENSBTAG00000020944;ENSBTAG00000024503;ENSBTAG00000006990;ENSBTAG00000027051;ENSBTAG00000009055;ENSBTAG00000006130;ENSBTAG00000011578;ENSBTAG00000011784;ENSBTAG00000031814;ENSBTAG00000048155;ENSBTAG00000017082;ENSBTAG00000045854;ENSBTAG00000006859;ENSBTAG00000015910;ENSBTAG00000009658;…
Ureter	70	1230	0.000500237	0.00569019	ENSBTAG00000046803;ENSBTAG00000004556;ENSBTAG00000017763;ENSBTAG00000011001;ENSBTAG00000013745;ENSBTAG00000046054;ENSBTAG00000003018;ENSBTAG00000045822;ENSBTAG00000019915;ENSBTAG00000019347;ENSBTAG00000011034;ENSBTAG00000020520;ENSBTAG00000010719;ENSBTAG00000031777;ENSBTAG00000044073;ENSBTAG00000020539;ENSBTAG00000009507;ENSBTAG00000006990;ENSBTAG00000046328;ENSBTAG00000021176;ENSBTAG00000015938;…
Caecum	69	1230	0.000803757	0.00731419	ENSBTAG00000037826;ENSBTAG00000021501;ENSBTAG00000047914;ENSBTAG00000039289;ENSBTAG00000005952;ENSBTAG00000012456;ENSBTAG00000002937;ENSBTAG00000023283;ENSBTAG00000020070;ENSBTAG00000006139;ENSBTAG00000014795;ENSBTAG00000011921;ENSBTAG00000021647;ENSBTAG00000045836;ENSBTAG00000005546;ENSBTAG00000018203;ENSBTAG00000045926;ENSBTAG00000046322;ENSBTAG00000021958;ENSBTAG00000038696;ENSBTAG00000038154;…
Thymus	69	1230	0.000803757	0.00731419	ENSBTAG00000046993;ENSBTAG00000046188;ENSBTAG00000039366;ENSBTAG00000046464;ENSBTAG00000038978;ENSBTAG00000004741;ENSBTAG00000046897;ENSBTAG00000038565;ENSBTAG00000020616;ENSBTAG00000011131;ENSBTAG00000019961;ENSBTAG00000009664;ENSBTAG00000036260;ENSBTAG00000008542;ENSBTAG00000007286;ENSBTAG00000005952;ENSBTAG00000018993;ENSBTAG00000015707;ENSBTAG00000007501;ENSBTAG00000007851;ENSBTAG00000032003;…
Adipose	67	1230	0.00198203	0.0163968	ENSBTAG00000044073;ENSBTAG00000001154;ENSBTAG00000019915;ENSBTAG00000018463;ENSBTAG00000046803;ENSBTAG00000010719;ENSBTAG00000009507;ENSBTAG00000006937;ENSBTAG00000005546;ENSBTAG00000019347;ENSBTAG00000021029;ENSBTAG00000003758;ENSBTAG00000030190;ENSBTAG00000020520;ENSBTAG00000007996;ENSBTAG00000011001;ENSBTAG00000011034;ENSBTAG00000000078;ENSBTAG00000006130;ENSBTAG00000013745;ENSBTAG00000040056;…
Aorta	65	1230	0.00459424	0.0321597	ENSBTAG00000013745;ENSBTAG00000015910;ENSBTAG00000006066;ENSBTAG00000010719;ENSBTAG00000003018;ENSBTAG00000026792;ENSBTAG00000017970;ENSBTAG00000018463;ENSBTAG00000013401;ENSBTAG00000020539;ENSBTAG00000046803;ENSBTAG00000045822;ENSBTAG00000010660;ENSBTAG00000045742;ENSBTAG00000000078;ENSBTAG00000019347;ENSBTAG00000010799;ENSBTAG00000016506;ENSBTAG00000010378;ENSBTAG00000046054;ENSBTAG00000014710;…
Muscle	65	1230	0.00459424	0.0321597	ENSBTAG00000006907;ENSBTAG00000010880;ENSBTAG00000026344;ENSBTAG00000021132;ENSBTAG00000015786;ENSBTAG00000014433;ENSBTAG00000004732;ENSBTAG00000007300;ENSBTAG00000000286;ENSBTAG00000013799;ENSBTAG00000008185;ENSBTAG00000009663;ENSBTAG00000019521;ENSBTAG00000008401;ENSBTAG00000014731;ENSBTAG00000003395;ENSBTAG00000023416;ENSBTAG00000005865;ENSBTAG00000013166;ENSBTAG00000012024;ENSBTAG00000003115;…
Corpus_Luteum	64	1230	0.00683228	0.0388586	ENSBTAG00000019018;ENSBTAG00000002176;ENSBTAG00000010994;ENSBTAG00000031641;ENSBTAG00000019989;ENSBTAG00000010006;ENSBTAG00000015782;ENSBTAG00000007964;ENSBTAG00000032557;ENSBTAG00000014710;ENSBTAG00000016506;ENSBTAG00000004662;ENSBTAG00000005614;ENSBTAG00000031332;ENSBTAG00000009178;ENSBTAG00000021484;ENSBTAG00000018936;ENSBTAG00000003312;ENSBTAG00000011480;ENSBTAG00000043981;ENSBTAG00000013591;…
Heart	64	1230	0.00683228	0.0388586	ENSBTAG00000027875;ENSBTAG00000015786;ENSBTAG00000011787;ENSBTAG00000019859;ENSBTAG00000021132;ENSBTAG00000019521;ENSBTAG00000019603;ENSBTAG00000005808;ENSBTAG00000000440;ENSBTAG00000000833;ENSBTAG00000013166;ENSBTAG00000000874;ENSBTAG00000008645;ENSBTAG00000000286;ENSBTAG00000019175;ENSBTAG00000014262;ENSBTAG00000010660;ENSBTAG00000019961;ENSBTAG00000032217;ENSBTAG00000002610;ENSBTAG00000008061;…
Trachea	64	1230	0.00683228	0.0388586	ENSBTAG00000013745;ENSBTAG00000006066;ENSBTAG00000019347;ENSBTAG00000017970;ENSBTAG00000010660;ENSBTAG00000013401;ENSBTAG00000045742;ENSBTAG00000010378;ENSBTAG00000020539;ENSBTAG00000006990;ENSBTAG00000045822;ENSBTAG00000010719;ENSBTAG00000018463;ENSBTAG00000017767;ENSBTAG00000015910;ENSBTAG00000011434;ENSBTAG00000046189;ENSBTAG00000026199;ENSBTAG00000005565;ENSBTAG00000045500;ENSBTAG00000011215;…
Esophagus	63	1230	0.0100014	0.0535367	ENSBTAG00000039504;ENSBTAG00000039289;ENSBTAG00000046828;ENSBTAG00000040056;ENSBTAG00000006156;ENSBTAG00000001952;ENSBTAG00000007369;ENSBTAG00000023026;ENSBTAG00000000396;ENSBTAG00000037457;ENSBTAG00000006136;ENSBTAG00000042398;ENSBTAG00000001042;ENSBTAG00000001233;ENSBTAG00000019465;ENSBTAG00000038042;ENSBTAG00000007166;ENSBTAG00000046328;ENSBTAG00000047338;ENSBTAG00000006645;ENSBTAG00000011800;…
Bone_marrow	62	1230	0.0144096	0.0728487	ENSBTAG00000015105;ENSBTAG00000016446;ENSBTAG00000006937;ENSBTAG00000001154;ENSBTAG00000006130;ENSBTAG00000000754;ENSBTAG00000011001;ENSBTAG00000017592;ENSBTAG00000016667;ENSBTAG00000004556;ENSBTAG00000018463;ENSBTAG00000003907;ENSBTAG00000006066;ENSBTAG00000021029;ENSBTAG00000003115;ENSBTAG00000016874;ENSBTAG00000011337;ENSBTAG00000016661;ENSBTAG00000010880;ENSBTAG00000003043;ENSBTAG00000015938;…
Fornix_vagina	61	1230	0.020432	0.0929656	ENSBTAG00000021280;ENSBTAG00000018232;ENSBTAG00000018703;ENSBTAG00000019807;ENSBTAG00000046328;ENSBTAG00000005546;ENSBTAG00000044073;ENSBTAG00000030190;ENSBTAG00000026792;ENSBTAG00000007514;ENSBTAG00000009507;ENSBTAG00000016506;ENSBTAG00000037735;ENSBTAG00000004263;ENSBTAG00000006136;ENSBTAG00000010660;ENSBTAG00000021284;ENSBTAG00000020539;ENSBTAG00000019347;ENSBTAG00000006108;ENSBTAG00000004591;…
Kidney_Cortex	61	1230	0.020432	0.0929656	ENSBTAG00000020351;ENSBTAG00000001026;ENSBTAG00000026792;ENSBTAG00000018647;ENSBTAG00000047914;ENSBTAG00000022005;ENSBTAG00000038756;ENSBTAG00000046552;ENSBTAG00000021887;ENSBTAG00000043553;ENSBTAG00000015208;ENSBTAG00000034402;ENSBTAG00000016211;ENSBTAG00000003232;ENSBTAG00000018283;ENSBTAG00000004662;ENSBTAG00000047520;ENSBTAG00000032373;ENSBTAG00000018926;ENSBTAG00000012372;ENSBTAG00000013810;…
Rumen	59	1230	0.0391468	0.169636	ENSBTAG00000039289;ENSBTAG00000039504;ENSBTAG00000019909;ENSBTAG00000001952;ENSBTAG00000040056;ENSBTAG00000001785;ENSBTAG00000006156;ENSBTAG00000006136;ENSBTAG00000023026;ENSBTAG00000031731;ENSBTAG00000006797;ENSBTAG00000020070;ENSBTAG00000001233;ENSBTAG00000007369;ENSBTAG00000018959;ENSBTAG00000010662;ENSBTAG00000017542;ENSBTAG00000021501;ENSBTAG00000005009;ENSBTAG00000000783;ENSBTAG00000013368;…
Bulbourethral_gland	58	1230	0.0528905	0.218774	ENSBTAG00000021501;ENSBTAG00000003758;ENSBTAG00000006156;ENSBTAG00000021609;ENSBTAG00000007256;ENSBTAG00000039504;ENSBTAG00000001952;ENSBTAG00000008008;ENSBTAG00000012899;ENSBTAG00000006086;ENSBTAG00000037457;ENSBTAG00000004150;ENSBTAG00000012691;ENSBTAG00000027407;ENSBTAG00000037800;ENSBTAG00000005633;ENSBTAG00000014872;ENSBTAG00000019783;ENSBTAG00000019465;ENSBTAG00000021214;ENSBTAG00000005432;…
Vas_deferens	57	1230	0.0703124	0.278192	ENSBTAG00000021609;ENSBTAG00000010378;ENSBTAG00000026199;ENSBTAG00000021484;ENSBTAG00000047786;ENSBTAG00000016357;ENSBTAG00000010660;ENSBTAG00000040521;ENSBTAG00000001163;ENSBTAG00000007996;ENSBTAG00000008523;ENSBTAG00000020620;ENSBTAG00000014600;ENSBTAG00000010799;ENSBTAG00000014324;ENSBTAG00000010637;ENSBTAG00000013607;ENSBTAG00000005565;ENSBTAG00000005546;ENSBTAG00000019512;ENSBTAG00000020645;…
Ileum	56	1230	0.0919719	0.321902	ENSBTAG00000010632;ENSBTAG00000037826;ENSBTAG00000039289;ENSBTAG00000005952;ENSBTAG00000018981;ENSBTAG00000004658;ENSBTAG00000047914;ENSBTAG00000006139;ENSBTAG00000002937;ENSBTAG00000023283;ENSBTAG00000012456;ENSBTAG00000014795;ENSBTAG00000020070;ENSBTAG00000021647;ENSBTAG00000018203;ENSBTAG00000001026;ENSBTAG00000015353;ENSBTAG00000016477;ENSBTAG00000021958;ENSBTAG00000011921;ENSBTAG00000023832;…
Kidney_Medulla	56	1230	0.0919719	0.321902	ENSBTAG00000020351;ENSBTAG00000001026;ENSBTAG00000046552;ENSBTAG00000018647;ENSBTAG00000016211;ENSBTAG00000043553;ENSBTAG00000006821;ENSBTAG00000021887;ENSBTAG00000047914;ENSBTAG00000012372;ENSBTAG00000032373;ENSBTAG00000018283;ENSBTAG00000005380;ENSBTAG00000003232;ENSBTAG00000039289;ENSBTAG00000022005;ENSBTAG00000039195;ENSBTAG00000047520;ENSBTAG00000004263;ENSBTAG00000018926;ENSBTAG00000000454;…
Thyroid	56	1230	0.0919719	0.321902	ENSBTAG00000018232;ENSBTAG00000011034;ENSBTAG00000031302;ENSBTAG00000002998;ENSBTAG00000003610;ENSBTAG00000032373;ENSBTAG00000005527;ENSBTAG00000005432;ENSBTAG00000005633;ENSBTAG00000006797;ENSBTAG00000007996;ENSBTAG00000038756;ENSBTAG00000012976;ENSBTAG00000004662;ENSBTAG00000017542;ENSBTAG00000039819;ENSBTAG00000010662;ENSBTAG00000013589;ENSBTAG00000000147;ENSBTAG00000012456;ENSBTAG00000003661;…
Colon	55	1230	0.118374	0.371449	ENSBTAG00000037826;ENSBTAG00000014261;ENSBTAG00000012456;ENSBTAG00000039504;ENSBTAG00000046750;ENSBTAG00000020070;ENSBTAG00000001390;ENSBTAG00000047914;ENSBTAG00000010799;ENSBTAG00000004557;ENSBTAG00000013745;ENSBTAG00000026199;ENSBTAG00000012916;ENSBTAG00000038154;ENSBTAG00000039819;ENSBTAG00000016506;ENSBTAG00000006139;ENSBTAG00000014795;ENSBTAG00000021455;ENSBTAG00000044073;ENSBTAG00000018981;…
Kidney	55	1230	0.118374	0.371449	ENSBTAG00000020351;ENSBTAG00000001026;ENSBTAG00000018647;ENSBTAG00000046552;ENSBTAG00000043553;ENSBTAG00000047914;ENSBTAG00000022005;ENSBTAG00000016211;ENSBTAG00000004263;ENSBTAG00000012372;ENSBTAG00000021887;ENSBTAG00000018283;ENSBTAG00000000668;ENSBTAG00000003232;ENSBTAG00000004662;ENSBTAG00000000454;ENSBTAG00000005546;ENSBTAG00000006974;ENSBTAG00000015208;ENSBTAG00000039289;ENSBTAG00000032373;…
Vesicular_gland	55	1230	0.118374	0.371449	ENSBTAG00000015105;ENSBTAG00000001154;ENSBTAG00000006937;ENSBTAG00000011034;ENSBTAG00000020520;ENSBTAG00000018463;ENSBTAG00000046328;ENSBTAG00000011001;ENSBTAG00000003069;ENSBTAG00000013145;ENSBTAG00000009507;ENSBTAG00000021029;ENSBTAG00000044073;ENSBTAG00000021480;ENSBTAG00000005546;ENSBTAG00000019915;ENSBTAG00000007996;ENSBTAG00000006066;ENSBTAG00000005527;ENSBTAG00000010719;ENSBTAG00000003109;…
Adrenal	54	1230	0.149917	0.426328	ENSBTAG00000003827;ENSBTAG00000010632;ENSBTAG00000032557;ENSBTAG00000018936;ENSBTAG00000013836;ENSBTAG00000003395;ENSBTAG00000010880;ENSBTAG00000013689;ENSBTAG00000031332;ENSBTAG00000004732;ENSBTAG00000006907;ENSBTAG00000015821;ENSBTAG00000011787;ENSBTAG00000014872;ENSBTAG00000016952;ENSBTAG00000016738;ENSBTAG00000017599;ENSBTAG00000031252;ENSBTAG00000011334;ENSBTAG00000005653;ENSBTAG00000012691;…
Descending_Colon	54	1230	0.149917	0.426328	ENSBTAG00000037826;ENSBTAG00000021501;ENSBTAG00000012456;ENSBTAG00000039289;ENSBTAG00000047914;ENSBTAG00000018203;ENSBTAG00000047312;ENSBTAG00000014795;ENSBTAG00000002937;ENSBTAG00000021958;ENSBTAG00000020070;ENSBTAG00000011921;ENSBTAG00000038154;ENSBTAG00000023283;ENSBTAG00000016770;ENSBTAG00000039326;ENSBTAG00000017843;ENSBTAG00000014261;ENSBTAG00000045836;ENSBTAG00000015353;ENSBTAG00000022689;…
Jejunum	54	1230	0.149917	0.426328	ENSBTAG00000037826;ENSBTAG00000010632;ENSBTAG00000038412;ENSBTAG00000001026;ENSBTAG00000039289;ENSBTAG00000002937;ENSBTAG00000023283;ENSBTAG00000005952;ENSBTAG00000047914;ENSBTAG00000012456;ENSBTAG00000014795;ENSBTAG00000021647;ENSBTAG00000006139;ENSBTAG00000005009;ENSBTAG00000022005;ENSBTAG00000003961;ENSBTAG00000018993;ENSBTAG00000002817;ENSBTAG00000015828;ENSBTAG00000011238;ENSBTAG00000042224;…
Fetus_liver	53	1230	0.186844	0.4723	ENSBTAG00000005653;ENSBTAG00000039319;ENSBTAG00000034402;ENSBTAG00000012280;ENSBTAG00000015105;ENSBTAG00000021887;ENSBTAG00000006485;ENSBTAG00000007193;ENSBTAG00000001562;ENSBTAG00000015707;ENSBTAG00000021325;ENSBTAG00000009658;ENSBTAG00000015083;ENSBTAG00000005808;ENSBTAG00000010576;ENSBTAG00000018073;ENSBTAG00000006065;ENSBTAG00000018926;ENSBTAG00000046188;ENSBTAG00000004732;ENSBTAG00000013589;…
Omasum	53	1230	0.186844	0.4723	ENSBTAG00000039289;ENSBTAG00000023026;ENSBTAG00000039504;ENSBTAG00000006156;ENSBTAG00000001785;ENSBTAG00000019909;ENSBTAG00000006136;ENSBTAG00000001233;ENSBTAG00000001952;ENSBTAG00000020070;ENSBTAG00000040056;ENSBTAG00000018959;ENSBTAG00000006797;ENSBTAG00000031731;ENSBTAG00000016093;ENSBTAG00000037457;ENSBTAG00000007369;ENSBTAG00000006645;ENSBTAG00000032340;ENSBTAG00000013368;ENSBTAG00000037651;…
Reticulum	53	1230	0.186844	0.4723	ENSBTAG00000039289;ENSBTAG00000023026;ENSBTAG00000006156;ENSBTAG00000006136;ENSBTAG00000001952;ENSBTAG00000019909;ENSBTAG00000039504;ENSBTAG00000020070;ENSBTAG00000016105;ENSBTAG00000040056;ENSBTAG00000001233;ENSBTAG00000001785;ENSBTAG00000018959;ENSBTAG00000032340;ENSBTAG00000037457;ENSBTAG00000016093;ENSBTAG00000008645;ENSBTAG00000005009;ENSBTAG00000017542;ENSBTAG00000045244;ENSBTAG00000007369;…
Ventricle	53	1230	0.186844	0.4723	ENSBTAG00000027875;ENSBTAG00000015786;ENSBTAG00000021132;ENSBTAG00000019521;ENSBTAG00000016010;ENSBTAG00000019859;ENSBTAG00000019603;ENSBTAG00000013166;ENSBTAG00000038107;ENSBTAG00000023416;ENSBTAG00000010660;ENSBTAG00000010606;ENSBTAG00000005808;ENSBTAG00000019961;ENSBTAG00000012996;ENSBTAG00000011787;ENSBTAG00000032217;ENSBTAG00000013749;ENSBTAG00000000286;ENSBTAG00000014262;ENSBTAG00000039326;…
Fetus_Kidney	52	1230	0.229186	0.563673	ENSBTAG00000020351;ENSBTAG00000001026;ENSBTAG00000043553;ENSBTAG00000039289;ENSBTAG00000021280;ENSBTAG00000004263;ENSBTAG00000017969;ENSBTAG00000005546;ENSBTAG00000039195;ENSBTAG00000002998;ENSBTAG00000047914;ENSBTAG00000003232;ENSBTAG00000019498;ENSBTAG00000017243;ENSBTAG00000018647;ENSBTAG00000016211;ENSBTAG00000011590;ENSBTAG00000046552;ENSBTAG00000000454;ENSBTAG00000005432;ENSBTAG00000007369;…
Pons	51	1230	0.276725	0.629548	ENSBTAG00000022890;ENSBTAG00000031246;ENSBTAG00000025762;ENSBTAG00000015208;ENSBTAG00000014600;ENSBTAG00000006134;ENSBTAG00000030255;ENSBTAG00000003827;ENSBTAG00000038606;ENSBTAG00000005857;ENSBTAG00000022238;ENSBTAG00000025226;ENSBTAG00000011800;ENSBTAG00000031777;ENSBTAG00000006550;ENSBTAG00000000312;ENSBTAG00000043979;ENSBTAG00000016696;ENSBTAG00000008251;ENSBTAG00000038584;ENSBTAG00000006680;…
Thalamus	51	1230	0.276725	0.629548	ENSBTAG00000022890;ENSBTAG00000013145;ENSBTAG00000038606;ENSBTAG00000025762;ENSBTAG00000031246;ENSBTAG00000006990;ENSBTAG00000046107;ENSBTAG00000010124;ENSBTAG00000026851;ENSBTAG00000027626;ENSBTAG00000003827;ENSBTAG00000019684;ENSBTAG00000007635;ENSBTAG00000030255;ENSBTAG00000043979;ENSBTAG00000008634;ENSBTAG00000005857;ENSBTAG00000014600;ENSBTAG00000015050;ENSBTAG00000000581;ENSBTAG00000017690;…
Urethra	51	1230	0.276725	0.629548	ENSBTAG00000018703;ENSBTAG00000017243;ENSBTAG00000017863;ENSBTAG00000001952;ENSBTAG00000005546;ENSBTAG00000002998;ENSBTAG00000047786;ENSBTAG00000034402;ENSBTAG00000019807;ENSBTAG00000040521;ENSBTAG00000010799;ENSBTAG00000016874;ENSBTAG00000014972;ENSBTAG00000047379;ENSBTAG00000013640;ENSBTAG00000019347;ENSBTAG00000013745;ENSBTAG00000014324;ENSBTAG00000037651;ENSBTAG00000018189;ENSBTAG00000013401;…
Larynx_cartilage	49	1230	0.385135	0.83446	ENSBTAG00000002998;ENSBTAG00000010880;ENSBTAG00000019521;ENSBTAG00000011131;ENSBTAG00000007300;ENSBTAG00000008185;ENSBTAG00000001783;ENSBTAG00000000033;ENSBTAG00000045785;ENSBTAG00000000440;ENSBTAG00000020520;ENSBTAG00000012024;ENSBTAG00000020539;ENSBTAG00000017690;ENSBTAG00000006680;ENSBTAG00000021132;ENSBTAG00000006907;ENSBTAG00000000286;ENSBTAG00000001609;ENSBTAG00000002999;ENSBTAG00000017996;…
Lymphocyte	49	1230	0.385135	0.83446	ENSBTAG00000024180;ENSBTAG00000002210;ENSBTAG00000012117;ENSBTAG00000007499;ENSBTAG00000000964;ENSBTAG00000039366;ENSBTAG00000024177;ENSBTAG00000015707;ENSBTAG00000006485;ENSBTAG00000011481;ENSBTAG00000034580;ENSBTAG00000038173;ENSBTAG00000031889;ENSBTAG00000008492;ENSBTAG00000032289;ENSBTAG00000008523;ENSBTAG00000038156;ENSBTAG00000010042;ENSBTAG00000007851;ENSBTAG00000002563;ENSBTAG00000011887;…
Ascending_colon	48	1230	0.444202	0.898274	ENSBTAG00000037826;ENSBTAG00000021280;ENSBTAG00000012456;ENSBTAG00000047914;ENSBTAG00000039289;ENSBTAG00000014261;ENSBTAG00000038154;ENSBTAG00000006139;ENSBTAG00000020430;ENSBTAG00000020070;ENSBTAG00000020054;ENSBTAG00000013689;ENSBTAG00000038696;ENSBTAG00000002937;ENSBTAG00000046750;ENSBTAG00000023283;ENSBTAG00000047338;ENSBTAG00000006606;ENSBTAG00000003661;ENSBTAG00000016506;ENSBTAG00000021501;…
Endometrium	48	1230	0.444202	0.898274	ENSBTAG00000019018;ENSBTAG00000011046;ENSBTAG00000002176;ENSBTAG00000047786;ENSBTAG00000031385;ENSBTAG00000021284;ENSBTAG00000005614;ENSBTAG00000014710;ENSBTAG00000011706;ENSBTAG00000032557;ENSBTAG00000000851;ENSBTAG00000013591;ENSBTAG00000009178;ENSBTAG00000007847;ENSBTAG00000043981;ENSBTAG00000019989;ENSBTAG00000007964;ENSBTAG00000009664;ENSBTAG00000046079;ENSBTAG00000006821;ENSBTAG00000031641;…
Medulla_oblongata	48	1230	0.444202	0.898274	ENSBTAG00000022890;ENSBTAG00000046107;ENSBTAG00000014600;ENSBTAG00000011706;ENSBTAG00000031246;ENSBTAG00000006990;ENSBTAG00000025762;ENSBTAG00000005857;ENSBTAG00000011800;ENSBTAG00000011098;ENSBTAG00000013145;ENSBTAG00000026851;ENSBTAG00000030255;ENSBTAG00000007644;ENSBTAG00000043979;ENSBTAG00000038606;ENSBTAG00000022238;ENSBTAG00000019684;ENSBTAG00000003827;ENSBTAG00000015050;ENSBTAG00000008634;…
Hippocampus	47	1230	0.504924	0.977618	ENSBTAG00000038606;ENSBTAG00000046107;ENSBTAG00000015208;ENSBTAG00000011800;ENSBTAG00000003827;ENSBTAG00000022890;ENSBTAG00000018765;ENSBTAG00000008932;ENSBTAG00000005857;ENSBTAG00000004475;ENSBTAG00000016696;ENSBTAG00000022238;ENSBTAG00000004591;ENSBTAG00000008542;ENSBTAG00000038584;ENSBTAG00000039935;ENSBTAG00000007514;ENSBTAG00000008365;ENSBTAG00000031246;ENSBTAG00000040521;ENSBTAG00000007235;…
Mammary	47	1230	0.504924	0.977618	ENSBTAG00000010852;ENSBTAG00000019434;ENSBTAG00000047528;ENSBTAG00000020054;ENSBTAG00000017243;ENSBTAG00000021609;ENSBTAG00000012456;ENSBTAG00000039046;ENSBTAG00000031753;ENSBTAG00000027407;ENSBTAG00000018868;ENSBTAG00000010719;ENSBTAG00000043641;ENSBTAG00000000957;ENSBTAG00000007569;ENSBTAG00000046828;ENSBTAG00000046803;ENSBTAG00000008008;ENSBTAG00000025664;ENSBTAG00000008793;ENSBTAG00000008143;…
Atrium	46	1230	0.565924	0.990367	ENSBTAG00000027875;ENSBTAG00000015786;ENSBTAG00000019521;ENSBTAG00000016010;ENSBTAG00000021132;ENSBTAG00000038107;ENSBTAG00000023416;ENSBTAG00000010660;ENSBTAG00000019603;ENSBTAG00000019859;ENSBTAG00000010606;ENSBTAG00000012996;ENSBTAG00000000440;ENSBTAG00000032217;ENSBTAG00000004732;ENSBTAG00000015767;ENSBTAG00000014262;ENSBTAG00000046803;ENSBTAG00000019175;ENSBTAG00000013166;ENSBTAG00000016667;…
bladder	46	1230	0.565924	0.990367	ENSBTAG00000019961;ENSBTAG00000002998;ENSBTAG00000006990;ENSBTAG00000019807;ENSBTAG00000018703;ENSBTAG00000038606;ENSBTAG00000017969;ENSBTAG00000020070;ENSBTAG00000046750;ENSBTAG00000020430;ENSBTAG00000004660;ENSBTAG00000003692;ENSBTAG00000010386;ENSBTAG00000040056;ENSBTAG00000006974;ENSBTAG00000008542;ENSBTAG00000005527;ENSBTAG00000048155;ENSBTAG00000001609;ENSBTAG00000047876;ENSBTAG00000031777;…
Cervical_lining	46	1230	0.565924	0.990367	ENSBTAG00000018232;ENSBTAG00000021280;ENSBTAG00000026792;ENSBTAG00000019807;ENSBTAG00000018703;ENSBTAG00000021284;ENSBTAG00000006108;ENSBTAG00000007514;ENSBTAG00000044073;ENSBTAG00000009507;ENSBTAG00000005546;ENSBTAG00000030190;ENSBTAG00000001163;ENSBTAG00000004591;ENSBTAG00000004263;ENSBTAG00000046328;ENSBTAG00000020924;ENSBTAG00000047786;ENSBTAG00000021051;ENSBTAG00000021887;ENSBTAG00000043234;…
Liver	46	1230	0.565924	0.990367	ENSBTAG00000005653;ENSBTAG00000021887;ENSBTAG00000017094;ENSBTAG00000018926;ENSBTAG00000039319;ENSBTAG00000012280;ENSBTAG00000006937;ENSBTAG00000047520;ENSBTAG00000004215;ENSBTAG00000003746;ENSBTAG00000018283;ENSBTAG00000037673;ENSBTAG00000021325;ENSBTAG00000022564;ENSBTAG00000017816;ENSBTAG00000020430;ENSBTAG00000007193;ENSBTAG00000018043;ENSBTAG00000009839;ENSBTAG00000000160;ENSBTAG00000014931;…
Nasal_mucosa	46	1230	0.565924	0.990367	ENSBTAG00000021501;ENSBTAG00000004660;ENSBTAG00000004263;ENSBTAG00000006139;ENSBTAG00000034402;ENSBTAG00000047528;ENSBTAG00000031777;ENSBTAG00000039504;ENSBTAG00000008840;ENSBTAG00000010662;ENSBTAG00000021609;ENSBTAG00000017082;ENSBTAG00000015828;ENSBTAG00000014762;ENSBTAG00000020054;ENSBTAG00000037800;ENSBTAG00000011975;ENSBTAG00000019434;ENSBTAG00000005432;ENSBTAG00000017969;ENSBTAG00000008857;…
Abomasum	41	1230	0.829029	1	ENSBTAG00000021280;ENSBTAG00000039289;ENSBTAG00000037826;ENSBTAG00000020070;ENSBTAG00000040056;ENSBTAG00000039504;ENSBTAG00000001952;ENSBTAG00000006136;ENSBTAG00000019909;ENSBTAG00000047338;ENSBTAG00000013368;ENSBTAG00000001233;ENSBTAG00000023026;ENSBTAG00000017542;ENSBTAG00000006139;ENSBTAG00000016093;ENSBTAG00000011857;ENSBTAG00000037457;ENSBTAG00000005009;ENSBTAG00000000253;ENSBTAG00000038412;…
Ampulla	42	1230	0.785595	1	ENSBTAG00000018232;ENSBTAG00000018703;ENSBTAG00000047786;ENSBTAG00000021284;ENSBTAG00000002583;ENSBTAG00000005527;ENSBTAG00000011098;ENSBTAG00000001163;ENSBTAG00000007994;ENSBTAG00000020924;ENSBTAG00000001293;ENSBTAG00000007514;ENSBTAG00000014600;ENSBTAG00000006990;ENSBTAG00000032373;ENSBTAG00000031246;ENSBTAG00000046343;ENSBTAG00000002580;ENSBTAG00000000668;ENSBTAG00000008932;ENSBTAG00000008269;…
Anterior_pituitary	40	1230	0.866636	1	ENSBTAG00000024453;ENSBTAG00000002998;ENSBTAG00000008932;ENSBTAG00000011131;ENSBTAG00000020520;ENSBTAG00000017228;ENSBTAG00000020540;ENSBTAG00000016513;ENSBTAG00000009620;ENSBTAG00000010576;ENSBTAG00000003827;ENSBTAG00000010413;ENSBTAG00000021768;ENSBTAG00000006592;ENSBTAG00000006528;ENSBTAG00000039819;ENSBTAG00000010549;ENSBTAG00000000581;ENSBTAG00000018232;ENSBTAG00000044891;ENSBTAG00000042418;…
Brain_lobe	31	1230	0.995525	1	ENSBTAG00000046107;ENSBTAG00000003827;ENSBTAG00000011800;ENSBTAG00000022890;ENSBTAG00000013810;ENSBTAG00000020887;ENSBTAG00000005857;ENSBTAG00000008932;ENSBTAG00000011706;ENSBTAG00000016696;ENSBTAG00000004475;ENSBTAG00000038584;ENSBTAG00000022238;ENSBTAG00000039935;ENSBTAG00000017504;ENSBTAG00000008365;ENSBTAG00000014600;ENSBTAG00000030227;ENSBTAG00000016223;ENSBTAG00000004591;ENSBTAG00000020540;…
Brain	32	1230	0.992676	1	ENSBTAG00000003827;ENSBTAG00000046107;ENSBTAG00000011800;ENSBTAG00000022890;ENSBTAG00000013810;ENSBTAG00000005857;ENSBTAG00000011706;ENSBTAG00000038584;ENSBTAG00000020887;ENSBTAG00000031246;ENSBTAG00000014600;ENSBTAG00000022238;ENSBTAG00000004475;ENSBTAG00000017504;ENSBTAG00000016696;ENSBTAG00000016223;ENSBTAG00000039935;ENSBTAG00000030227;ENSBTAG00000004591;ENSBTAG00000008365;ENSBTAG00000013145;…
Cerebellum	38	1230	0.924349	1	ENSBTAG00000046107;ENSBTAG00000011800;ENSBTAG00000003827;ENSBTAG00000038606;ENSBTAG00000022890;ENSBTAG00000005857;ENSBTAG00000016696;ENSBTAG00000031246;ENSBTAG00000039935;ENSBTAG00000020887;ENSBTAG00000014600;ENSBTAG00000013810;ENSBTAG00000040521;ENSBTAG00000007136;ENSBTAG00000038584;ENSBTAG00000017504;ENSBTAG00000006592;ENSBTAG00000011706;ENSBTAG00000008365;ENSBTAG00000008932;ENSBTAG00000019807;…
Cerebral_cortex	36	1230	0.961177	1	ENSBTAG00000003827;ENSBTAG00000046107;ENSBTAG00000011800;ENSBTAG00000022890;ENSBTAG00000013810;ENSBTAG00000005857;ENSBTAG00000007136;ENSBTAG00000016696;ENSBTAG00000015208;ENSBTAG00000031246;ENSBTAG00000039935;ENSBTAG00000014600;ENSBTAG00000038584;ENSBTAG00000004475;ENSBTAG00000022238;ENSBTAG00000020887;ENSBTAG00000008932;ENSBTAG00000008365;ENSBTAG00000007514;ENSBTAG00000030227;ENSBTAG00000015050;…
Chorid_plexus	4	1230	1	1	ENSBTAG00000012916;ENSBTAG00000021132;ENSBTAG00000006907;ENSBTAG00000004732
Diaphragm	44	1230	0.683121	1	ENSBTAG00000003312;ENSBTAG00000034402;ENSBTAG00000020935;ENSBTAG00000015782;ENSBTAG00000018936;ENSBTAG00000004662;ENSBTAG00000011334;ENSBTAG00000018709;ENSBTAG00000031302;ENSBTAG00000013745;ENSBTAG00000047880;ENSBTAG00000013810;ENSBTAG00000016506;ENSBTAG00000003018;ENSBTAG00000007833;ENSBTAG00000012691;ENSBTAG00000005009;ENSBTAG00000010413;ENSBTAG00000023026;ENSBTAG00000009711;ENSBTAG00000019615;…
Diencephalon	43	1230	0.736724	1	ENSBTAG00000046107;ENSBTAG00000022890;ENSBTAG00000003827;ENSBTAG00000038606;ENSBTAG00000011800;ENSBTAG00000015208;ENSBTAG00000018765;ENSBTAG00000008932;ENSBTAG00000007514;ENSBTAG00000005857;ENSBTAG00000004475;ENSBTAG00000016696;ENSBTAG00000025762;ENSBTAG00000007644;ENSBTAG00000006990;ENSBTAG00000038584;ENSBTAG00000022238;ENSBTAG00000014600;ENSBTAG00000004591;ENSBTAG00000008365;ENSBTAG00000016944;…
Duodenum	45	1230	0.62578	1	ENSBTAG00000037826;ENSBTAG00000001026;ENSBTAG00000047914;ENSBTAG00000002817;ENSBTAG00000039289;ENSBTAG00000002937;ENSBTAG00000012456;ENSBTAG00000014261;ENSBTAG00000013689;ENSBTAG00000014795;ENSBTAG00000005952;ENSBTAG00000018981;ENSBTAG00000015353;ENSBTAG00000011321;ENSBTAG00000038696;ENSBTAG00000045836;ENSBTAG00000015908;ENSBTAG00000020070;ENSBTAG00000040244;ENSBTAG00000039046;ENSBTAG00000046322;…
Epididymis	25	1230	0.999888	1	ENSBTAG00000032373;ENSBTAG00000038756;ENSBTAG00000031238;ENSBTAG00000019429;ENSBTAG00000046189;ENSBTAG00000004583;ENSBTAG00000003109;ENSBTAG00000003128;ENSBTAG00000015353;ENSBTAG00000047312;ENSBTAG00000001390;ENSBTAG00000005546;ENSBTAG00000014600;ENSBTAG00000038156;ENSBTAG00000002454;ENSBTAG00000000454;ENSBTAG00000007514;ENSBTAG00000007499;ENSBTAG00000046968;ENSBTAG00000012691;ENSBTAG00000031771;…
Eye	41	1230	0.829029	1	ENSBTAG00000021501;ENSBTAG00000046828;ENSBTAG00000021480;ENSBTAG00000011131;ENSBTAG00000037800;ENSBTAG00000039504;ENSBTAG00000020054;ENSBTAG00000008840;ENSBTAG00000047528;ENSBTAG00000012050;ENSBTAG00000010662;ENSBTAG00000014187;ENSBTAG00000037457;ENSBTAG00000021609;ENSBTAG00000011578;ENSBTAG00000040056;ENSBTAG00000015100;ENSBTAG00000001233;ENSBTAG00000006212;ENSBTAG00000006364;ENSBTAG00000001952;…
Fetus_Brain	39	1230	0.898341	1	ENSBTAG00000046107;ENSBTAG00000011706;ENSBTAG00000003827;ENSBTAG00000011800;ENSBTAG00000038606;ENSBTAG00000015208;ENSBTAG00000020887;ENSBTAG00000007136;ENSBTAG00000008932;ENSBTAG00000013810;ENSBTAG00000017504;ENSBTAG00000005857;ENSBTAG00000007235;ENSBTAG00000007514;ENSBTAG00000016696;ENSBTAG00000030227;ENSBTAG00000010413;ENSBTAG00000008869;ENSBTAG00000011170;ENSBTAG00000004591;ENSBTAG00000038584;…
Fetus_muscle	44	1230	0.683121	1	ENSBTAG00000006907;ENSBTAG00000010880;ENSBTAG00000021132;ENSBTAG00000043979;ENSBTAG00000019521;ENSBTAG00000010719;ENSBTAG00000027875;ENSBTAG00000000440;ENSBTAG00000000078;ENSBTAG00000019167;ENSBTAG00000006130;ENSBTAG00000032531;ENSBTAG00000016024;ENSBTAG00000008061;ENSBTAG00000019347;ENSBTAG00000009663;ENSBTAG00000030190;ENSBTAG00000018703;ENSBTAG00000012024;ENSBTAG00000014324;ENSBTAG00000018463;…
Fetus_testes	21	1230	0.999996	1	ENSBTAG00000031238;ENSBTAG00000019429;ENSBTAG00000004583;ENSBTAG00000020539;ENSBTAG00000018765;ENSBTAG00000016446;ENSBTAG00000013836;ENSBTAG00000019961;ENSBTAG00000008492;ENSBTAG00000016506;ENSBTAG00000003018;ENSBTAG00000003035;ENSBTAG00000003128;ENSBTAG00000002210;ENSBTAG00000000181;ENSBTAG00000007514;ENSBTAG00000016307;ENSBTAG00000021361;ENSBTAG00000012124;ENSBTAG00000032373;ENSBTAG00000018299
Follicle	35	1230	0.973282	1	ENSBTAG00000014600;ENSBTAG00000016506;ENSBTAG00000032373;ENSBTAG00000001390;ENSBTAG00000001163;ENSBTAG00000007235;ENSBTAG00000045234;ENSBTAG00000003035;ENSBTAG00000007996;ENSBTAG00000008964;ENSBTAG00000046803;ENSBTAG00000004583;ENSBTAG00000019807;ENSBTAG00000004061;ENSBTAG00000009507;ENSBTAG00000020539;ENSBTAG00000003758;ENSBTAG00000022689;ENSBTAG00000017767;ENSBTAG00000046343;ENSBTAG00000020764;…
Frontal_cortex	42	1230	0.785595	1	ENSBTAG00000046107;ENSBTAG00000011800;ENSBTAG00000003827;ENSBTAG00000022890;ENSBTAG00000020887;ENSBTAG00000005857;ENSBTAG00000011706;ENSBTAG00000008932;ENSBTAG00000013810;ENSBTAG00000016696;ENSBTAG00000007514;ENSBTAG00000004475;ENSBTAG00000038584;ENSBTAG00000031246;ENSBTAG00000022238;ENSBTAG00000015208;ENSBTAG00000014600;ENSBTAG00000008365;ENSBTAG00000020540;ENSBTAG00000017504;ENSBTAG00000007136;…
Gall_Bladder	45	1230	0.62578	1	ENSBTAG00000003312;ENSBTAG00000015782;ENSBTAG00000034402;ENSBTAG00000020935;ENSBTAG00000018936;ENSBTAG00000031302;ENSBTAG00000004662;ENSBTAG00000018709;ENSBTAG00000011334;ENSBTAG00000013745;ENSBTAG00000016506;ENSBTAG00000013810;ENSBTAG00000003018;ENSBTAG00000047880;ENSBTAG00000005009;ENSBTAG00000010413;ENSBTAG00000042398;ENSBTAG00000012691;ENSBTAG00000018765;ENSBTAG00000021484;ENSBTAG00000019615;…
Hypothalamus	43	1230	0.736724	1	ENSBTAG00000022890;ENSBTAG00000046107;ENSBTAG00000005857;ENSBTAG00000025762;ENSBTAG00000011800;ENSBTAG00000031246;ENSBTAG00000013145;ENSBTAG00000006990;ENSBTAG00000014600;ENSBTAG00000016696;ENSBTAG00000008634;ENSBTAG00000022238;ENSBTAG00000030255;ENSBTAG00000019684;ENSBTAG00000015208;ENSBTAG00000007644;ENSBTAG00000004856;ENSBTAG00000003827;ENSBTAG00000017504;ENSBTAG00000010124;ENSBTAG00000027626;…
Infundibulum	43	1230	0.736724	1	ENSBTAG00000018232;ENSBTAG00000005527;ENSBTAG00000047786;ENSBTAG00000011098;ENSBTAG00000021284;ENSBTAG00000002583;ENSBTAG00000020924;ENSBTAG00000001293;ENSBTAG00000007994;ENSBTAG00000008932;ENSBTAG00000001163;ENSBTAG00000006528;ENSBTAG00000032373;ENSBTAG00000006990;ENSBTAG00000013403;ENSBTAG00000009620;ENSBTAG00000018703;ENSBTAG00000002251;ENSBTAG00000009208;ENSBTAG00000021677;ENSBTAG00000005546;…
Isthmus	36	1230	0.961177	1	ENSBTAG00000047786;ENSBTAG00000014600;ENSBTAG00000021284;ENSBTAG00000005546;ENSBTAG00000020924;ENSBTAG00000007996;ENSBTAG00000020539;ENSBTAG00000018232;ENSBTAG00000044073;ENSBTAG00000002583;ENSBTAG00000006108;ENSBTAG00000007514;ENSBTAG00000010378;ENSBTAG00000009620;ENSBTAG00000017599;ENSBTAG00000005490;ENSBTAG00000001163;ENSBTAG00000017996;ENSBTAG00000046322;ENSBTAG00000010502;ENSBTAG00000017970;…
Midbrain	41	1230	0.829029	1	ENSBTAG00000046107;ENSBTAG00000022890;ENSBTAG00000038606;ENSBTAG00000003827;ENSBTAG00000011800;ENSBTAG00000015208;ENSBTAG00000005857;ENSBTAG00000016696;ENSBTAG00000031246;ENSBTAG00000006990;ENSBTAG00000013810;ENSBTAG00000025762;ENSBTAG00000014600;ENSBTAG00000039935;ENSBTAG00000007136;ENSBTAG00000022238;ENSBTAG00000015050;ENSBTAG00000013145;ENSBTAG00000008932;ENSBTAG00000017504;ENSBTAG00000007514;…
Ovary	39	1230	0.898341	1	ENSBTAG00000020539;ENSBTAG00000001390;ENSBTAG00000011034;ENSBTAG00000001163;ENSBTAG00000016506;ENSBTAG00000046803;ENSBTAG00000009507;ENSBTAG00000019807;ENSBTAG00000010994;ENSBTAG00000047786;ENSBTAG00000021051;ENSBTAG00000008964;ENSBTAG00000030190;ENSBTAG00000016959;ENSBTAG00000023026;ENSBTAG00000003018;ENSBTAG00000015782;ENSBTAG00000017599;ENSBTAG00000018463;ENSBTAG00000007514;ENSBTAG00000012916;…
Pineal_gland	43	1230	0.736724	1	ENSBTAG00000024453;ENSBTAG00000002998;ENSBTAG00000015208;ENSBTAG00000018232;ENSBTAG00000008932;ENSBTAG00000039819;ENSBTAG00000020520;ENSBTAG00000020540;ENSBTAG00000003827;ENSBTAG00000031246;ENSBTAG00000009620;ENSBTAG00000012456;ENSBTAG00000006592;ENSBTAG00000017767;ENSBTAG00000030227;ENSBTAG00000021284;ENSBTAG00000016513;ENSBTAG00000039935;ENSBTAG00000008828;ENSBTAG00000047786;ENSBTAG00000045500;…
Posterior_pituitary	36	1230	0.961177	1	ENSBTAG00000002998;ENSBTAG00000020520;ENSBTAG00000008828;ENSBTAG00000024453;ENSBTAG00000003827;ENSBTAG00000015208;ENSBTAG00000007136;ENSBTAG00000031246;ENSBTAG00000009620;ENSBTAG00000022890;ENSBTAG00000020540;ENSBTAG00000016513;ENSBTAG00000007235;ENSBTAG00000045500;ENSBTAG00000011131;ENSBTAG00000017767;ENSBTAG00000030227;ENSBTAG00000018232;ENSBTAG00000039819;ENSBTAG00000006592;ENSBTAG00000038584;…
Prostrate	39	1230	0.898341	1	ENSBTAG00000008840;ENSBTAG00000002454;ENSBTAG00000022689;ENSBTAG00000016092;ENSBTAG00000031777;ENSBTAG00000020054;ENSBTAG00000000754;ENSBTAG00000009055;ENSBTAG00000011857;ENSBTAG00000007954;ENSBTAG00000011578;ENSBTAG00000018868;ENSBTAG00000010158;ENSBTAG00000001952;ENSBTAG00000008645;ENSBTAG00000000668;ENSBTAG00000016959;ENSBTAG00000013589;ENSBTAG00000010124;ENSBTAG00000039195;ENSBTAG00000000115;…
Rumen_ephthelial_cell	42	1230	0.785595	1	ENSBTAG00000007499;ENSBTAG00000038156;ENSBTAG00000038228;ENSBTAG00000012117;ENSBTAG00000002563;ENSBTAG00000002210;ENSBTAG00000002561;ENSBTAG00000006797;ENSBTAG00000002454;ENSBTAG00000015541;ENSBTAG00000047379;ENSBTAG00000012916;ENSBTAG00000021176;ENSBTAG00000034580;ENSBTAG00000045779;ENSBTAG00000005653;ENSBTAG00000007851;ENSBTAG00000008523;ENSBTAG00000010937;ENSBTAG00000017592;ENSBTAG00000018112;…
RumenPapillae	37	1230	0.945095	1	ENSBTAG00000039289;ENSBTAG00000006156;ENSBTAG00000001952;ENSBTAG00000019909;ENSBTAG00000040056;ENSBTAG00000020070;ENSBTAG00000006136;ENSBTAG00000023026;ENSBTAG00000001785;ENSBTAG00000006797;ENSBTAG00000039504;ENSBTAG00000008645;ENSBTAG00000017542;ENSBTAG00000026376;ENSBTAG00000045569;ENSBTAG00000000783;ENSBTAG00000010882;ENSBTAG00000001233;ENSBTAG00000032340;ENSBTAG00000005009;ENSBTAG00000037457;…
Salivary_gland	28	1230	0.999166	1	ENSBTAG00000026792;ENSBTAG00000002998;ENSBTAG00000004660;ENSBTAG00000008840;ENSBTAG00000019434;ENSBTAG00000034402;ENSBTAG00000011857;ENSBTAG00000005633;ENSBTAG00000022689;ENSBTAG00000013810;ENSBTAG00000004263;ENSBTAG00000001952;ENSBTAG00000007712;ENSBTAG00000031777;ENSBTAG00000012024;ENSBTAG00000000115;ENSBTAG00000015828;ENSBTAG00000000253;ENSBTAG00000043641;ENSBTAG00000014105;ENSBTAG00000021280;…
Skin	44	1230	0.683121	1	ENSBTAG00000006497;ENSBTAG00000010662;ENSBTAG00000039504;ENSBTAG00000046828;ENSBTAG00000046273;ENSBTAG00000040056;ENSBTAG00000019465;ENSBTAG00000006797;ENSBTAG00000021325;ENSBTAG00000016338;ENSBTAG00000017685;ENSBTAG00000010576;ENSBTAG00000015908;ENSBTAG00000002561;ENSBTAG00000044073;ENSBTAG00000007369;ENSBTAG00000016093;ENSBTAG00000001785;ENSBTAG00000001952;ENSBTAG00000030190;ENSBTAG00000019915;…
SME	38	1230	0.924349	1	ENSBTAG00000024453;ENSBTAG00000018232;ENSBTAG00000008828;ENSBTAG00000002998;ENSBTAG00000004658;ENSBTAG00000039819;ENSBTAG00000008869;ENSBTAG00000008932;ENSBTAG00000006592;ENSBTAG00000003827;ENSBTAG00000017767;ENSBTAG00000010413;ENSBTAG00000030227;ENSBTAG00000015208;ENSBTAG00000008542;ENSBTAG00000019615;ENSBTAG00000009620;ENSBTAG00000001163;ENSBTAG00000018146;ENSBTAG00000016223;ENSBTAG00000047520;…
Sperm	2	1230	1	1	ENSBTAG00000018709;ENSBTAG00000004658
Tail_epididymis	36	1230	0.961177	1	ENSBTAG00000018765;ENSBTAG00000016506;ENSBTAG00000007357;ENSBTAG00000043258;ENSBTAG00000020539;ENSBTAG00000016307;ENSBTAG00000034402;ENSBTAG00000015910;ENSBTAG00000001163;ENSBTAG00000011034;ENSBTAG00000020935;ENSBTAG00000042166;ENSBTAG00000001390;ENSBTAG00000039195;ENSBTAG00000008492;ENSBTAG00000011239;ENSBTAG00000004492;ENSBTAG00000019807;ENSBTAG00000043641;ENSBTAG00000008828;ENSBTAG00000003069;…
Temporal_cortex	41	1230	0.829029	1	ENSBTAG00000038606;ENSBTAG00000022890;ENSBTAG00000003827;ENSBTAG00000046107;ENSBTAG00000011800;ENSBTAG00000016696;ENSBTAG00000005857;ENSBTAG00000013810;ENSBTAG00000014600;ENSBTAG00000031246;ENSBTAG00000015208;ENSBTAG00000038584;ENSBTAG00000004475;ENSBTAG00000020887;ENSBTAG00000022238;ENSBTAG00000025762;ENSBTAG00000011706;ENSBTAG00000006990;ENSBTAG00000039935;ENSBTAG00000019684;ENSBTAG00000017504;…
Testes	18	1230	1	1	ENSBTAG00000019429;ENSBTAG00000004583;ENSBTAG00000031238;ENSBTAG00000011098;ENSBTAG00000014871;ENSBTAG00000032373;ENSBTAG00000004061;ENSBTAG00000003128;ENSBTAG00000016446;ENSBTAG00000043979;ENSBTAG00000007833;ENSBTAG00000017652;ENSBTAG00000002583;ENSBTAG00000021284;ENSBTAG00000013403;ENSBTAG00000008368;ENSBTAG00000012464;ENSBTAG00000008306
Tongue	45	1230	0.62578	1	ENSBTAG00000006907;ENSBTAG00000010880;ENSBTAG00000017147;ENSBTAG00000015786;ENSBTAG00000007300;ENSBTAG00000019521;ENSBTAG00000021501;ENSBTAG00000009663;ENSBTAG00000000286;ENSBTAG00000008293;ENSBTAG00000008185;ENSBTAG00000021132;ENSBTAG00000013589;ENSBTAG00000013799;ENSBTAG00000038412;ENSBTAG00000002610;ENSBTAG00000032531;ENSBTAG00000039504;ENSBTAG00000014433;ENSBTAG00000001609;ENSBTAG00000000754;…
Uterine_myometrium	34	1230	0.982123	1	ENSBTAG00000021484;ENSBTAG00000039195;ENSBTAG00000030190;ENSBTAG00000034366;ENSBTAG00000020620;ENSBTAG00000014324;ENSBTAG00000027875;ENSBTAG00000017763;ENSBTAG00000046206;ENSBTAG00000007522;ENSBTAG00000010660;ENSBTAG00000021772;ENSBTAG00000012464;ENSBTAG00000009507;ENSBTAG00000040056;ENSBTAG00000017767;ENSBTAG00000011337;ENSBTAG00000019807;ENSBTAG00000000078;ENSBTAG00000018765;ENSBTAG00000014710;…
Uterus	42	1230	0.785595	1	ENSBTAG00000030190;ENSBTAG00000010660;ENSBTAG00000007514;ENSBTAG00000006108;ENSBTAG00000001163;ENSBTAG00000019807;ENSBTAG00000017599;ENSBTAG00000044073;ENSBTAG00000021284;ENSBTAG00000011337;ENSBTAG00000014324;ENSBTAG00000009507;ENSBTAG00000034366;ENSBTAG00000014600;ENSBTAG00000040521;ENSBTAG00000020620;ENSBTAG00000012464;ENSBTAG00000011434;ENSBTAG00000005546;ENSBTAG00000011706;ENSBTAG00000047786;…

## Sheet: orange
Module Orange gene expression in different tissues
Tissue	Input	Background	P	FDR	Genes
Milk_cells	88	1230	1.2939e-59	1.17745e-57	ENSBTAG00000019123;ENSBTAG00000027513;ENSBTAG00000019716;ENSBTAG00000016163;ENSBTAG00000001294;ENSBTAG00000008259;ENSBTAG00000025250;ENSBTAG00000000202;ENSBTAG00000016683;ENSBTAG00000003842;ENSBTAG00000006193;ENSBTAG00000037558;ENSBTAG00000006894;ENSBTAG00000000283;ENSBTAG00000021766;ENSBTAG00000018069;ENSBTAG00000004547;ENSBTAG00000010644;ENSBTAG00000025462;ENSBTAG00000013705;ENSBTAG00000010349;…
Ureter	72	1230	9.54683e-42	4.34381e-40	ENSBTAG00000014921;ENSBTAG00000021166;ENSBTAG00000021462;ENSBTAG00000012046;ENSBTAG00000003845;ENSBTAG00000016354;ENSBTAG00000001294;ENSBTAG00000010987;ENSBTAG00000007424;ENSBTAG00000014127;ENSBTAG00000006685;ENSBTAG00000003851;ENSBTAG00000037558;ENSBTAG00000030071;ENSBTAG00000037778;ENSBTAG00000010069;ENSBTAG00000008573;ENSBTAG00000004037;ENSBTAG00000014465;ENSBTAG00000018424;ENSBTAG00000000507;…
Bone_marrow	33	1230	2.37849e-09	5.41107e-08	ENSBTAG00000014921;ENSBTAG00000011437;ENSBTAG00000014554;ENSBTAG00000018424;ENSBTAG00000000436;ENSBTAG00000007447;ENSBTAG00000016683;ENSBTAG00000021435;ENSBTAG00000003851;ENSBTAG00000006561;ENSBTAG00000012120;ENSBTAG00000000569;ENSBTAG00000025130;ENSBTAG00000004659;ENSBTAG00000000283;ENSBTAG00000014127;ENSBTAG00000003845;ENSBTAG00000020963;ENSBTAG00000000483;ENSBTAG00000018254;ENSBTAG00000008353;…
CD8_cell	33	1230	2.37849e-09	5.41107e-08	ENSBTAG00000000202;ENSBTAG00000011602;ENSBTAG00000038288;ENSBTAG00000037558;ENSBTAG00000001824;ENSBTAG00000000032;ENSBTAG00000030930;ENSBTAG00000025250;ENSBTAG00000008259;ENSBTAG00000019479;ENSBTAG00000010644;ENSBTAG00000000735;ENSBTAG00000027513;ENSBTAG00000045647;ENSBTAG00000005647;ENSBTAG00000025471;ENSBTAG00000008870;ENSBTAG00000030193;ENSBTAG00000016354;ENSBTAG00000010963;ENSBTAG00000024105;…
Spleen	29	1230	3.82623e-07	4.9741e-06	ENSBTAG00000000032;ENSBTAG00000000735;ENSBTAG00000010963;ENSBTAG00000011602;ENSBTAG00000006685;ENSBTAG00000017824;ENSBTAG00000010059;ENSBTAG00000025471;ENSBTAG00000000283;ENSBTAG00000000436;ENSBTAG00000010644;ENSBTAG00000000202;ENSBTAG00000008259;ENSBTAG00000031231;ENSBTAG00000030930;ENSBTAG00000024105;ENSBTAG00000025257;ENSBTAG00000017648;ENSBTAG00000000816;ENSBTAG00000021021;ENSBTAG00000004989;…
Urethra	29	1230	3.82623e-07	4.9741e-06	ENSBTAG00000014921;ENSBTAG00000005947;ENSBTAG00000015844;ENSBTAG00000012046;ENSBTAG00000000569;ENSBTAG00000007424;ENSBTAG00000018134;ENSBTAG00000014127;ENSBTAG00000037778;ENSBTAG00000015711;ENSBTAG00000021462;ENSBTAG00000000163;ENSBTAG00000004037;ENSBTAG00000020283;ENSBTAG00000009863;ENSBTAG00000016354;ENSBTAG00000007718;ENSBTAG00000037558;ENSBTAG00000043243;ENSBTAG00000008573;ENSBTAG00000021381;…
White_blood_cells	29	1230	3.82623e-07	4.9741e-06	ENSBTAG00000002127;ENSBTAG00000005647;ENSBTAG00000011602;ENSBTAG00000000202;ENSBTAG00000019123;ENSBTAG00000008259;ENSBTAG00000018254;ENSBTAG00000010963;ENSBTAG00000030930;ENSBTAG00000001824;ENSBTAG00000004547;ENSBTAG00000016354;ENSBTAG00000030193;ENSBTAG00000000735;ENSBTAG00000010644;ENSBTAG00000025471;ENSBTAG00000024105;ENSBTAG00000031231;ENSBTAG00000008636;ENSBTAG00000019479;ENSBTAG00000007334;…
Lymph_nodes	25	1230	3.28503e-05	0.000332153	ENSBTAG00000011602;ENSBTAG00000038288;ENSBTAG00000000735;ENSBTAG00000045951;ENSBTAG00000005647;ENSBTAG00000010963;ENSBTAG00000000436;ENSBTAG00000017824;ENSBTAG00000025250;ENSBTAG00000025471;ENSBTAG00000025391;ENSBTAG00000025257;ENSBTAG00000000032;ENSBTAG00000006685;ENSBTAG00000031231;ENSBTAG00000007334;ENSBTAG00000031430;ENSBTAG00000017648;ENSBTAG00000000202;ENSBTAG00000045647;ENSBTAG00000010644;…
Nasal_mucosa	25	1230	3.28503e-05	0.000332153	ENSBTAG00000005243;ENSBTAG00000021462;ENSBTAG00000008870;ENSBTAG00000034985;ENSBTAG00000007884;ENSBTAG00000007101;ENSBTAG00000006806;ENSBTAG00000011316;ENSBTAG00000016354;ENSBTAG00000012046;ENSBTAG00000008333;ENSBTAG00000000815;ENSBTAG00000000507;ENSBTAG00000009863;ENSBTAG00000043047;ENSBTAG00000001592;ENSBTAG00000003650;ENSBTAG00000013275;ENSBTAG00000015711;ENSBTAG00000010069;ENSBTAG00000031231;…
CD4_cell	22	1230	0.00058886	0.00535863	ENSBTAG00000000202;ENSBTAG00000011602;ENSBTAG00000005647;ENSBTAG00000002127;ENSBTAG00000019479;ENSBTAG00000037558;ENSBTAG00000027513;ENSBTAG00000010963;ENSBTAG00000016163;ENSBTAG00000008870;ENSBTAG00000045647;ENSBTAG00000025471;ENSBTAG00000030930;ENSBTAG00000000735;ENSBTAG00000016354;ENSBTAG00000001824;ENSBTAG00000008636;ENSBTAG00000010644;ENSBTAG00000003553;ENSBTAG00000024105;ENSBTAG00000018048;…
Esophagus	20	1230	0.0031885	0.0241795	ENSBTAG00000047727;ENSBTAG00000029904;ENSBTAG00000018774;ENSBTAG00000023198;ENSBTAG00000006806;ENSBTAG00000004787;ENSBTAG00000010273;ENSBTAG00000000815;ENSBTAG00000009863;ENSBTAG00000011316;ENSBTAG00000000816;ENSBTAG00000011709;ENSBTAG00000010987;ENSBTAG00000012046;ENSBTAG00000023445;ENSBTAG00000004989;ENSBTAG00000020283;ENSBTAG00000018134;ENSBTAG00000000569;ENSBTAG00000034985
Lung	20	1230	0.0031885	0.0241795	ENSBTAG00000014921;ENSBTAG00000006685;ENSBTAG00000019066;ENSBTAG00000025257;ENSBTAG00000010303;ENSBTAG00000014465;ENSBTAG00000011437;ENSBTAG00000000032;ENSBTAG00000006240;ENSBTAG00000031231;ENSBTAG00000031430;ENSBTAG00000004989;ENSBTAG00000008096;ENSBTAG00000025471;ENSBTAG00000000569;ENSBTAG00000004547;ENSBTAG00000000816;ENSBTAG00000000436;ENSBTAG00000003791;ENSBTAG00000017824
Caecum	18	1230	0.0141115	0.0917245	ENSBTAG00000017648;ENSBTAG00000021462;ENSBTAG00000030193;ENSBTAG00000017824;ENSBTAG00000005647;ENSBTAG00000047225;ENSBTAG00000031231;ENSBTAG00000007424;ENSBTAG00000047727;ENSBTAG00000025130;ENSBTAG00000045951;ENSBTAG00000000032;ENSBTAG00000033174;ENSBTAG00000011602;ENSBTAG00000020283;ENSBTAG00000011316;ENSBTAG00000000735;ENSBTAG00000018774
Fornix_vagina	18	1230	0.0141115	0.0917245	ENSBTAG00000014921;ENSBTAG00000000816;ENSBTAG00000008870;ENSBTAG00000021462;ENSBTAG00000025434;ENSBTAG00000006806;ENSBTAG00000007718;ENSBTAG00000030193;ENSBTAG00000030071;ENSBTAG00000004037;ENSBTAG00000007101;ENSBTAG00000009863;ENSBTAG00000025130;ENSBTAG00000037778;ENSBTAG00000019115;ENSBTAG00000010349;ENSBTAG00000012046;ENSBTAG00000001294
Skin	17	1230	0.0274166	0.166328	ENSBTAG00000006806;ENSBTAG00000007884;ENSBTAG00000006125;ENSBTAG00000008333;ENSBTAG00000011316;ENSBTAG00000023198;ENSBTAG00000000816;ENSBTAG00000007101;ENSBTAG00000010349;ENSBTAG00000010273;ENSBTAG00000004787;ENSBTAG00000026586;ENSBTAG00000018134;ENSBTAG00000008353;ENSBTAG00000018424;ENSBTAG00000011358;ENSBTAG00000010987
Adipose	16	1230	0.0504079	0.286695	ENSBTAG00000018424;ENSBTAG00000005243;ENSBTAG00000007424;ENSBTAG00000025130;ENSBTAG00000019436;ENSBTAG00000005947;ENSBTAG00000015844;ENSBTAG00000004787;ENSBTAG00000014921;ENSBTAG00000014554;ENSBTAG00000007884;ENSBTAG00000013834;ENSBTAG00000037632;ENSBTAG00000014693;ENSBTAG00000013943;ENSBTAG00000047424
Anterior_pituitary	15	1230	0.0875695	0.419412	ENSBTAG00000003650;ENSBTAG00000032364;ENSBTAG00000008333;ENSBTAG00000020283;ENSBTAG00000000507;ENSBTAG00000001864;ENSBTAG00000004659;ENSBTAG00000006125;ENSBTAG00000003845;ENSBTAG00000015711;ENSBTAG00000008353;ENSBTAG00000012120;ENSBTAG00000010069;ENSBTAG00000003791;ENSBTAG00000010171
Bulbourethral_gland	15	1230	0.0875695	0.419412	ENSBTAG00000011709;ENSBTAG00000001094;ENSBTAG00000008333;ENSBTAG00000006806;ENSBTAG00000018774;ENSBTAG00000030071;ENSBTAG00000029996;ENSBTAG00000047727;ENSBTAG00000009863;ENSBTAG00000014880;ENSBTAG00000011316;ENSBTAG00000004787;ENSBTAG00000016711;ENSBTAG00000012046;ENSBTAG00000012071
Pineal_gland	15	1230	0.0875695	0.419412	ENSBTAG00000003650;ENSBTAG00000015711;ENSBTAG00000032364;ENSBTAG00000012046;ENSBTAG00000000507;ENSBTAG00000004659;ENSBTAG00000010069;ENSBTAG00000011186;ENSBTAG00000025462;ENSBTAG00000003845;ENSBTAG00000001864;ENSBTAG00000003791;ENSBTAG00000014113;ENSBTAG00000008333;ENSBTAG00000020283
Ventricle	14	1230	0.143536	0.65309	ENSBTAG00000001094;ENSBTAG00000023198;ENSBTAG00000003791;ENSBTAG00000014465;ENSBTAG00000012120;ENSBTAG00000001864;ENSBTAG00000016711;ENSBTAG00000007106;ENSBTAG00000017354;ENSBTAG00000013929;ENSBTAG00000026586;ENSBTAG00000007447;ENSBTAG00000018704;ENSBTAG00000008330
Aorta	13	1230	0.221726	0.84071	ENSBTAG00000001094;ENSBTAG00000014465;ENSBTAG00000001864;ENSBTAG00000011591;ENSBTAG00000013834;ENSBTAG00000018424;ENSBTAG00000021021;ENSBTAG00000025462;ENSBTAG00000015844;ENSBTAG00000047424;ENSBTAG00000019436;ENSBTAG00000000163;ENSBTAG00000007447
Duodenum	13	1230	0.221726	0.84071	ENSBTAG00000017648;ENSBTAG00000008870;ENSBTAG00000033174;ENSBTAG00000017824;ENSBTAG00000008333;ENSBTAG00000047225;ENSBTAG00000030193;ENSBTAG00000000816;ENSBTAG00000005647;ENSBTAG00000017354;ENSBTAG00000020283;ENSBTAG00000007424;ENSBTAG00000031231
Rumen	13	1230	0.221726	0.84071	ENSBTAG00000006806;ENSBTAG00000011316;ENSBTAG00000017354;ENSBTAG00000016711;ENSBTAG00000023198;ENSBTAG00000017648;ENSBTAG00000000816;ENSBTAG00000008353;ENSBTAG00000010987;ENSBTAG00000019966;ENSBTAG00000016615;ENSBTAG00000011358;ENSBTAG00000004787
Vesicular_gland	13	1230	0.221726	0.84071	ENSBTAG00000005243;ENSBTAG00000018424;ENSBTAG00000021462;ENSBTAG00000025130;ENSBTAG00000037632;ENSBTAG00000007424;ENSBTAG00000019436;ENSBTAG00000004787;ENSBTAG00000008096;ENSBTAG00000013834;ENSBTAG00000014554;ENSBTAG00000012071;ENSBTAG00000007884
Abomasum	10	1230	0.570378	0.999973	ENSBTAG00000008333;ENSBTAG00000006806;ENSBTAG00000010987;ENSBTAG00000047225;ENSBTAG00000017354;ENSBTAG00000018134;ENSBTAG00000017648;ENSBTAG00000011316;ENSBTAG00000010273;ENSBTAG00000008870
Adrenal	12	1230	0.322543	0.999973	ENSBTAG00000032364;ENSBTAG00000001592;ENSBTAG00000031430;ENSBTAG00000000163;ENSBTAG00000042757;ENSBTAG00000010171;ENSBTAG00000011204;ENSBTAG00000013275;ENSBTAG00000016615;ENSBTAG00000007447;ENSBTAG00000043243;ENSBTAG00000015909
Ampulla	6	1230	0.945052	0.999973	ENSBTAG00000003791;ENSBTAG00000007718;ENSBTAG00000026502;ENSBTAG00000021021;ENSBTAG00000012120;ENSBTAG00000047871
Ascending_colon	11	1230	0.441814	0.999973	ENSBTAG00000017648;ENSBTAG00000008333;ENSBTAG00000021462;ENSBTAG00000047225;ENSBTAG00000018134;ENSBTAG00000017824;ENSBTAG00000030193;ENSBTAG00000000483;ENSBTAG00000031231;ENSBTAG00000045951;ENSBTAG00000010349
Atrium	12	1230	0.322543	0.999973	ENSBTAG00000001094;ENSBTAG00000023198;ENSBTAG00000001864;ENSBTAG00000003791;ENSBTAG00000018704;ENSBTAG00000016711;ENSBTAG00000014465;ENSBTAG00000008330;ENSBTAG00000012120;ENSBTAG00000007106;ENSBTAG00000013929;ENSBTAG00000026586
bladder	12	1230	0.322543	0.999973	ENSBTAG00000007424;ENSBTAG00000008333;ENSBTAG00000008870;ENSBTAG00000030193;ENSBTAG00000025391;ENSBTAG00000012071;ENSBTAG00000047200;ENSBTAG00000000483;ENSBTAG00000013943;ENSBTAG00000005647;ENSBTAG00000047225;ENSBTAG00000016163
Brain_lobe	5	1230	0.977174	0.999973	ENSBTAG00000017075;ENSBTAG00000014370;ENSBTAG00000046266;ENSBTAG00000003749;ENSBTAG00000011186
Brain	3	1230	0.998073	0.999973	ENSBTAG00000017075;ENSBTAG00000003749;ENSBTAG00000014370
Cerebellum	4	1230	0.992362	0.999973	ENSBTAG00000014370;ENSBTAG00000032364;ENSBTAG00000046266;ENSBTAG00000001094
Cerebral_cortex	6	1230	0.945052	0.999973	ENSBTAG00000017075;ENSBTAG00000003749;ENSBTAG00000001094;ENSBTAG00000014370;ENSBTAG00000046266;ENSBTAG00000011186
Cervical_lining	8	1230	0.804738	0.999973	ENSBTAG00000008870;ENSBTAG00000000816;ENSBTAG00000025130;ENSBTAG00000025434;ENSBTAG00000007714;ENSBTAG00000030193;ENSBTAG00000019436;ENSBTAG00000007718
Chorid_plexus	1	1230	0.999973	0.999973	ENSBTAG00000037906
Colon	10	1230	0.570378	0.999973	ENSBTAG00000008333;ENSBTAG00000021462;ENSBTAG00000033174;ENSBTAG00000018134;ENSBTAG00000003386;ENSBTAG00000017648;ENSBTAG00000007424;ENSBTAG00000031231;ENSBTAG00000007718;ENSBTAG00000025434
Corpus_Luteum	4	1230	0.992362	0.999973	ENSBTAG00000016615;ENSBTAG00000026290;ENSBTAG00000021485;ENSBTAG00000014370
Descending_Colon	9	1230	0.695608	0.999973	ENSBTAG00000017648;ENSBTAG00000000735;ENSBTAG00000017824;ENSBTAG00000047225;ENSBTAG00000045951;ENSBTAG00000031231;ENSBTAG00000005647;ENSBTAG00000030193;ENSBTAG00000000032
Diaphragm	11	1230	0.441814	0.999973	ENSBTAG00000010273;ENSBTAG00000016615;ENSBTAG00000014370;ENSBTAG00000001592;ENSBTAG00000031430;ENSBTAG00000045904;ENSBTAG00000042757;ENSBTAG00000014882;ENSBTAG00000004547;ENSBTAG00000001824;ENSBTAG00000007424
Diencephalon	5	1230	0.977174	0.999973	ENSBTAG00000014370;ENSBTAG00000017075;ENSBTAG00000003749;ENSBTAG00000019066;ENSBTAG00000046266
Endometrium	2	1230	0.999675	0.999973	ENSBTAG00000026290;ENSBTAG00000021485
Epididymis	5	1230	0.977174	0.999973	ENSBTAG00000023146;ENSBTAG00000011929;ENSBTAG00000006624;ENSBTAG00000019066;ENSBTAG00000007718
Eye	11	1230	0.441814	0.999973	ENSBTAG00000006806;ENSBTAG00000008333;ENSBTAG00000004787;ENSBTAG00000025434;ENSBTAG00000018774;ENSBTAG00000024105;ENSBTAG00000011709;ENSBTAG00000012046;ENSBTAG00000047727;ENSBTAG00000014113;ENSBTAG00000011186
Fetus_Brain	2	1230	0.999675	0.999973	ENSBTAG00000014370;ENSBTAG00000017075
Fetus_Kidney	11	1230	0.441814	0.999973	ENSBTAG00000047727;ENSBTAG00000018774;ENSBTAG00000009863;ENSBTAG00000011358;ENSBTAG00000004547;ENSBTAG00000004787;ENSBTAG00000014127;ENSBTAG00000030193;ENSBTAG00000016615;ENSBTAG00000008333;ENSBTAG00000047225
Fetus_liver	11	1230	0.441814	0.999973	ENSBTAG00000012071;ENSBTAG00000015987;ENSBTAG00000026502;ENSBTAG00000023445;ENSBTAG00000012508;ENSBTAG00000011204;ENSBTAG00000037632;ENSBTAG00000021021;ENSBTAG00000000829;ENSBTAG00000012046;ENSBTAG00000016163
Fetus_muscle	7	1230	0.88877	0.999973	ENSBTAG00000008353;ENSBTAG00000025130;ENSBTAG00000005243;ENSBTAG00000001094;ENSBTAG00000007718;ENSBTAG00000019436;ENSBTAG00000014693
Fetus_testes	7	1230	0.88877	0.999973	ENSBTAG00000023146;ENSBTAG00000011929;ENSBTAG00000038288;ENSBTAG00000008876;ENSBTAG00000007718;ENSBTAG00000032364;ENSBTAG00000003791
Follicle	2	1230	0.999675	0.999973	ENSBTAG00000033174;ENSBTAG00000007718
Frontal_cortex	3	1230	0.998073	0.999973	ENSBTAG00000017075;ENSBTAG00000003749;ENSBTAG00000014370
Gall_Bladder	11	1230	0.441814	0.999973	ENSBTAG00000010273;ENSBTAG00000014882;ENSBTAG00000045904;ENSBTAG00000016615;ENSBTAG00000001592;ENSBTAG00000031430;ENSBTAG00000014370;ENSBTAG00000042757;ENSBTAG00000004547;ENSBTAG00000001824;ENSBTAG00000007424
Heart	10	1230	0.570378	0.999973	ENSBTAG00000001094;ENSBTAG00000023198;ENSBTAG00000014693;ENSBTAG00000007106;ENSBTAG00000026586;ENSBTAG00000016711;ENSBTAG00000018704;ENSBTAG00000013929;ENSBTAG00000021398;ENSBTAG00000008330
Hippocampus	4	1230	0.992362	0.999973	ENSBTAG00000014370;ENSBTAG00000017075;ENSBTAG00000003749;ENSBTAG00000019066
Hypothalamus	4	1230	0.992362	0.999973	ENSBTAG00000011186;ENSBTAG00000019066;ENSBTAG00000046266;ENSBTAG00000021381
Ileum	12	1230	0.322543	0.999973	ENSBTAG00000017648;ENSBTAG00000017824;ENSBTAG00000025130;ENSBTAG00000030930;ENSBTAG00000005647;ENSBTAG00000030193;ENSBTAG00000031231;ENSBTAG00000047225;ENSBTAG00000000735;ENSBTAG00000000816;ENSBTAG00000033174;ENSBTAG00000007424
Infundibulum	5	1230	0.977174	0.999973	ENSBTAG00000003791;ENSBTAG00000026502;ENSBTAG00000009107;ENSBTAG00000007718;ENSBTAG00000032364
Isthmus	5	1230	0.977174	0.999973	ENSBTAG00000007718;ENSBTAG00000030193;ENSBTAG00000025130;ENSBTAG00000026502;ENSBTAG00000017075
Jejunum	10	1230	0.570378	0.999973	ENSBTAG00000017648;ENSBTAG00000017824;ENSBTAG00000030193;ENSBTAG00000005647;ENSBTAG00000047225;ENSBTAG00000025471;ENSBTAG00000000735;ENSBTAG00000013275;ENSBTAG00000031231;ENSBTAG00000033174
Kidney_Cortex	8	1230	0.804738	0.999973	ENSBTAG00000007681;ENSBTAG00000037632;ENSBTAG00000012508;ENSBTAG00000047727;ENSBTAG00000045904;ENSBTAG00000026502;ENSBTAG00000018774;ENSBTAG00000007424
Kidney_Medulla	11	1230	0.441814	0.999973	ENSBTAG00000007681;ENSBTAG00000037632;ENSBTAG00000018774;ENSBTAG00000023445;ENSBTAG00000015909;ENSBTAG00000016430;ENSBTAG00000047225;ENSBTAG00000047727;ENSBTAG00000012508;ENSBTAG00000008826;ENSBTAG00000010273
Kidney	6	1230	0.945052	0.999973	ENSBTAG00000007681;ENSBTAG00000047727;ENSBTAG00000018774;ENSBTAG00000007447;ENSBTAG00000015909;ENSBTAG00000023445
Larynx_cartilage	7	1230	0.88877	0.999973	ENSBTAG00000007447;ENSBTAG00000017616;ENSBTAG00000021462;ENSBTAG00000020963;ENSBTAG00000005243;ENSBTAG00000007106;ENSBTAG00000013929
Liver	11	1230	0.441814	0.999973	ENSBTAG00000012071;ENSBTAG00000026502;ENSBTAG00000037632;ENSBTAG00000012508;ENSBTAG00000007681;ENSBTAG00000008313;ENSBTAG00000005243;ENSBTAG00000042757;ENSBTAG00000001592;ENSBTAG00000019115;ENSBTAG00000003749
Lymphocyte	7	1230	0.88877	0.999973	ENSBTAG00000002127;ENSBTAG00000042836;ENSBTAG00000015987;ENSBTAG00000025391;ENSBTAG00000013177;ENSBTAG00000007334;ENSBTAG00000011602
Mammary	10	1230	0.570378	0.999973	ENSBTAG00000000831;ENSBTAG00000021462;ENSBTAG00000006806;ENSBTAG00000003553;ENSBTAG00000009863;ENSBTAG00000011316;ENSBTAG00000037778;ENSBTAG00000003851;ENSBTAG00000026586;ENSBTAG00000034985
Medulla_oblongata	4	1230	0.992362	0.999973	ENSBTAG00000019066;ENSBTAG00000011186;ENSBTAG00000046266;ENSBTAG00000021381
Midbrain	4	1230	0.992362	0.999973	ENSBTAG00000011186;ENSBTAG00000046266;ENSBTAG00000019066;ENSBTAG00000021381
Muscle	11	1230	0.441814	0.999973	ENSBTAG00000017616;ENSBTAG00000026586;ENSBTAG00000014396;ENSBTAG00000000507;ENSBTAG00000013943;ENSBTAG00000008545;ENSBTAG00000006193;ENSBTAG00000021398;ENSBTAG00000007447;ENSBTAG00000015909;ENSBTAG00000013929
Omasum	11	1230	0.441814	0.999973	ENSBTAG00000006806;ENSBTAG00000023198;ENSBTAG00000017354;ENSBTAG00000016711;ENSBTAG00000010987;ENSBTAG00000011316;ENSBTAG00000009400;ENSBTAG00000000816;ENSBTAG00000008826;ENSBTAG00000026586;ENSBTAG00000008353
Ovary	6	1230	0.945052	0.999973	ENSBTAG00000007718;ENSBTAG00000025434;ENSBTAG00000010069;ENSBTAG00000004547;ENSBTAG00000015844;ENSBTAG00000025130
Pons	3	1230	0.998073	0.999973	ENSBTAG00000019066;ENSBTAG00000011186;ENSBTAG00000000032
Posterior_pituitary	4	1230	0.992362	0.999973	ENSBTAG00000008333;ENSBTAG00000032364;ENSBTAG00000003650;ENSBTAG00000017075
Prostrate	5	1230	0.977174	0.999973	ENSBTAG00000008333;ENSBTAG00000025434;ENSBTAG00000007714;ENSBTAG00000003650;ENSBTAG00000024105
Reticulum	9	1230	0.695608	0.999973	ENSBTAG00000006806;ENSBTAG00000023198;ENSBTAG00000016711;ENSBTAG00000017354;ENSBTAG00000009400;ENSBTAG00000011358;ENSBTAG00000008353;ENSBTAG00000026586;ENSBTAG00000047727
Rumen_ephthelial_cell	8	1230	0.804738	0.999973	ENSBTAG00000014465;ENSBTAG00000040058;ENSBTAG00000012071;ENSBTAG00000009400;ENSBTAG00000034985;ENSBTAG00000014882;ENSBTAG00000000815;ENSBTAG00000007681
RumenPapillae	8	1230	0.804738	0.999973	ENSBTAG00000006806;ENSBTAG00000017648;ENSBTAG00000043512;ENSBTAG00000016711;ENSBTAG00000019966;ENSBTAG00000014882;ENSBTAG00000023198;ENSBTAG00000011316
Salivary_gland	9	1230	0.695608	0.999973	ENSBTAG00000007714;ENSBTAG00000005243;ENSBTAG00000034985;ENSBTAG00000008333;ENSBTAG00000021021;ENSBTAG00000010987;ENSBTAG00000017354;ENSBTAG00000045904;ENSBTAG00000000679
SME	5	1230	0.977174	0.999973	ENSBTAG00000008333;ENSBTAG00000032364;ENSBTAG00000001094;ENSBTAG00000003791;ENSBTAG00000001592
Sperm	1	1230	0.999973	0.999973	ENSBTAG00000005243
Tail_epididymis	2	1230	0.999675	0.999973	ENSBTAG00000010644;ENSBTAG00000043512
Temporal_cortex	6	1230	0.945052	0.999973	ENSBTAG00000003749;ENSBTAG00000019066;ENSBTAG00000011186;ENSBTAG00000046266;ENSBTAG00000014370;ENSBTAG00000021381
Testes	7	1230	0.88877	0.999973	ENSBTAG00000023146;ENSBTAG00000006624;ENSBTAG00000011929;ENSBTAG00000021166;ENSBTAG00000008876;ENSBTAG00000011186;ENSBTAG00000047871
Thalamus	5	1230	0.977174	0.999973	ENSBTAG00000011186;ENSBTAG00000019066;ENSBTAG00000046266;ENSBTAG00000021381;ENSBTAG00000003749
Thymus	11	1230	0.441814	0.999973	ENSBTAG00000018048;ENSBTAG00000000436;ENSBTAG00000011602;ENSBTAG00000010963;ENSBTAG00000030193;ENSBTAG00000025471;ENSBTAG00000000735;ENSBTAG00000030930;ENSBTAG00000005647;ENSBTAG00000002127;ENSBTAG00000025391
Thyroid	8	1230	0.804738	0.999973	ENSBTAG00000000569;ENSBTAG00000010059;ENSBTAG00000025434;ENSBTAG00000019115;ENSBTAG00000015115;ENSBTAG00000017075;ENSBTAG00000021021;ENSBTAG00000020441
Tongue	7	1230	0.88877	0.999973	ENSBTAG00000007447;ENSBTAG00000000569;ENSBTAG00000017616;ENSBTAG00000021398;ENSBTAG00000014396;ENSBTAG00000026586;ENSBTAG00000002127
Trachea	10	1230	0.570378	0.999973	ENSBTAG00000001094;ENSBTAG00000014465;ENSBTAG00000009863;ENSBTAG00000021381;ENSBTAG00000021021;ENSBTAG00000017075;ENSBTAG00000001864;ENSBTAG00000010644;ENSBTAG00000000507;ENSBTAG00000030071
Uterine_myometrium	2	1230	0.999675	0.999973	ENSBTAG00000025434;ENSBTAG00000012120
Uterus	8	1230	0.804738	0.999973	ENSBTAG00000025130;ENSBTAG00000007718;ENSBTAG00000025434;ENSBTAG00000032364;ENSBTAG00000000816;ENSBTAG00000012120;ENSBTAG00000007714;ENSBTAG00000006624
Vas_deferens	7	1230	0.88877	0.999973	ENSBTAG00000008870;ENSBTAG00000042836;ENSBTAG00000021021;ENSBTAG00000017075;ENSBTAG00000025434;ENSBTAG00000013177;ENSBTAG00000037906

## Sheet: royalblue
Module Royalblue gene expression in different tissues
Tissue	Input	Background	P	FDR	Genes
Gall_Bladder	134	1230	4.57558e-109	4.16377e-107	ENSBTAG00000012443;ENSBTAG00000018164;ENSBTAG00000016406;ENSBTAG00000006882;ENSBTAG00000005825;ENSBTAG00000011913;ENSBTAG00000008758;ENSBTAG00000005293;ENSBTAG00000000629;ENSBTAG00000033441;ENSBTAG00000007237;ENSBTAG00000005456;ENSBTAG00000011635;ENSBTAG00000008499;ENSBTAG00000006185;ENSBTAG00000018643;ENSBTAG00000026704;ENSBTAG00000021673;ENSBTAG00000019278;ENSBTAG00000006591;ENSBTAG00000039937;…
Diaphragm	129	1230	4.44941e-102	1.34966e-100	ENSBTAG00000012443;ENSBTAG00000018164;ENSBTAG00000016406;ENSBTAG00000006882;ENSBTAG00000008758;ENSBTAG00000005456;ENSBTAG00000007237;ENSBTAG00000005825;ENSBTAG00000000629;ENSBTAG00000033441;ENSBTAG00000005293;ENSBTAG00000011635;ENSBTAG00000011913;ENSBTAG00000019278;ENSBTAG00000018643;ENSBTAG00000017026;ENSBTAG00000026704;ENSBTAG00000021673;ENSBTAG00000021681;ENSBTAG00000009383;ENSBTAG00000008499;…
Ileum	129	1230	4.44941e-102	1.34966e-100	ENSBTAG00000022861;ENSBTAG00000020269;ENSBTAG00000025009;ENSBTAG00000007638;ENSBTAG00000021686;ENSBTAG00000001717;ENSBTAG00000010276;ENSBTAG00000006882;ENSBTAG00000010766;ENSBTAG00000011241;ENSBTAG00000019262;ENSBTAG00000005456;ENSBTAG00000006591;ENSBTAG00000001343;ENSBTAG00000008499;ENSBTAG00000024726;ENSBTAG00000014326;ENSBTAG00000007783;ENSBTAG00000009383;ENSBTAG00000005269;ENSBTAG00000007799;…
Duodenum	127	1230	2.45756e-99	5.59094e-98	ENSBTAG00000020269;ENSBTAG00000002620;ENSBTAG00000011241;ENSBTAG00000007799;ENSBTAG00000001343;ENSBTAG00000006882;ENSBTAG00000010109;ENSBTAG00000019262;ENSBTAG00000001717;ENSBTAG00000024726;ENSBTAG00000021686;ENSBTAG00000039709;ENSBTAG00000008499;ENSBTAG00000020100;ENSBTAG00000008758;ENSBTAG00000047700;ENSBTAG00000002918;ENSBTAG00000039462;ENSBTAG00000018531;ENSBTAG00000009383;ENSBTAG00000021069;…
Abomasum	106	1230	2.3104e-72	4.20492e-71	ENSBTAG00000000660;ENSBTAG00000024726;ENSBTAG00000021686;ENSBTAG00000006882;ENSBTAG00000002605;ENSBTAG00000011241;ENSBTAG00000008499;ENSBTAG00000008934;ENSBTAG00000023814;ENSBTAG00000007799;ENSBTAG00000020100;ENSBTAG00000018643;ENSBTAG00000010109;ENSBTAG00000014435;ENSBTAG00000021069;ENSBTAG00000002224;ENSBTAG00000019777;ENSBTAG00000012443;ENSBTAG00000000448;ENSBTAG00000001343;ENSBTAG00000008216;…
Jejunum	105	1230	3.67175e-71	5.56882e-70	ENSBTAG00000022861;ENSBTAG00000007799;ENSBTAG00000020269;ENSBTAG00000013008;ENSBTAG00000021069;ENSBTAG00000011241;ENSBTAG00000005269;ENSBTAG00000021686;ENSBTAG00000005456;ENSBTAG00000019777;ENSBTAG00000002918;ENSBTAG00000023814;ENSBTAG00000000281;ENSBTAG00000039462;ENSBTAG00000010048;ENSBTAG00000002331;ENSBTAG00000023938;ENSBTAG00000001717;ENSBTAG00000008499;ENSBTAG00000035319;ENSBTAG00000001938;…
Descending_Colon	81	1230	1.11588e-44	1.45064e-43	ENSBTAG00000022861;ENSBTAG00000025009;ENSBTAG00000010766;ENSBTAG00000021686;ENSBTAG00000020269;ENSBTAG00000009396;ENSBTAG00000002620;ENSBTAG00000005456;ENSBTAG00000005269;ENSBTAG00000010109;ENSBTAG00000019262;ENSBTAG00000007237;ENSBTAG00000005607;ENSBTAG00000039462;ENSBTAG00000024726;ENSBTAG00000001717;ENSBTAG00000023814;ENSBTAG00000016406;ENSBTAG00000008216;ENSBTAG00000009383;ENSBTAG00000009037;…
Thymus	80	1230	1.1222e-43	1.2765e-42	ENSBTAG00000035530;ENSBTAG00000017133;ENSBTAG00000012925;ENSBTAG00000009035;ENSBTAG00000007860;ENSBTAG00000002224;ENSBTAG00000001343;ENSBTAG00000005456;ENSBTAG00000033690;ENSBTAG00000015172;ENSBTAG00000031760;ENSBTAG00000002620;ENSBTAG00000016726;ENSBTAG00000000281;ENSBTAG00000005825;ENSBTAG00000008772;ENSBTAG00000046325;ENSBTAG00000013008;ENSBTAG00000001717;ENSBTAG00000017446;ENSBTAG00000021673;…
Caecum	69	1230	3.22937e-33	3.26526e-32	ENSBTAG00000022861;ENSBTAG00000025009;ENSBTAG00000020269;ENSBTAG00000011241;ENSBTAG00000006882;ENSBTAG00000047700;ENSBTAG00000048203;ENSBTAG00000000660;ENSBTAG00000021686;ENSBTAG00000018531;ENSBTAG00000007638;ENSBTAG00000001717;ENSBTAG00000008499;ENSBTAG00000010276;ENSBTAG00000047801;ENSBTAG00000013100;ENSBTAG00000005269;ENSBTAG00000009037;ENSBTAG00000007799;ENSBTAG00000006591;ENSBTAG00000002224;…
Omasum	61	1230	2.68487e-26	2.44323e-25	ENSBTAG00000000660;ENSBTAG00000000161;ENSBTAG00000008493;ENSBTAG00000000448;ENSBTAG00000020097;ENSBTAG00000011752;ENSBTAG00000016291;ENSBTAG00000010109;ENSBTAG00000014435;ENSBTAG00000020100;ENSBTAG00000024726;ENSBTAG00000021686;ENSBTAG00000008216;ENSBTAG00000021069;ENSBTAG00000023814;ENSBTAG00000035319;ENSBTAG00000023938;ENSBTAG00000015093;ENSBTAG00000006882;ENSBTAG00000019262;ENSBTAG00000018643;…
Esophagus	60	1230	1.78192e-25	1.47414e-24	ENSBTAG00000000161;ENSBTAG00000000660;ENSBTAG00000032821;ENSBTAG00000016291;ENSBTAG00000008493;ENSBTAG00000018643;ENSBTAG00000006882;ENSBTAG00000014435;ENSBTAG00000020992;ENSBTAG00000020097;ENSBTAG00000037729;ENSBTAG00000010597;ENSBTAG00000012443;ENSBTAG00000015280;ENSBTAG00000009819;ENSBTAG00000008499;ENSBTAG00000008758;ENSBTAG00000002605;ENSBTAG00000024726;ENSBTAG00000006591;ENSBTAG00000007237;…
Lymph_nodes	47	1230	9.90802e-16	7.51358e-15	ENSBTAG00000017026;ENSBTAG00000031760;ENSBTAG00000046995;ENSBTAG00000035530;ENSBTAG00000009396;ENSBTAG00000010384;ENSBTAG00000005607;ENSBTAG00000008772;ENSBTAG00000039462;ENSBTAG00000009035;ENSBTAG00000008216;ENSBTAG00000020227;ENSBTAG00000033690;ENSBTAG00000004085;ENSBTAG00000010721;ENSBTAG00000038337;ENSBTAG00000015172;ENSBTAG00000002444;ENSBTAG00000002719;ENSBTAG00000021681;ENSBTAG00000033441;…
Fetus_liver	46	1230	4.66277e-15	3.26394e-14	ENSBTAG00000007638;ENSBTAG00000000064;ENSBTAG00000039709;ENSBTAG00000016406;ENSBTAG00000017446;ENSBTAG00000006591;ENSBTAG00000002719;ENSBTAG00000017844;ENSBTAG00000013008;ENSBTAG00000019276;ENSBTAG00000010384;ENSBTAG00000001343;ENSBTAG00000015131;ENSBTAG00000015595;ENSBTAG00000012861;ENSBTAG00000010597;ENSBTAG00000007799;ENSBTAG00000019496;ENSBTAG00000009396;ENSBTAG00000005607;ENSBTAG00000002826;…
Ascending_colon	40	1230	2.82332e-11	1.83516e-10	ENSBTAG00000022861;ENSBTAG00000025009;ENSBTAG00000020269;ENSBTAG00000009037;ENSBTAG00000019984;ENSBTAG00000011752;ENSBTAG00000017844;ENSBTAG00000044175;ENSBTAG00000031569;ENSBTAG00000016406;ENSBTAG00000006882;ENSBTAG00000005269;ENSBTAG00000047700;ENSBTAG00000017582;ENSBTAG00000022520;ENSBTAG00000006072;ENSBTAG00000019262;ENSBTAG00000018531;ENSBTAG00000039462;ENSBTAG00000002605;ENSBTAG00000006185;…
CD4_cell	38	1230	4.07214e-10	2.47043e-09	ENSBTAG00000035530;ENSBTAG00000046995;ENSBTAG00000043575;ENSBTAG00000016726;ENSBTAG00000006972;ENSBTAG00000000638;ENSBTAG00000010721;ENSBTAG00000013669;ENSBTAG00000019278;ENSBTAG00000008181;ENSBTAG00000012861;ENSBTAG00000033690;ENSBTAG00000001631;ENSBTAG00000021673;ENSBTAG00000004085;ENSBTAG00000015595;ENSBTAG00000002719;ENSBTAG00000005825;ENSBTAG00000017026;ENSBTAG00000001717;ENSBTAG00000046325;…
Nasal_mucosa	36	1230	5.18736e-09	2.95031e-08	ENSBTAG00000024563;ENSBTAG00000008493;ENSBTAG00000046010;ENSBTAG00000047700;ENSBTAG00000020269;ENSBTAG00000018531;ENSBTAG00000000660;ENSBTAG00000016291;ENSBTAG00000038604;ENSBTAG00000014239;ENSBTAG00000038337;ENSBTAG00000019777;ENSBTAG00000009037;ENSBTAG00000009586;ENSBTAG00000021582;ENSBTAG00000019984;ENSBTAG00000004937;ENSBTAG00000009819;ENSBTAG00000019276;ENSBTAG00000008499;ENSBTAG00000031569;…
Tail_epididymis	33	1230	1.84816e-07	9.89311e-07	ENSBTAG00000001649;ENSBTAG00000048203;ENSBTAG00000031760;ENSBTAG00000005129;ENSBTAG00000046286;ENSBTAG00000011913;ENSBTAG00000007799;ENSBTAG00000012861;ENSBTAG00000017140;ENSBTAG00000021673;ENSBTAG00000013008;ENSBTAG00000012443;ENSBTAG00000007638;ENSBTAG00000005456;ENSBTAG00000002613;ENSBTAG00000001343;ENSBTAG00000031761;ENSBTAG00000005607;ENSBTAG00000009586;ENSBTAG00000039552;ENSBTAG00000020100;…
CD8_cell	29	1230	1.3337e-05	6.7426e-05	ENSBTAG00000046995;ENSBTAG00000043575;ENSBTAG00000035530;ENSBTAG00000000638;ENSBTAG00000010721;ENSBTAG00000004085;ENSBTAG00000008181;ENSBTAG00000015595;ENSBTAG00000006972;ENSBTAG00000001631;ENSBTAG00000014380;ENSBTAG00000016726;ENSBTAG00000002719;ENSBTAG00000013669;ENSBTAG00000046325;ENSBTAG00000012861;ENSBTAG00000017026;ENSBTAG00000012925;ENSBTAG00000009396;ENSBTAG00000010276;ENSBTAG00000007783;…
Bulbourethral_gland	28	1230	3.54535e-05	0.000169804	ENSBTAG00000016291;ENSBTAG00000008493;ENSBTAG00000005825;ENSBTAG00000004428;ENSBTAG00000014435;ENSBTAG00000000161;ENSBTAG00000032821;ENSBTAG00000044006;ENSBTAG00000006591;ENSBTAG00000023814;ENSBTAG00000009819;ENSBTAG00000016746;ENSBTAG00000020097;ENSBTAG00000010276;ENSBTAG00000000638;ENSBTAG00000011635;ENSBTAG00000002719;ENSBTAG00000021673;ENSBTAG00000005269;ENSBTAG00000011913;ENSBTAG00000019777;…
Colon	27	1230	9.06738e-05	0.000412566	ENSBTAG00000025009;ENSBTAG00000020269;ENSBTAG00000009037;ENSBTAG00000031569;ENSBTAG00000019264;ENSBTAG00000019984;ENSBTAG00000000660;ENSBTAG00000011752;ENSBTAG00000047700;ENSBTAG00000008216;ENSBTAG00000017143;ENSBTAG00000018531;ENSBTAG00000010597;ENSBTAG00000001717;ENSBTAG00000024726;ENSBTAG00000016746;ENSBTAG00000000042;ENSBTAG00000002224;ENSBTAG00000021686;ENSBTAG00000011913;ENSBTAG00000001631;…
Rumen	24	1230	0.00119103	0.00516115	ENSBTAG00000000161;ENSBTAG00000000448;ENSBTAG00000008493;ENSBTAG00000016291;ENSBTAG00000020097;ENSBTAG00000000660;ENSBTAG00000009037;ENSBTAG00000017564;ENSBTAG00000021686;ENSBTAG00000002605;ENSBTAG00000002224;ENSBTAG00000006882;ENSBTAG00000044006;ENSBTAG00000010109;ENSBTAG00000046839;ENSBTAG00000014435;ENSBTAG00000021069;ENSBTAG00000038047;ENSBTAG00000015408;ENSBTAG00000023938;ENSBTAG00000010766;…
Follicle	21	1230	0.0106383	0.0420906	ENSBTAG00000044066;ENSBTAG00000001649;ENSBTAG00000039343;ENSBTAG00000002900;ENSBTAG00000019375;ENSBTAG00000011913;ENSBTAG00000007799;ENSBTAG00000007638;ENSBTAG00000008758;ENSBTAG00000012184;ENSBTAG00000009097;ENSBTAG00000016746;ENSBTAG00000019264;ENSBTAG00000009819;ENSBTAG00000004937;ENSBTAG00000019262;ENSBTAG00000006185;ENSBTAG00000019777;ENSBTAG00000019984;ENSBTAG00000035319;ENSBTAG00000017143
Spleen	21	1230	0.0106383	0.0420906	ENSBTAG00000038337;ENSBTAG00000011195;ENSBTAG00000018531;ENSBTAG00000008772;ENSBTAG00000009035;ENSBTAG00000019237;ENSBTAG00000002444;ENSBTAG00000046839;ENSBTAG00000031760;ENSBTAG00000039462;ENSBTAG00000002331;ENSBTAG00000019264;ENSBTAG00000008493;ENSBTAG00000008216;ENSBTAG00000010384;ENSBTAG00000012925;ENSBTAG00000000752;ENSBTAG00000009396;ENSBTAG00000020227;ENSBTAG00000046010;ENSBTAG00000001717
Reticulum	20	1230	0.0201502	0.0764027	ENSBTAG00000000161;ENSBTAG00000000448;ENSBTAG00000008493;ENSBTAG00000020097;ENSBTAG00000002605;ENSBTAG00000016291;ENSBTAG00000000660;ENSBTAG00000021686;ENSBTAG00000002224;ENSBTAG00000018643;ENSBTAG00000014435;ENSBTAG00000023814;ENSBTAG00000023938;ENSBTAG00000039462;ENSBTAG00000008499;ENSBTAG00000021069;ENSBTAG00000024726;ENSBTAG00000016746;ENSBTAG00000008216;ENSBTAG00000006882
RumenPapillae	19	1230	0.0363944	0.132476	ENSBTAG00000000161;ENSBTAG00000000448;ENSBTAG00000000660;ENSBTAG00000006882;ENSBTAG00000008493;ENSBTAG00000010109;ENSBTAG00000017844;ENSBTAG00000038047;ENSBTAG00000039709;ENSBTAG00000016291;ENSBTAG00000020097;ENSBTAG00000008934;ENSBTAG00000017446;ENSBTAG00000014326;ENSBTAG00000007237;ENSBTAG00000031761;ENSBTAG00000014435;ENSBTAG00000044006;ENSBTAG00000019276
Salivary_gland	18	1230	0.062609	0.219131	ENSBTAG00000019264;ENSBTAG00000046010;ENSBTAG00000009037;ENSBTAG00000006948;ENSBTAG00000048203;ENSBTAG00000006072;ENSBTAG00000039343;ENSBTAG00000004937;ENSBTAG00000015955;ENSBTAG00000047700;ENSBTAG00000019984;ENSBTAG00000031569;ENSBTAG00000021582;ENSBTAG00000018531;ENSBTAG00000000042;ENSBTAG00000032026;ENSBTAG00000009586;ENSBTAG00000046839
Adrenal	16	1230	0.159432	0.518154	ENSBTAG00000018164;ENSBTAG00000039812;ENSBTAG00000020992;ENSBTAG00000003624;ENSBTAG00000006948;ENSBTAG00000016619;ENSBTAG00000039163;ENSBTAG00000016406;ENSBTAG00000004428;ENSBTAG00000004484;ENSBTAG00000015276;ENSBTAG00000007955;ENSBTAG00000045788;ENSBTAG00000000030;ENSBTAG00000006404;ENSBTAG00000038604
Urethra	16	1230	0.159432	0.518154	ENSBTAG00000015093;ENSBTAG00000025009;ENSBTAG00000008493;ENSBTAG00000016291;ENSBTAG00000038604;ENSBTAG00000039163;ENSBTAG00000038337;ENSBTAG00000015350;ENSBTAG00000047700;ENSBTAG00000020269;ENSBTAG00000031569;ENSBTAG00000024563;ENSBTAG00000018531;ENSBTAG00000005244;ENSBTAG00000002605;ENSBTAG00000011752
Adipose	5	1230	0.994241	1	ENSBTAG00000015350;ENSBTAG00000019375;ENSBTAG00000017869;ENSBTAG00000001649;ENSBTAG00000011913
Ampulla	10	1230	0.777889	1	ENSBTAG00000044066;ENSBTAG00000047009;ENSBTAG00000014355;ENSBTAG00000001830;ENSBTAG00000020269;ENSBTAG00000001649;ENSBTAG00000019738;ENSBTAG00000009194;ENSBTAG00000045594;ENSBTAG00000015955
Anterior_pituitary	3	1230	0.999646	1	ENSBTAG00000007955;ENSBTAG00000039812;ENSBTAG00000003036
Aorta	4	1230	0.998353	1	ENSBTAG00000007638;ENSBTAG00000019375;ENSBTAG00000001649;ENSBTAG00000015350
Atrium	3	1230	0.999646	1	ENSBTAG00000001649;ENSBTAG00000011752;ENSBTAG00000045954
bladder	12	1230	0.558503	1	ENSBTAG00000009037;ENSBTAG00000031569;ENSBTAG00000046010;ENSBTAG00000000660;ENSBTAG00000006882;ENSBTAG00000015093;ENSBTAG00000013081;ENSBTAG00000039163;ENSBTAG00000034393;ENSBTAG00000047700;ENSBTAG00000017143;ENSBTAG00000017564
Bone_marrow	10	1230	0.777889	1	ENSBTAG00000015350;ENSBTAG00000018142;ENSBTAG00000005244;ENSBTAG00000015296;ENSBTAG00000019375;ENSBTAG00000017869;ENSBTAG00000008493;ENSBTAG00000011195;ENSBTAG00000045404;ENSBTAG00000015131
Brain_lobe	8	1230	0.922862	1	ENSBTAG00000003036;ENSBTAG00000007955;ENSBTAG00000015276;ENSBTAG00000044033;ENSBTAG00000006948;ENSBTAG00000020923;ENSBTAG00000037729;ENSBTAG00000009218
Brain	6	1230	0.983831	1	ENSBTAG00000003036;ENSBTAG00000007955;ENSBTAG00000015276;ENSBTAG00000006948;ENSBTAG00000044033;ENSBTAG00000009218
Cerebellum	8	1230	0.922862	1	ENSBTAG00000003036;ENSBTAG00000007955;ENSBTAG00000019355;ENSBTAG00000006948;ENSBTAG00000015276;ENSBTAG00000001649;ENSBTAG00000020923;ENSBTAG00000037729
Cerebral_cortex	11	1230	0.674213	1	ENSBTAG00000003036;ENSBTAG00000007955;ENSBTAG00000015276;ENSBTAG00000006948;ENSBTAG00000044033;ENSBTAG00000046544;ENSBTAG00000009218;ENSBTAG00000019355;ENSBTAG00000037729;ENSBTAG00000020923;ENSBTAG00000018164
Cervical_lining	12	1230	0.558503	1	ENSBTAG00000047009;ENSBTAG00000019375;ENSBTAG00000046544;ENSBTAG00000025009;ENSBTAG00000005244;ENSBTAG00000014355;ENSBTAG00000020269;ENSBTAG00000011913;ENSBTAG00000000042;ENSBTAG00000001830;ENSBTAG00000017329;ENSBTAG00000045594
Chorid_plexus	1	1230	0.999996	1	ENSBTAG00000045954
Corpus_Luteum	6	1230	0.983831	1	ENSBTAG00000048203;ENSBTAG00000002900;ENSBTAG00000000161;ENSBTAG00000018164;ENSBTAG00000015172;ENSBTAG00000048152
Diencephalon	9	1230	0.861903	1	ENSBTAG00000003036;ENSBTAG00000007955;ENSBTAG00000046544;ENSBTAG00000015276;ENSBTAG00000006948;ENSBTAG00000044033;ENSBTAG00000020923;ENSBTAG00000045594;ENSBTAG00000037729
Endometrium	9	1230	0.861903	1	ENSBTAG00000001830;ENSBTAG00000047009;ENSBTAG00000014239;ENSBTAG00000019276;ENSBTAG00000001257;ENSBTAG00000015595;ENSBTAG00000015172;ENSBTAG00000015093;ENSBTAG00000031569
Epididymis	8	1230	0.922862	1	ENSBTAG00000044066;ENSBTAG00000025009;ENSBTAG00000002900;ENSBTAG00000030632;ENSBTAG00000014746;ENSBTAG00000032821;ENSBTAG00000046288;ENSBTAG00000012980
Eye	5	1230	0.994241	1	ENSBTAG00000000161;ENSBTAG00000008493;ENSBTAG00000020097;ENSBTAG00000016291;ENSBTAG00000032821
Fetus_Brain	6	1230	0.983831	1	ENSBTAG00000003036;ENSBTAG00000007955;ENSBTAG00000019355;ENSBTAG00000044033;ENSBTAG00000001257;ENSBTAG00000006948
Fetus_Kidney	6	1230	0.983831	1	ENSBTAG00000025009;ENSBTAG00000009037;ENSBTAG00000020269;ENSBTAG00000017564;ENSBTAG00000014355;ENSBTAG00000034393
Fetus_muscle	8	1230	0.922862	1	ENSBTAG00000045954;ENSBTAG00000046544;ENSBTAG00000003624;ENSBTAG00000002605;ENSBTAG00000019375;ENSBTAG00000017869;ENSBTAG00000011241;ENSBTAG00000048203
Fetus_testes	6	1230	0.983831	1	ENSBTAG00000046288;ENSBTAG00000048203;ENSBTAG00000001649;ENSBTAG00000011913;ENSBTAG00000046286;ENSBTAG00000045404
Fornix_vagina	11	1230	0.674213	1	ENSBTAG00000046544;ENSBTAG00000025009;ENSBTAG00000020269;ENSBTAG00000019375;ENSBTAG00000009194;ENSBTAG00000005244;ENSBTAG00000011913;ENSBTAG00000047700;ENSBTAG00000017329;ENSBTAG00000031569;ENSBTAG00000000042
Frontal_cortex	9	1230	0.861903	1	ENSBTAG00000003036;ENSBTAG00000007955;ENSBTAG00000015276;ENSBTAG00000006948;ENSBTAG00000046544;ENSBTAG00000044033;ENSBTAG00000020923;ENSBTAG00000009218;ENSBTAG00000037729
Heart	6	1230	0.983831	1	ENSBTAG00000045954;ENSBTAG00000000448;ENSBTAG00000001649;ENSBTAG00000011752;ENSBTAG00000048203;ENSBTAG00000026375
Hippocampus	9	1230	0.861903	1	ENSBTAG00000003036;ENSBTAG00000007955;ENSBTAG00000046544;ENSBTAG00000015276;ENSBTAG00000019355;ENSBTAG00000020923;ENSBTAG00000006948;ENSBTAG00000037729;ENSBTAG00000012443
Hypothalamus	9	1230	0.861903	1	ENSBTAG00000003036;ENSBTAG00000007955;ENSBTAG00000009218;ENSBTAG00000003624;ENSBTAG00000046544;ENSBTAG00000006948;ENSBTAG00000015276;ENSBTAG00000037729;ENSBTAG00000044033
Infundibulum	14	1230	0.330656	1	ENSBTAG00000047009;ENSBTAG00000044066;ENSBTAG00000014355;ENSBTAG00000001830;ENSBTAG00000020269;ENSBTAG00000019738;ENSBTAG00000018216;ENSBTAG00000038604;ENSBTAG00000015879;ENSBTAG00000020992;ENSBTAG00000045594;ENSBTAG00000016291;ENSBTAG00000034393;ENSBTAG00000012980
Isthmus	8	1230	0.922862	1	ENSBTAG00000047009;ENSBTAG00000045594;ENSBTAG00000014355;ENSBTAG00000001830;ENSBTAG00000019375;ENSBTAG00000019276;ENSBTAG00000014239;ENSBTAG00000005244
Kidney_Cortex	5	1230	0.994241	1	ENSBTAG00000013081;ENSBTAG00000025009;ENSBTAG00000034393;ENSBTAG00000007638;ENSBTAG00000002298
Kidney_Medulla	7	1230	0.961979	1	ENSBTAG00000034393;ENSBTAG00000025009;ENSBTAG00000013081;ENSBTAG00000000448;ENSBTAG00000012443;ENSBTAG00000002605;ENSBTAG00000010192
Kidney	6	1230	0.983831	1	ENSBTAG00000025009;ENSBTAG00000013081;ENSBTAG00000034393;ENSBTAG00000010192;ENSBTAG00000000448;ENSBTAG00000012443
Larynx_cartilage	6	1230	0.983831	1	ENSBTAG00000003624;ENSBTAG00000045954;ENSBTAG00000019375;ENSBTAG00000011241;ENSBTAG00000046544;ENSBTAG00000020923
Liver	5	1230	0.994241	1	ENSBTAG00000034393;ENSBTAG00000015093;ENSBTAG00000017143;ENSBTAG00000015131;ENSBTAG00000015296
Lung	12	1230	0.558503	1	ENSBTAG00000015296;ENSBTAG00000047009;ENSBTAG00000032821;ENSBTAG00000011195;ENSBTAG00000015093;ENSBTAG00000019375;ENSBTAG00000001830;ENSBTAG00000017869;ENSBTAG00000020269;ENSBTAG00000017564;ENSBTAG00000047700;ENSBTAG00000017514
Lymphocyte	6	1230	0.983831	1	ENSBTAG00000031761;ENSBTAG00000031760;ENSBTAG00000043575;ENSBTAG00000046995;ENSBTAG00000035530;ENSBTAG00000002837
Mammary	8	1230	0.922862	1	ENSBTAG00000018882;ENSBTAG00000046010;ENSBTAG00000016291;ENSBTAG00000009586;ENSBTAG00000017564;ENSBTAG00000046839;ENSBTAG00000019984;ENSBTAG00000004082
Medulla_oblongata	12	1230	0.558503	1	ENSBTAG00000003036;ENSBTAG00000003624;ENSBTAG00000007955;ENSBTAG00000009218;ENSBTAG00000020923;ENSBTAG00000046544;ENSBTAG00000044033;ENSBTAG00000006948;ENSBTAG00000037729;ENSBTAG00000015276;ENSBTAG00000045594;ENSBTAG00000038047
Midbrain	10	1230	0.777889	1	ENSBTAG00000003036;ENSBTAG00000007955;ENSBTAG00000044033;ENSBTAG00000009218;ENSBTAG00000015276;ENSBTAG00000046544;ENSBTAG00000006948;ENSBTAG00000020923;ENSBTAG00000037729;ENSBTAG00000020992
Milk_cells	14	1230	0.330656	1	ENSBTAG00000008180;ENSBTAG00000002298;ENSBTAG00000007783;ENSBTAG00000006016;ENSBTAG00000013669;ENSBTAG00000021686;ENSBTAG00000023814;ENSBTAG00000012861;ENSBTAG00000002620;ENSBTAG00000005129;ENSBTAG00000001717;ENSBTAG00000006882;ENSBTAG00000004085;ENSBTAG00000009035
Muscle	4	1230	0.998353	1	ENSBTAG00000045954;ENSBTAG00000011752;ENSBTAG00000003624;ENSBTAG00000048152
Ovary	13	1230	0.440732	1	ENSBTAG00000044066;ENSBTAG00000001649;ENSBTAG00000047009;ENSBTAG00000007799;ENSBTAG00000019375;ENSBTAG00000001830;ENSBTAG00000005244;ENSBTAG00000011913;ENSBTAG00000018164;ENSBTAG00000026704;ENSBTAG00000031569;ENSBTAG00000019738;ENSBTAG00000045594
Pineal_gland	6	1230	0.983831	1	ENSBTAG00000007955;ENSBTAG00000003036;ENSBTAG00000039812;ENSBTAG00000005244;ENSBTAG00000019738;ENSBTAG00000012980
Pons	13	1230	0.440732	1	ENSBTAG00000007955;ENSBTAG00000046544;ENSBTAG00000020923;ENSBTAG00000006948;ENSBTAG00000015276;ENSBTAG00000037729;ENSBTAG00000043575;ENSBTAG00000003036;ENSBTAG00000038047;ENSBTAG00000003624;ENSBTAG00000018164;ENSBTAG00000001830;ENSBTAG00000045594
Posterior_pituitary	4	1230	0.998353	1	ENSBTAG00000007955;ENSBTAG00000003036;ENSBTAG00000039812;ENSBTAG00000012980
Prostrate	9	1230	0.861903	1	ENSBTAG00000019264;ENSBTAG00000046010;ENSBTAG00000004937;ENSBTAG00000010192;ENSBTAG00000002900;ENSBTAG00000021582;ENSBTAG00000015955;ENSBTAG00000009037;ENSBTAG00000017564
Rumen_ephthelial_cell	12	1230	0.558503	1	ENSBTAG00000032821;ENSBTAG00000001007;ENSBTAG00000020097;ENSBTAG00000017514;ENSBTAG00000017143;ENSBTAG00000017869;ENSBTAG00000002900;ENSBTAG00000017564;ENSBTAG00000006072;ENSBTAG00000030632;ENSBTAG00000015093;ENSBTAG00000046286
Skin	12	1230	0.558503	1	ENSBTAG00000032821;ENSBTAG00000016291;ENSBTAG00000008493;ENSBTAG00000014435;ENSBTAG00000020097;ENSBTAG00000000660;ENSBTAG00000017514;ENSBTAG00000001007;ENSBTAG00000019777;ENSBTAG00000020100;ENSBTAG00000015879;ENSBTAG00000013573
SME	8	1230	0.922862	1	ENSBTAG00000007955;ENSBTAG00000003036;ENSBTAG00000003624;ENSBTAG00000039812;ENSBTAG00000014355;ENSBTAG00000047801;ENSBTAG00000015093;ENSBTAG00000017514
Sperm	0	1230	1	1
Temporal_cortex	9	1230	0.861903	1	ENSBTAG00000003036;ENSBTAG00000007955;ENSBTAG00000015276;ENSBTAG00000046544;ENSBTAG00000009218;ENSBTAG00000006948;ENSBTAG00000044033;ENSBTAG00000037729;ENSBTAG00000018164
Testes	10	1230	0.777889	1	ENSBTAG00000046288;ENSBTAG00000039485;ENSBTAG00000047443;ENSBTAG00000014746;ENSBTAG00000044066;ENSBTAG00000014355;ENSBTAG00000001830;ENSBTAG00000002756;ENSBTAG00000046594;ENSBTAG00000009097
Thalamus	12	1230	0.558503	1	ENSBTAG00000009218;ENSBTAG00000003036;ENSBTAG00000006948;ENSBTAG00000044033;ENSBTAG00000037729;ENSBTAG00000046544;ENSBTAG00000007955;ENSBTAG00000020923;ENSBTAG00000043575;ENSBTAG00000015276;ENSBTAG00000038047;ENSBTAG00000045594
Thyroid	9	1230	0.861903	1	ENSBTAG00000009194;ENSBTAG00000014355;ENSBTAG00000047443;ENSBTAG00000009037;ENSBTAG00000044066;ENSBTAG00000017564;ENSBTAG00000038732;ENSBTAG00000002837;ENSBTAG00000039812
Tongue	7	1230	0.961979	1	ENSBTAG00000003624;ENSBTAG00000045954;ENSBTAG00000000448;ENSBTAG00000043575;ENSBTAG00000000161;ENSBTAG00000002605;ENSBTAG00000011752
Trachea	4	1230	0.998353	1	ENSBTAG00000001649;ENSBTAG00000007638;ENSBTAG00000019375;ENSBTAG00000000660
Ureter	4	1230	0.998353	1	ENSBTAG00000005244;ENSBTAG00000022861;ENSBTAG00000019375;ENSBTAG00000001649
Uterine_myometrium	4	1230	0.998353	1	ENSBTAG00000007638;ENSBTAG00000045404;ENSBTAG00000001649;ENSBTAG00000010597
Uterus	10	1230	0.777889	1	ENSBTAG00000025009;ENSBTAG00000047009;ENSBTAG00000019375;ENSBTAG00000005244;ENSBTAG00000014355;ENSBTAG00000019738;ENSBTAG00000014239;ENSBTAG00000007638;ENSBTAG00000045594;ENSBTAG00000019276
Vas_deferens	7	1230	0.961979	1	ENSBTAG00000018882;ENSBTAG00000015093;ENSBTAG00000025009;ENSBTAG00000011752;ENSBTAG00000002605;ENSBTAG00000045788;ENSBTAG00000005244
Ventricle	6	1230	0.983831	1	ENSBTAG00000001649;ENSBTAG00000011752;ENSBTAG00000045954;ENSBTAG00000000448;ENSBTAG00000008088;ENSBTAG00000000161
Vesicular_gland	7	1230	0.961979	1	ENSBTAG00000015350;ENSBTAG00000024476;ENSBTAG00000018216;ENSBTAG00000019375;ENSBTAG00000013081;ENSBTAG00000017869;ENSBTAG00000013008
White_blood_cells	13	1230	0.440732	1	ENSBTAG00000035530;ENSBTAG00000002719;ENSBTAG00000010384;ENSBTAG00000010721;ENSBTAG00000016726;ENSBTAG00000004085;ENSBTAG00000008772;ENSBTAG00000015172;ENSBTAG00000017140;ENSBTAG00000021193;ENSBTAG00000006972;ENSBTAG00000001631;ENSBTAG00000000638

[truncated: 6 more sheets: saddlebrown, skyblue, steelblue, tan, turquoise, white]
