# Supplementary material for: Integrating RNA-Seq with GWAS reveals novel insights into the molecular mechanism underpinning ketosis in cattle
Source: BMC Genomics. 2020 Jul 17;21:489. doi: 10.1186/s12864-020-06909-z (PMC7367229; doi:10.1186/s12864-020-06909-z)
Supplement: Supplementary file 5 — Additional file 5 Table S5. Connectivity, significance and membership of genes in modules. [file 12864_2020_6909_MOESM5_ESM.xlsx]

## Sheet: black
Additional file 5 Table S5. Connectivity, significance and membership of genes in modules of interest
gene_id	connectivity	GS	Mmblack
ENSBTAG00000000706	12.8086	0.290851	-0.595973
ENSBTAG00000046383	28.1992	0.0459546	0.683877
ENSBTAG00000016363	49.6066	0.000872357	0.750868
ENSBTAG00000009084	79.5233	0.000303502	0.847245
ENSBTAG00000010793	27.2656	0.034804	-0.683873
ENSBTAG00000001235	39.6758	0.00630668	-0.728944
ENSBTAG00000005723	38.9411	0.0312259	-0.679519
ENSBTAG00000002703	60.2433	0.0167001	0.76661
ENSBTAG00000013069	44.5974	0.0582216	-0.760766
ENSBTAG00000021791	29.6671	0.207706	0.666594
ENSBTAG00000023607	70.952	0.00332913	0.815129
ENSBTAG00000013727	30.8372	0.0472646	0.671764
ENSBTAG00000048195	51.4191	0.0312429	0.726259
ENSBTAG00000001749	21.6098	0.157571	0.471255
ENSBTAG00000017115	13.028	0.119663	-0.583309
ENSBTAG00000012273	24.8454	0.00178193	0.652261
ENSBTAG00000006920	27.2092	0.0248563	0.605553
ENSBTAG00000020106	66.3702	0.00857013	0.803162
ENSBTAG00000009263	57.6327	0.0204876	0.739263
ENSBTAG00000009336	14.5415	0.245807	0.553128
ENSBTAG00000047570	38.2098	0.0122557	0.746175
ENSBTAG00000019670	14.2212	0.00439726	-0.547061
ENSBTAG00000031397	65.6879	0.0280814	0.820743
ENSBTAG00000022227	41.3515	0.00048037	0.706826
ENSBTAG00000011584	28.3588	0.0873256	-0.683186
ENSBTAG00000018138	43.6604	0.13889	0.746003
ENSBTAG00000014140	58.8912	0.12333	0.74922
ENSBTAG00000047216	51.0508	0.0497076	-0.751688
ENSBTAG00000030921	14.4997	0.175016	0.537165
ENSBTAG00000008471	42.3638	0.00466203	0.726837
ENSBTAG00000030836	12.0818	0.0686694	-0.421862
ENSBTAG00000021272	31.4545	0.0704086	-0.656027
ENSBTAG00000021286	28.6499	0.19123	0.558306
ENSBTAG00000018186	96.1743	0.00243022	0.843114
ENSBTAG00000021158	90.9723	0.00408787	-0.88853
ENSBTAG00000046012	68.1631	0.000671889	0.831653
ENSBTAG00000021410	13.1641	0.0392778	0.546271
ENSBTAG00000007399	119.311	0.00133425	0.92846
ENSBTAG00000019885	33.3767	0.0522793	-0.701846
ENSBTAG00000019652	62.8687	0.0316875	-0.795618
ENSBTAG00000014685	42.6839	0.109802	0.696043
ENSBTAG00000005776	12.0644	0.199076	-0.543176
ENSBTAG00000019779	57.0177	0.102159	-0.798327
ENSBTAG00000013046	102.391	0.00569296	0.884161
ENSBTAG00000007455	98.1661	0.00100832	0.879127
ENSBTAG00000012125	103.228	0.0126046	0.868855
ENSBTAG00000046608	58.7147	0.00794365	-0.805906
ENSBTAG00000000894	98.8832	0.0013121	0.882228
ENSBTAG00000045694	62.2254	0.127824	-0.806684
ENSBTAG00000005496	67.4232	0.0051725	0.782491
ENSBTAG00000002113	73.4714	0.00350036	-0.836804
ENSBTAG00000015815	143.721	0.00116367	0.959981
ENSBTAG00000013277	72.126	0.11586	0.823535
ENSBTAG00000013311	89.5996	0.00731433	-0.861517
ENSBTAG00000017769	24.3909	6.34e-05	-0.664293
ENSBTAG00000000172	21.3478	0.107715	0.675216
ENSBTAG00000045934	44.1383	0.00322365	-0.703569
ENSBTAG00000008124	96.0874	0.0028782	0.853784
ENSBTAG00000011258	70.7102	0.067049	0.835895
ENSBTAG00000018382	40.714	0.0672178	0.67539
ENSBTAG00000010922	48.8072	0.00911788	0.771353
ENSBTAG00000007584	61.0779	0.0121186	-0.777551
ENSBTAG00000012561	27.1569	0.300644	-0.655416
ENSBTAG00000019255	68.8563	0.038083	0.823864
ENSBTAG00000016836	44.6003	0.0571284	-0.764596
ENSBTAG00000008142	34.8707	0.149769	0.695707
ENSBTAG00000004184	13.0856	0.537858	0.497674
ENSBTAG00000016217	71.0062	8.29e-05	-0.832203
ENSBTAG00000018125	30.996	0.0492464	0.68904
ENSBTAG00000014432	32.6508	0.152474	0.599247
ENSBTAG00000032017	9.72214	0.0237095	-0.539784
ENSBTAG00000046699	81.7927	0.0255372	-0.859337
ENSBTAG00000018746	55.827	0.0328109	-0.800105
ENSBTAG00000021596	66.1181	0.0228363	-0.826543
ENSBTAG00000020527	44.5098	0.0776256	0.71738
ENSBTAG00000003923	18.3163	0.281986	0.534911
ENSBTAG00000003944	51.6188	0.000691787	0.754846
ENSBTAG00000015520	108.005	0.00116287	0.888245
ENSBTAG00000046649	18.2268	0.165877	-0.614
ENSBTAG00000011133	37.1349	0.00656463	-0.677878
ENSBTAG00000037640	13.7768	0.106849	-0.58463
ENSBTAG00000037989	87.3617	0.0475409	-0.84062
ENSBTAG00000017605	70.9885	0.00448432	0.820686
ENSBTAG00000018065	17.6029	0.0980983	0.484108
ENSBTAG00000010657	16.5431	0.0033243	-0.617993
ENSBTAG00000026676	15.4726	0.401869	0.553058
ENSBTAG00000026660	40.3869	0.0269182	0.669577
ENSBTAG00000003867	14.032	0.157581	0.547467
ENSBTAG00000014849	60.9029	0.00111704	0.775163
ENSBTAG00000014447	58.2131	0.0529826	0.762799
ENSBTAG00000021778	41.1264	0.0414336	0.716525
ENSBTAG00000001050	24.9708	0.0915249	-0.634029
ENSBTAG00000002988	35.9422	0.167547	-0.679039
ENSBTAG00000019800	65.0748	0.0133838	-0.788589
ENSBTAG00000012604	16.2181	0.0243834	-0.597814
ENSBTAG00000001101	37.3381	0.0405265	-0.725276
ENSBTAG00000009500	44.3558	0.00123902	-0.686281
ENSBTAG00000008952	94.9928	0.025323	0.870724
ENSBTAG00000002977	45.1118	0.0109017	0.693659
ENSBTAG00000030335	17.0009	0.717257	0.550582
ENSBTAG00000013281	30.538	0.00940813	-0.672462
ENSBTAG00000010456	51.3037	0.0117272	-0.773952
ENSBTAG00000010009	55.74	0.00111441	0.743151
ENSBTAG00000004885	12.335	0.0316465	-0.596797
ENSBTAG00000010174	7.2374	0.543511	0.428688
ENSBTAG00000034159	45.7131	0.000798863	-0.730464
ENSBTAG00000015856	23.2138	0.0793924	0.613132
ENSBTAG00000015853	34.7664	0.497751	0.663572
ENSBTAG00000002951	76.5618	9.96e-05	0.800593
ENSBTAG00000001197	10.6784	0.75368	-0.531753
ENSBTAG00000007927	45.8808	0.00917505	-0.726165
ENSBTAG00000019033	53.0125	0.21921	-0.763103
ENSBTAG00000014368	19.8211	0.140717	0.488243
ENSBTAG00000022893	25.728	0.0507319	-0.652867
ENSBTAG00000005891	37.7855	0.00221245	-0.681785
ENSBTAG00000018914	52.9215	0.0896308	0.765373
ENSBTAG00000011754	132.784	0.00270755	0.956668
ENSBTAG00000017056	49.9087	0.00539259	0.77793
ENSBTAG00000014841	113.57	0.0125793	0.920105
ENSBTAG00000010638	44.6768	0.00017023	0.741387
ENSBTAG00000011284	50.4254	0.017796	0.725968
ENSBTAG00000015145	97.8928	0.000409239	0.877252
ENSBTAG00000008091	46.7007	0.0173432	0.75341
ENSBTAG00000000099	129.44	0.00023872	0.947742
ENSBTAG00000015154	33.1916	0.204639	0.719158
ENSBTAG00000003806	19.7897	0.0388455	0.62747
ENSBTAG00000016730	70.2555	0.0621331	-0.80135
ENSBTAG00000008592	44.3666	0.0410447	0.744306
ENSBTAG00000012419	113.772	0.005287	0.927326
ENSBTAG00000016643	19.6042	0.0244453	0.549279
ENSBTAG00000031358	105.573	0.000998817	0.893127
ENSBTAG00000003245	35.1511	0.00197371	-0.693962
ENSBTAG00000002028	21.3635	0.0221697	-0.547134
ENSBTAG00000042434	28.234	0.41851	-0.681285
ENSBTAG00000018737	39.3647	0.0286681	-0.712078
ENSBTAG00000005805	39.4646	0.0251073	-0.723299
ENSBTAG00000034349	59.2789	0.0215488	0.799992
ENSBTAG00000030932	24.8254	0.113069	0.629325
ENSBTAG00000003162	17.2158	0.234781	0.584223
ENSBTAG00000030674	31.4736	0.000152488	0.708011
ENSBTAG00000019011	13.7218	0.184485	0.478808
ENSBTAG00000014649	39.8891	0.0261274	0.675253
ENSBTAG00000015891	23.7183	0.304603	-0.603251
ENSBTAG00000002979	60.9062	0.0326828	-0.778509
ENSBTAG00000017387	18.2637	0.0731577	-0.641661
ENSBTAG00000024115	13.3815	0.356645	-0.52566
ENSBTAG00000001629	75.6927	0.0027269	-0.860939
ENSBTAG00000001626	37.9615	0.148354	-0.721299
ENSBTAG00000000532	24.7596	0.235424	0.64439
ENSBTAG00000013367	83.2063	0.00707674	0.87448
ENSBTAG00000024107	78.9899	0.000150451	-0.822473
ENSBTAG00000030301	47.1555	0.012544	0.758969
ENSBTAG00000017624	25.0329	0.00356097	-0.618916
ENSBTAG00000021444	11.5805	0.440878	-0.579593
ENSBTAG00000045948	125.289	0.0138303	0.936796
ENSBTAG00000047496	14.8148	0.022401	0.567679
ENSBTAG00000020792	34.1393	0.0698414	0.711085
ENSBTAG00000012007	10.9755	0.0384547	-0.531841
ENSBTAG00000015604	19.6915	0.0525958	0.601941
ENSBTAG00000007592	86.8811	0.0030152	0.855234
ENSBTAG00000021339	35.0476	0.0140996	-0.70907
ENSBTAG00000017943	15.4583	0.023708	-0.599387
ENSBTAG00000016593	49.3999	0.0252132	-0.727167
ENSBTAG00000016496	14.3379	0.0343617	-0.57951
ENSBTAG00000011838	23.1455	0.0151351	-0.652746
ENSBTAG00000002025	34.493	0.0231596	-0.726351
ENSBTAG00000032183	24.5987	0.00557005	-0.650188
ENSBTAG00000032148	24.7757	0.0565577	-0.660908
ENSBTAG00000044017	10.7424	0.00167997	0.539997
ENSBTAG00000011352	16.9175	0.135801	-0.513411
ENSBTAG00000026962	57.2267	0.10769	-0.756297
ENSBTAG00000016904	75.0754	0.00207469	-0.827045
ENSBTAG00000018002	59.5286	0.00273275	-0.765419
ENSBTAG00000018403	50.5235	0.0139478	0.695519
ENSBTAG00000017830	23.6458	0.0278823	-0.582255
ENSBTAG00000009281	19.8796	0.382291	-0.63119
ENSBTAG00000004380	70.7277	0.0120415	0.788514
ENSBTAG00000004378	35.1356	0.183775	0.676778
ENSBTAG00000021660	22.9973	0.0275969	0.596664
ENSBTAG00000017287	99.8225	0.00397	0.865935
ENSBTAG00000020638	53.7631	0.0993478	-0.736835
ENSBTAG00000004999	37.369	0.0172174	-0.69322
ENSBTAG00000019373	60.5304	0.00839196	-0.804071
ENSBTAG00000011095	66.8837	0.0017873	0.829052
ENSBTAG00000010136	49.0801	0.0122095	0.756763
ENSBTAG00000008541	95.7295	0.000429845	0.887063
ENSBTAG00000022167	94.2438	0.0164583	0.866628
ENSBTAG00000008721	19.279	0.195159	0.556531
ENSBTAG00000012029	2.61854	0.881671	-0.340934
ENSBTAG00000018205	107.137	0.00589483	-0.905543
ENSBTAG00000039347	49.0574	0.000265891	0.748372
ENSBTAG00000012185	66.006	0.000213697	0.781848
ENSBTAG00000019669	55.3746	0.00319938	0.783756
ENSBTAG00000039380	15.6384	0.227209	-0.572981
ENSBTAG00000003255	43.1981	0.0162058	-0.704966
ENSBTAG00000034246	14.4082	0.154306	0.503178
ENSBTAG00000030369	30.0741	0.278339	0.651986
ENSBTAG00000015312	94.5132	0.00960646	0.851401
ENSBTAG00000009704	15.1718	0.0385256	-0.583202
ENSBTAG00000006464	102.659	0.0010738	0.848788
ENSBTAG00000014015	19.0335	0.209478	-0.55051
ENSBTAG00000009668	71.8148	0.0453023	0.811397
ENSBTAG00000009886	38.8139	0.0289157	0.698068
ENSBTAG00000003693	80.7586	0.00191681	-0.854128
ENSBTAG00000044676	29.1263	0.664688	0.638518
ENSBTAG00000007228	64.947	0.000622496	-0.824967
ENSBTAG00000021697	11.7887	0.114013	-0.529957
ENSBTAG00000009624	24.7586	0.0256156	-0.607634
ENSBTAG00000016580	38.0586	0.24784	-0.709506
ENSBTAG00000015109	22.1798	0.15318	-0.604277
ENSBTAG00000026501	31.2033	0.318693	0.555416
ENSBTAG00000046721	8.17803	0.0178967	0.492616
ENSBTAG00000026497	44.0103	0.00791048	-0.728312
ENSBTAG00000001057	14.6927	0.0825528	0.590109
ENSBTAG00000001708	73.1824	0.00453103	0.792444
ENSBTAG00000010590	9.85508	0.0623451	-0.478278
ENSBTAG00000030179	50.7312	0.000146233	-0.752306
ENSBTAG00000002107	54.0449	0.00124654	0.795303
ENSBTAG00000048169	20.6158	0.00472628	-0.674979
ENSBTAG00000024426	19.6187	0.00666017	-0.570858
ENSBTAG00000014069	41.3397	0.000269139	0.73831
ENSBTAG00000020685	61.8538	0.00484625	0.742281
ENSBTAG00000005997	30.7225	0.0733035	-0.690582
ENSBTAG00000006138	35.5034	0.000912556	0.727023
ENSBTAG00000017866	24.4248	0.000268387	0.628044
ENSBTAG00000003825	49.2678	0.0112573	0.732279
ENSBTAG00000009717	60.7747	0.0141128	0.772769
ENSBTAG00000000521	59.6419	0.0401787	-0.810957
ENSBTAG00000007870	13.0665	0.64614	-0.500743
ENSBTAG00000015749	32.8017	0.45318	0.710935
ENSBTAG00000013414	71.4461	0.0271664	0.807663
ENSBTAG00000013648	18.7851	0.195001	-0.617
ENSBTAG00000007305	36.944	0.0606487	0.663891
ENSBTAG00000031863	26.6602	0.00785731	0.689961
ENSBTAG00000020225	97.2283	6.24e-05	0.867068
ENSBTAG00000048012	22.1307	5.29e-06	-0.658933
ENSBTAG00000040281	17.4636	0.00893161	-0.615806
ENSBTAG00000031232	63.2839	0.0258458	-0.821098
ENSBTAG00000038960	44.844	0.0737375	-0.765242
ENSBTAG00000031216	71.3758	0.000800595	-0.827299
ENSBTAG00000005475	33.3452	0.0212645	-0.730441
ENSBTAG00000019844	61.1062	0.00316369	0.76076
ENSBTAG00000021746	94.6797	0.0307692	0.887441
ENSBTAG00000007316	39.0703	0.000295817	-0.742737
ENSBTAG00000034875	42.7552	0.0117091	0.746947
ENSBTAG00000034501	40.1889	0.152168	0.726261
ENSBTAG00000012995	13.5191	0.37041	0.520107
ENSBTAG00000015297	74.0154	0.000920351	-0.801509
ENSBTAG00000007923	85.7922	0.00312616	0.871901
ENSBTAG00000004653	5.30958	0.516221	0.317309
ENSBTAG00000021940	43.5285	0.0365423	-0.753928
ENSBTAG00000014616	24.1862	0.189468	-0.520181
ENSBTAG00000006643	14.6147	7.93e-06	-0.584139
ENSBTAG00000004329	21.0563	0.0882012	0.602247
ENSBTAG00000001839	17.9234	0.143193	0.524622
ENSBTAG00000007173	31.1432	0.0220877	-0.665896
ENSBTAG00000014913	56.1716	0.0164707	0.778834
ENSBTAG00000000962	20.2564	0.575487	-0.610795
ENSBTAG00000012397	82.0822	0.00206968	0.829361
ENSBTAG00000010956	80.9977	0.00230047	0.85769
ENSBTAG00000008479	31.1451	0.0678356	0.646026
ENSBTAG00000010153	57.5309	0.0673882	0.766489
ENSBTAG00000001126	30.2576	0.0670154	0.646142
ENSBTAG00000009849	21.1191	0.0596577	0.648971
ENSBTAG00000003959	45.8798	0.0252596	-0.769052
ENSBTAG00000012575	61.013	0.0348403	0.7176
ENSBTAG00000011042	79.1919	0.00575154	0.852862
ENSBTAG00000011044	105.605	0.00635888	0.8654
ENSBTAG00000039197	31.1156	0.0609423	0.657469
ENSBTAG00000019451	45.3136	0.0418752	0.682703
ENSBTAG00000005493	88.1965	0.00796492	0.838239
ENSBTAG00000016845	102.62	0.00041392	-0.896532
ENSBTAG00000015578	114.449	0.000177743	0.918551
ENSBTAG00000012442	49.5976	0.0198595	0.695414
ENSBTAG00000035084	21.7531	0.158628	-0.648637
ENSBTAG00000000536	78.4798	0.0307064	-0.852951
ENSBTAG00000003366	40.4779	0.0157236	0.730219
ENSBTAG00000000555	39.7766	0.0755603	0.730142
ENSBTAG00000015788	25.9584	0.065782	-0.663525
ENSBTAG00000033316	4.78469	0.173063	-0.315804
ENSBTAG00000017369	15.4401	0.2096	-0.526601
ENSBTAG00000008103	29.2413	0.0177435	0.690398
ENSBTAG00000015978	102.854	0.0010508	0.869593
ENSBTAG00000003532	25.9643	0.0188168	0.656137
ENSBTAG00000007761	31.6527	0.0303833	-0.671279
ENSBTAG00000012262	43.2696	0.045818	-0.759272
ENSBTAG00000003719	80.2377	0.00777432	0.829447
ENSBTAG00000019238	5.79401	0.180316	-0.349362
ENSBTAG00000012855	16.204	0.302743	0.536183
ENSBTAG00000018646	78.2333	0.0605264	0.829359
ENSBTAG00000009504	60.8782	0.00791607	0.793293
ENSBTAG00000020133	79.205	0.000333376	-0.840592
ENSBTAG00000019099	58.4987	0.0155599	0.741738
ENSBTAG00000001221	15.9023	0.546428	-0.590963
ENSBTAG00000001219	39.8498	0.0328741	-0.704609
ENSBTAG00000012382	30.7332	0.0478962	-0.71355
ENSBTAG00000005958	88.239	0.0119625	0.842893
ENSBTAG00000016265	14.4598	0.0609583	0.542987
ENSBTAG00000000699	41.5937	0.0679405	-0.683612
ENSBTAG00000029954	22.1532	0.0405882	-0.660884
ENSBTAG00000017195	33.0371	0.0129618	-0.668965
ENSBTAG00000019939	16.4289	0.0813545	-0.558599
ENSBTAG00000006587	23.7289	0.456845	-0.610223
ENSBTAG00000011586	47.5926	6.94e-05	-0.728427
ENSBTAG00000011824	26.0645	3.68e-06	-0.681341
ENSBTAG00000024081	17.2065	0.0083504	-0.600463
ENSBTAG00000011202	59.3122	0.0204978	0.71636
ENSBTAG00000005092	15.0157	0.675224	0.499294
ENSBTAG00000034867	15.4548	0.108241	0.524063
ENSBTAG00000038335	80.579	0.00157497	0.854578
ENSBTAG00000031295	60.6207	0.00185588	0.793639
ENSBTAG00000005115	99.1333	0.000257838	0.859005
ENSBTAG00000005116	55.7769	0.0390978	0.774152
ENSBTAG00000021678	13.5101	0.0396081	0.474661
ENSBTAG00000014665	84.8177	0.00435106	0.873102
ENSBTAG00000014968	16.0665	0.0107918	-0.591996
ENSBTAG00000002566	38.6976	0.00354013	-0.739592
ENSBTAG00000024904	52.6696	0.00315463	-0.752754
ENSBTAG00000025809	25.3066	0.243832	0.623722
ENSBTAG00000016936	10.503	0.0111332	-0.505037
ENSBTAG00000002527	8.82328	0.0461157	-0.371558
ENSBTAG00000006241	38.645	0.291445	0.688928
ENSBTAG00000003543	28.3712	0.0186594	0.606611
ENSBTAG00000003544	86.4429	0.00302587	-0.85862
ENSBTAG00000004224	109.511	0.000366584	0.871323
ENSBTAG00000004716	85.7946	0.00046519	0.841276
ENSBTAG00000004714	123.746	0.000105398	0.918713
ENSBTAG00000004270	37.4363	0.0425753	-0.702325
ENSBTAG00000003434	81.9472	0.000210504	-0.842398
ENSBTAG00000007661	126.944	0.000695469	0.915722
ENSBTAG00000017291	71.8023	0.0129704	0.835443
ENSBTAG00000031673	7.83044	0.327048	0.406895
ENSBTAG00000020759	109.722	0.000405091	0.866557
ENSBTAG00000019988	17.3708	0.140215	0.485483
ENSBTAG00000018049	27.4755	0.203271	-0.583461
ENSBTAG00000031069	38.3998	0.109265	0.710537
ENSBTAG00000006978	7.84933	0.931659	0.248804
ENSBTAG00000014551	31.236	0.14153	0.615576
ENSBTAG00000025345	49.1115	0.300636	-0.75941
ENSBTAG00000014898	93.319	0.016207	0.886742
ENSBTAG00000010541	45.9789	0.0371737	-0.748536
ENSBTAG00000005010	23.227	0.00066812	0.643342
ENSBTAG00000039886	12.0445	0.177436	0.456261
ENSBTAG00000006371	51.4589	0.0130406	0.711288
ENSBTAG00000013628	25.5316	0.0744788	-0.586356
ENSBTAG00000001546	25.8501	0.0548642	0.602826
ENSBTAG00000043224	32.3136	0.0750324	-0.709819
ENSBTAG00000002100	44.5884	0.00584447	-0.736567
ENSBTAG00000019771	52.9618	0.000562504	-0.778071
ENSBTAG00000038221	15.9722	0.066559	-0.513136
ENSBTAG00000017105	43.5902	0.00109317	-0.709063
ENSBTAG00000013113	56.8853	0.0354536	0.771039
ENSBTAG00000014182	121.486	0.00314416	0.921524
ENSBTAG00000015032	70.4219	0.0332312	0.842395
ENSBTAG00000018845	10.1565	0.180085	-0.388479
ENSBTAG00000017349	21.2834	0.257091	-0.604026
ENSBTAG00000005198	13.4366	0.0216746	-0.558562
ENSBTAG00000019948	32.3901	0.0167961	-0.675206
ENSBTAG00000019950	32.4981	0.0554055	-0.695377
ENSBTAG00000014809	30.0249	0.122751	-0.597916
ENSBTAG00000003836	53.605	0.00719977	0.729354
ENSBTAG00000010363	24.061	0.369419	-0.630453
ENSBTAG00000045909	17.4685	0.133646	0.631733
ENSBTAG00000012387	91.1922	0.00620266	0.882597
ENSBTAG00000020646	64.7243	0.0210155	-0.791506
ENSBTAG00000018991	49.8695	0.0141565	0.748507
ENSBTAG00000001714	50.8616	0.0268679	-0.795254
ENSBTAG00000018579	28.8593	0.00187355	0.669881
ENSBTAG00000047969	11.6227	0.0167134	-0.433203
ENSBTAG00000006162	43.8523	0.00929067	0.724319
ENSBTAG00000021961	31.0124	0.00603352	0.600084
ENSBTAG00000008223	46.5414	0.253607	0.693825
ENSBTAG00000033041	80.0842	0.0021144	0.847868
ENSBTAG00000009021	29.5602	0.0843452	0.634827
ENSBTAG00000003861	61.008	0.0191272	0.773881
ENSBTAG00000032905	26.8348	0.0337938	0.682563
ENSBTAG00000024044	17.3426	0.285877	-0.570703
ENSBTAG00000004073	23.6856	0.146568	-0.666674
ENSBTAG00000003358	52.5472	0.0192729	0.759738
ENSBTAG00000016534	68.5858	0.000205199	-0.829649
ENSBTAG00000000157	9.16942	0.117705	-0.433758
ENSBTAG00000004352	10.7601	0.347701	-0.410828
ENSBTAG00000007895	33.754	0.0504115	-0.605969
ENSBTAG00000019354	86.4295	0.00128133	0.857151
ENSBTAG00000002542	91.6386	0.00346155	0.867153
ENSBTAG00000011601	57.1591	0.0044644	-0.731898
ENSBTAG00000044173	81.6378	0.000119463	-0.846057
ENSBTAG00000016720	99.3939	0.00347722	0.902633
ENSBTAG00000001105	109.839	0.0161203	0.916754
ENSBTAG00000007378	97.5098	0.0146054	-0.897171
ENSBTAG00000011325	29.2956	0.130265	0.605927
ENSBTAG00000018761	49.0639	3.43e-05	0.777202
ENSBTAG00000010083	22.7537	0.0884594	0.494984
ENSBTAG00000012779	91.1012	0.00830851	0.837591
ENSBTAG00000009906	36.2005	0.0424017	0.656373
ENSBTAG00000016045	77.2797	0.00130838	-0.818495
ENSBTAG00000044064	47.5751	0.109578	-0.750845
ENSBTAG00000016061	55.5758	0.00678288	0.770829
ENSBTAG00000019979	28.7617	0.000473623	0.656799
ENSBTAG00000021921	83.9626	0.0018298	-0.827747
ENSBTAG00000001932	61.5689	0.0155749	0.818508
ENSBTAG00000048071	39.4872	0.0174855	-0.75573
ENSBTAG00000004194	73.4614	0.000319963	-0.826962
ENSBTAG00000046939	40.4765	0.052985	0.707833
ENSBTAG00000018799	33.497	0.000609402	-0.663381
ENSBTAG00000012525	54.5245	0.0464593	0.779323
ENSBTAG00000004511	57.9989	0.000343353	-0.780982
ENSBTAG00000010515	63.4162	0.0489782	0.770162
ENSBTAG00000016722	66.4861	0.0105703	0.742923
ENSBTAG00000033961	16.3989	0.033661	0.537866
ENSBTAG00000003878	14.9766	0.0674223	0.576784
ENSBTAG00000009127	77.2818	0.0135307	-0.830571
ENSBTAG00000011851	56.6613	0.0300405	-0.775509
ENSBTAG00000008600	48.172	0.0400808	-0.703784
ENSBTAG00000044061	17.2351	0.0737773	0.585414
ENSBTAG00000045583	56.031	0.00275128	-0.775819
ENSBTAG00000021830	22.4586	0.228053	-0.636632
ENSBTAG00000015094	13.4933	0.0426671	0.520024
ENSBTAG00000012544	81.8015	0.000391838	0.845056
ENSBTAG00000017370	12.131	0.012175	-0.538116
ENSBTAG00000012299	77.8624	0.0335781	-0.847812
ENSBTAG00000026519	16.7662	0.111776	-0.490162
ENSBTAG00000011236	70.6006	0.0174253	0.808806
ENSBTAG00000004098	39.7052	0.00540188	0.73808
ENSBTAG00000031895	17.3042	0.23448	0.551637
ENSBTAG00000014498	10.9761	0.00668542	-0.53531
ENSBTAG00000005557	42.2455	0.00731053	-0.720847
ENSBTAG00000012804	60.3093	0.00651291	0.74845
ENSBTAG00000011540	76.4838	0.000263724	0.820411
ENSBTAG00000012599	74.6112	0.0138179	-0.823476
ENSBTAG00000002710	15.4772	0.605005	-0.539336
ENSBTAG00000032686	18.2346	0.0367232	0.563775
ENSBTAG00000014821	46.1689	0.0444604	0.710394
ENSBTAG00000045953	18.9012	0.0415549	-0.628211
ENSBTAG00000047398	16.776	0.00943335	-0.646629
ENSBTAG00000047058	14.5986	0.303393	-0.556544
ENSBTAG00000035785	16.5209	0.300793	-0.595138
ENSBTAG00000046819	40.3525	0.0538579	-0.740736
ENSBTAG00000038544	55.0006	0.0397312	-0.781022
ENSBTAG00000033036	37.9735	0.110057	-0.70382
ENSBTAG00000006613	26.774	0.0242261	-0.665189
ENSBTAG00000019612	25.7952	0.0936645	0.594988
ENSBTAG00000045492	27.8608	0.080248	0.622948
ENSBTAG00000046052	24.7266	0.268794	-0.620067
ENSBTAG00000027173	98.3156	0.0103545	0.883387
ENSBTAG00000004930	16.03	0.185903	-0.609672
ENSBTAG00000031697	22.7767	0.0688517	-0.562891
ENSBTAG00000011225	26.2118	0.0225532	0.657741
ENSBTAG00000017373	99.4056	0.00610001	0.881554
ENSBTAG00000015904	63.9856	0.0424678	-0.786491
ENSBTAG00000021538	35.0987	0.015677	-0.698025
ENSBTAG00000031388	20.5416	0.143655	-0.626839
ENSBTAG00000012740	24.5022	0.166719	0.589045
ENSBTAG00000010472	74.6106	0.00937602	0.840207
ENSBTAG00000004011	39.6594	0.1898	0.656544
ENSBTAG00000010365	107.416	0.0184548	0.908343
ENSBTAG00000004558	97.1372	0.012461	0.88299
ENSBTAG00000025496	18.0809	0.0771287	0.556057
ENSBTAG00000040151	87.6216	0.00576389	0.821776
ENSBTAG00000030801	39.8267	0.0668062	0.69571
ENSBTAG00000007931	75.6683	0.00386616	0.827402
ENSBTAG00000019819	14.1572	0.0864099	-0.445562
ENSBTAG00000016255	28.9894	0.033055	0.604787
ENSBTAG00000001950	23.5871	0.0181103	-0.619863
ENSBTAG00000008576	55.2563	0.00415623	-0.764329
ENSBTAG00000011757	49.199	0.0036451	0.742859
ENSBTAG00000011680	7.41461	0.0641915	-0.509053
ENSBTAG00000025405	17.1718	0.0415184	-0.533466
ENSBTAG00000008735	24.6793	0.0849408	-0.581734
ENSBTAG00000020477	12.1569	0.204521	0.495828
ENSBTAG00000025308	31.3864	0.00595475	-0.683903
ENSBTAG00000045849	23.2606	0.0172309	0.673228
ENSBTAG00000006392	21.6593	0.040385	-0.611842
ENSBTAG00000010906	38.8297	0.002103	-0.712958
ENSBTAG00000012545	41.7129	0.0475139	-0.740215
ENSBTAG00000016529	25.7064	0.0875386	-0.573877
ENSBTAG00000008173	16.2738	0.403237	-0.526609
ENSBTAG00000017179	54.0436	0.0155941	-0.720161
ENSBTAG00000017425	26.3538	0.00987405	0.652725
ENSBTAG00000014486	21.4804	0.00756156	-0.629131
ENSBTAG00000003569	11.7834	0.0774591	-0.539155
ENSBTAG00000000146	12.6535	0.0851043	-0.553212
ENSBTAG00000045907	38.979	0.0291033	0.695651
ENSBTAG00000011563	32.5477	0.223059	0.656963
ENSBTAG00000011471	23.1128	0.0672558	-0.661669
ENSBTAG00000010242	67.6985	0.0539713	0.762869
ENSBTAG00000020884	62.0424	0.0375048	0.784188
ENSBTAG00000024918	35.3302	0.000186042	-0.675541
ENSBTAG00000011227	20.2757	0.364258	0.623897
ENSBTAG00000020748	14.8872	0.596535	-0.405195
ENSBTAG00000018945	26.5159	0.00760595	-0.695433
ENSBTAG00000006282	52.9925	0.0950374	-0.780816
ENSBTAG00000011266	21.4415	0.113343	-0.582702
ENSBTAG00000021338	57.909	0.0013256	0.817209
ENSBTAG00000011905	94.4052	0.000551154	-0.892307
ENSBTAG00000027716	11.8682	0.00237214	0.515827
ENSBTAG00000021048	21.4567	0.103882	0.628224
ENSBTAG00000013366	69.043	0.0147035	-0.819123
ENSBTAG00000003567	23.8451	0.120869	-0.658613
ENSBTAG00000019754	38.2733	0.0591535	0.68067
ENSBTAG00000017964	7.04549	0.160889	0.467005
ENSBTAG00000002051	112.201	0.0091302	0.898509
ENSBTAG00000016494	34.4856	0.174139	0.684858
ENSBTAG00000016869	20.8812	0.00468082	-0.617297
ENSBTAG00000017218	31.6959	0.0185352	0.610105
ENSBTAG00000000475	38.4882	0.161985	-0.727294
ENSBTAG00000008617	37.0042	0.0161893	-0.685483
ENSBTAG00000020980	17.1841	0.209818	0.434135
ENSBTAG00000031210	61.46	0.0266141	-0.804189
ENSBTAG00000004639	5.13809	0.0258526	0.26446
ENSBTAG00000009573	20.3437	0.0237064	-0.605859
ENSBTAG00000010681	23.7135	0.0726614	0.561766
ENSBTAG00000004580	74.663	0.000231296	-0.820341
ENSBTAG00000030898	7.23655	0.413966	-0.484595
ENSBTAG00000014642	72.7358	0.0124891	0.797473
ENSBTAG00000005063	30.2957	0.0424027	0.625516
ENSBTAG00000046467	13.7156	0.00896785	-0.587705
ENSBTAG00000009578	43.1258	0.017943	-0.746752
ENSBTAG00000000711	107.171	0.00787446	0.915556
ENSBTAG00000027760	65.4299	0.000221608	0.804197
ENSBTAG00000003450	31.2378	0.0847512	0.648436
ENSBTAG00000004243	86.6108	0.00276592	0.886768
ENSBTAG00000005893	17.2155	0.00713016	0.596667
ENSBTAG00000005898	35.5775	0.0300522	-0.698844
ENSBTAG00000015901	14.4729	0.142318	-0.543509
ENSBTAG00000011614	89.8567	0.00215489	-0.863803
ENSBTAG00000001808	33.7433	0.0986039	0.622408
ENSBTAG00000012608	50.8792	0.00121561	0.785589
ENSBTAG00000003339	33.0156	0.120568	-0.606249
ENSBTAG00000021240	70.6356	0.0121497	0.809574
ENSBTAG00000021208	15.9669	0.0721719	-0.591471
ENSBTAG00000026963	53.3396	0.000617576	-0.744116
ENSBTAG00000026234	79.9988	0.0371903	0.839832
ENSBTAG00000012595	142.282	0.000604434	0.957194
ENSBTAG00000011572	59.9755	0.0307831	-0.775961
ENSBTAG00000013901	27.6068	0.0371172	0.598428
ENSBTAG00000043970	45.2383	0.091042	-0.7492
ENSBTAG00000007596	17.7089	0.0766871	-0.532986
ENSBTAG00000000199	18.9031	0.14212	-0.535921
ENSBTAG00000011268	31.3586	0.01461	-0.705355
ENSBTAG00000015720	64.4718	0.0579498	-0.800079
ENSBTAG00000013369	25.3578	0.0973099	0.665521
ENSBTAG00000044126	117.71	0.00531959	-0.919773
ENSBTAG00000035199	26.1503	0.110508	0.691732
ENSBTAG00000012817	55.1329	0.0189699	-0.769487
ENSBTAG00000019511	43.0371	0.176229	0.681591
ENSBTAG00000006078	65.181	0.0424696	0.791558
ENSBTAG00000012526	60.3639	0.0123479	0.782036
ENSBTAG00000013339	23.0557	0.00702226	-0.645305
ENSBTAG00000016401	37.3825	0.125028	0.659674
ENSBTAG00000016451	35.0645	0.00944972	-0.703251
ENSBTAG00000008472	16.0094	0.0662288	0.536298
ENSBTAG00000014917	11.6812	0.404032	-0.49637
ENSBTAG00000002578	99.606	0.000415747	-0.894718
ENSBTAG00000000065	54.8	0.00866622	-0.7731
ENSBTAG00000018735	124.689	0.00272633	0.946416
ENSBTAG00000018732	42.3865	0.00816313	0.754009
ENSBTAG00000007213	120.046	0.000618261	0.919558
ENSBTAG00000021232	46.9447	0.00118749	0.730063
ENSBTAG00000015080	50.383	0.172502	0.777288
ENSBTAG00000018784	46.8304	0.0172659	0.703001
ENSBTAG00000018053	46.057	0.0292913	-0.749402
ENSBTAG00000012406	45.791	0.0694781	0.736869
ENSBTAG00000006539	29.1895	0.00558601	0.650107
ENSBTAG00000016169	38.2606	0.119631	0.716542
ENSBTAG00000007932	116.089	0.000323979	0.905176
ENSBTAG00000000512	37.5776	0.105291	0.740963
ENSBTAG00000034077	117.562	0.000594685	0.925349
ENSBTAG00000018101	130.72	0.00127035	0.935375
ENSBTAG00000000308	54.2524	0.00671041	0.777199
ENSBTAG00000013301	33.2033	0.0317522	-0.67353
ENSBTAG00000013303	13.8222	0.632645	0.47649
ENSBTAG00000003815	31.3243	0.0487937	0.563345
ENSBTAG00000047302	24.8223	0.00129466	0.630059
ENSBTAG00000000653	55.3646	0.0518936	-0.730667
ENSBTAG00000003396	26.8448	0.0869083	0.621389
ENSBTAG00000016741	17.2761	0.0316822	-0.60688
ENSBTAG00000027326	69.9961	0.0228881	0.827871
ENSBTAG00000007490	47.557	0.00726474	-0.750589
ENSBTAG00000011465	58.9089	0.0550012	0.752175
ENSBTAG00000018223	141.711	0.00144164	0.951428
ENSBTAG00000034611	29.3113	0.109093	-0.690009
ENSBTAG00000015197	28.1979	3.51e-05	-0.666053
ENSBTAG00000008001	95.7655	0.022561	-0.876285
ENSBTAG00000012774	58.3585	0.0974154	0.764004
ENSBTAG00000004064	21.4924	0.537152	0.531681
ENSBTAG00000000837	59.7149	0.0128324	-0.768725
ENSBTAG00000002688	14.6636	0.0112761	-0.565311
ENSBTAG00000002052	55.2577	0.057502	0.790264
ENSBTAG00000013527	63.6985	0.00217279	0.794555
ENSBTAG00000006519	25.2128	0.00169362	-0.59576
ENSBTAG00000023784	11.3278	0.044677	-0.559769
ENSBTAG00000027809	59.0446	0.0772319	-0.790627
ENSBTAG00000015650	26.7981	0.117294	-0.632243
ENSBTAG00000004059	137.306	0.00138164	0.947873
ENSBTAG00000013631	81.7521	0.00245016	0.851976
ENSBTAG00000008004	87.8183	0.000942549	0.837416
ENSBTAG00000000023	23.1305	0.216837	-0.627622
ENSBTAG00000013298	90.3784	0.00653225	0.849619
ENSBTAG00000012433	49.2165	0.0950798	-0.75773
ENSBTAG00000037661	36.8058	0.178532	-0.707506
ENSBTAG00000002835	10.2353	0.532495	0.55176
ENSBTAG00000000297	27.7684	0.0038025	0.674789
ENSBTAG00000021779	49.7315	0.0277549	0.769696
ENSBTAG00000013611	11.3931	0.00706875	-0.511194
ENSBTAG00000020883	28.0414	0.00120599	-0.684319
ENSBTAG00000019229	45.0888	0.0836797	0.772145
ENSBTAG00000011063	45.7378	0.0667825	-0.740438
ENSBTAG00000007988	104.923	0.000484111	0.907193
ENSBTAG00000014269	128.012	0.0011595	0.92169
ENSBTAG00000007271	8.09632	0.28256	-0.405919
ENSBTAG00000008464	25.4089	0.00140931	-0.631142
ENSBTAG00000009602	17.9306	0.0821318	-0.630522
ENSBTAG00000010812	27.8482	0.159446	0.570247
ENSBTAG00000002122	18.6511	0.0589175	0.630925
ENSBTAG00000001806	49.4853	0.0599943	0.76923
ENSBTAG00000011103	47.3483	0.0484391	0.680545
ENSBTAG00000014628	17.6534	0.0486092	0.551049
ENSBTAG00000039861	38.868	0.00729603	0.7163
ENSBTAG00000037527	46.911	0.00517291	0.736283
ENSBTAG00000008761	33.3637	0.400943	0.66302
ENSBTAG00000008743	99.5111	0.000760815	0.898317
ENSBTAG00000024605	20.9216	0.107258	0.520899
ENSBTAG00000007484	40.7275	0.015688	0.70728
ENSBTAG00000017750	49.777	0.053336	0.734134
ENSBTAG00000014464	8.93728	0.0423105	-0.549224
ENSBTAG00000002770	60.355	0.00944769	0.791027
ENSBTAG00000005478	41.386	0.0774489	-0.727671
ENSBTAG00000046584	40.5641	0.0442688	-0.689191
ENSBTAG00000001005	25.9532	0.350658	-0.649056
ENSBTAG00000006608	71.8422	0.00926605	0.812487
ENSBTAG00000022022	27.1302	0.0836674	0.639955
ENSBTAG00000022019	42.9239	0.0537033	0.741645
ENSBTAG00000047676	108.562	0.00555184	0.879838
ENSBTAG00000047526	18.5354	0.0575468	-0.604174
ENSBTAG00000008320	68.6728	0.000824376	0.768048
ENSBTAG00000019516	25.5522	0.0051484	0.640988
ENSBTAG00000001473	45.7672	0.244535	0.739804
ENSBTAG00000045910	18.5437	0.220267	0.597535
ENSBTAG00000045543	122.952	0.00071057	0.925108
ENSBTAG00000003326	70.0137	0.0103838	0.797299
ENSBTAG00000001335	34.144	0.00509261	-0.715182
ENSBTAG00000010801	24.5071	0.335611	0.584694
ENSBTAG00000004629	30.5574	0.000659219	0.71534
ENSBTAG00000027074	14.0034	0.00291404	-0.579024
ENSBTAG00000002941	97.5955	0.0119043	0.882925
ENSBTAG00000018527	36.5008	0.0463731	-0.723663
ENSBTAG00000010992	58.3161	0.00856182	0.770024
ENSBTAG00000032951	31.2437	0.101364	0.638454
ENSBTAG00000010964	16.7459	0.225248	0.442629
ENSBTAG00000006227	20.9511	0.167568	0.551183
ENSBTAG00000012489	18.8239	0.168669	-0.629223
ENSBTAG00000011828	31.1379	0.0630761	-0.699171
ENSBTAG00000013981	23.5236	0.142756	0.643187
ENSBTAG00000009682	11.4895	0.0316177	-0.537692
ENSBTAG00000019350	7.62879	0.0534154	0.498722
ENSBTAG00000014479	22.6115	0.186637	-0.605857
ENSBTAG00000014001	28.1708	0.0379869	-0.68225
ENSBTAG00000019836	37.862	0.0676997	0.65158
ENSBTAG00000025181	15.8214	0.0474671	-0.599989
ENSBTAG00000013666	63.8247	0.0268993	0.790794
ENSBTAG00000010993	54.0935	0.029427	0.69053
ENSBTAG00000035998	22.9393	0.0266384	0.601509
ENSBTAG00000006673	25.0393	0.117567	-0.625218
ENSBTAG00000048049	40.9901	0.0460221	-0.716072
ENSBTAG00000000868	13.8963	0.0263879	-0.582679
ENSBTAG00000002226	45.5343	0.20523	-0.680653
ENSBTAG00000010867	83.0101	0.0799965	0.85482
ENSBTAG00000020936	81.4131	0.00333965	0.833715
ENSBTAG00000023659	44.5106	0.0575396	0.698909
ENSBTAG00000005170	35.8978	0.0151453	-0.69139
ENSBTAG00000003894	24.0888	0.000997721	-0.657834
ENSBTAG00000009762	14.9362	0.0584727	-0.580848
ENSBTAG00000018908	15.8446	0.0231986	-0.540126
ENSBTAG00000033248	22.5976	0.135185	-0.52986
ENSBTAG00000020632	10.3656	0.239131	0.537477
ENSBTAG00000019883	99.0803	0.000706774	0.867852
ENSBTAG00000021438	68.7864	0.00171346	0.818101
ENSBTAG00000032018	16.5942	0.0993328	-0.567076
ENSBTAG00000008625	11.0664	0.320394	-0.501875
ENSBTAG00000031941	33.3929	0.359536	0.605762
ENSBTAG00000002573	79.1727	0.0280129	-0.837349
ENSBTAG00000019674	23.0809	0.205044	-0.661164
ENSBTAG00000002398	24.9069	0.0576868	-0.640634
ENSBTAG00000038050	29.8512	0.0170554	-0.652065
ENSBTAG00000006999	66.3642	0.000378665	0.761924
ENSBTAG00000038321	62.1567	0.00485344	0.770086
ENSBTAG00000004377	50.1595	0.12686	0.768004
ENSBTAG00000012176	82.6804	0.00080415	0.834712
ENSBTAG00000015599	75.3537	0.000673871	-0.831254
ENSBTAG00000004463	39.7989	0.0459845	0.656179
ENSBTAG00000009177	30.4897	0.0191682	0.692294
ENSBTAG00000039958	93.7161	0.0225898	0.874404
ENSBTAG00000013926	25.3941	0.0768798	0.625945
ENSBTAG00000006633	32.3637	0.604369	0.633255
ENSBTAG00000019179	24.6216	0.0186817	0.602031
ENSBTAG00000019180	95.5282	0.00286466	0.851355
ENSBTAG00000043953	60.3762	0.00429977	-0.796385
ENSBTAG00000008852	40.0307	0.00447659	-0.7008
ENSBTAG00000045880	130.731	0.000524229	0.933398
ENSBTAG00000006954	20.4429	0.0256952	-0.64534
ENSBTAG00000017651	48.4907	0.00352714	-0.78929
ENSBTAG00000015899	10.6751	0.259784	0.512384
ENSBTAG00000015061	62.7846	0.0482139	0.802304
ENSBTAG00000036224	66.6764	0.0635756	0.781831
ENSBTAG00000002596	61.7873	0.000400549	0.778867
ENSBTAG00000011517	21.3815	0.0246757	-0.57948
ENSBTAG00000037582	25.9049	0.0981271	-0.656257
ENSBTAG00000022813	34.0922	0.19551	0.668046
ENSBTAG00000045529	11.3272	0.325784	-0.547219
ENSBTAG00000038797	42.3635	0.041074	0.675507
ENSBTAG00000005841	33.0775	0.0679391	0.696033
ENSBTAG00000006486	50.9095	0.00306141	0.751573
ENSBTAG00000007756	76.1669	0.0236185	0.80629
ENSBTAG00000001051	103.618	0.00362744	0.876901
ENSBTAG00000040169	44.4118	0.0125204	-0.758605
ENSBTAG00000018706	71.6112	0.00255811	0.837118
ENSBTAG00000035147	17.6516	0.116666	-0.602882
ENSBTAG00000007893	56.673	0.0745572	0.755945
ENSBTAG00000047272	13.6091	0.0054173	-0.563957
ENSBTAG00000007176	12.1146	0.6304	0.461944
ENSBTAG00000019806	51.2666	0.0860782	-0.739165
ENSBTAG00000029897	15.6373	0.0638704	0.590988
ENSBTAG00000009427	51.0644	0.0498759	0.769852
ENSBTAG00000009635	26.49	0.0634523	-0.653157
ENSBTAG00000025258	32.061	0.130402	0.708938
ENSBTAG00000018518	17.4484	0.10804	-0.574842
ENSBTAG00000018897	30.2339	0.0418258	0.649889
ENSBTAG00000015612	35.2742	0.0130448	-0.630742
ENSBTAG00000005008	10.7877	0.275495	0.394068
ENSBTAG00000006846	77.0989	0.0189766	0.816709
ENSBTAG00000048217	14.9222	0.00194056	-0.59466
ENSBTAG00000046148	41.1087	0.00423624	0.671498
ENSBTAG00000001332	48.0649	0.00460483	-0.731228
ENSBTAG00000014806	70.7766	0.000896688	-0.818121
ENSBTAG00000016175	33.076	0.0078705	-0.717004
ENSBTAG00000004680	14.1925	0.0866764	0.549382
ENSBTAG00000005534	17.6837	0.226967	0.484117
ENSBTAG00000004910	88.5805	0.00115799	0.856885
ENSBTAG00000031998	12.1587	0.749942	0.375357
ENSBTAG00000035587	79.44	0.00103789	0.788538
ENSBTAG00000003072	119.952	0.00250034	0.920241
ENSBTAG00000031725	27.294	0.275895	0.578275
ENSBTAG00000000130	33.8309	0.0991825	0.670303
ENSBTAG00000014940	26.7581	0.00907467	-0.686961
ENSBTAG00000016344	13.4227	0.166019	-0.496332
ENSBTAG00000000540	12.7202	0.0111637	0.531085
ENSBTAG00000001014	12.6173	0.23341	0.453618
ENSBTAG00000018699	50.0449	0.0404266	-0.786268
ENSBTAG00000006886	33.3815	0.0219423	-0.640753
ENSBTAG00000039954	8.5348	0.0643055	-0.446383
ENSBTAG00000014199	62.0259	0.0106278	-0.738361
ENSBTAG00000012178	23.2679	0.316716	-0.581722
ENSBTAG00000046162	34.4929	0.159161	0.687298
ENSBTAG00000046580	9.80976	0.0760779	0.499477
ENSBTAG00000032493	29.4752	0.322043	-0.601448
ENSBTAG00000019903	18.9846	0.175479	0.47417
ENSBTAG00000007389	83.8477	0.065195	0.865504
ENSBTAG00000007393	20.6002	0.190464	0.601628
ENSBTAG00000016254	92.2851	0.0206371	0.89095
ENSBTAG00000018823	86.7476	0.0778014	0.867561
ENSBTAG00000006785	12.6913	0.231802	0.555164
ENSBTAG00000020810	28.4344	0.178931	0.652892
ENSBTAG00000047866	10.399	0.116892	0.485899
ENSBTAG00000024947	21.9567	0.00330493	-0.641609
ENSBTAG00000007409	61.2118	0.00878759	0.806032
ENSBTAG00000030230	124.136	0.000127357	0.931437
ENSBTAG00000018176	21.6101	0.0708198	0.570597
ENSBTAG00000017461	54.8252	0.000580099	0.754214
ENSBTAG00000006045	41.4553	0.0216128	0.702415
ENSBTAG00000000417	34.9912	0.0775159	0.622736
ENSBTAG00000002883	25.6719	0.244318	-0.625094
ENSBTAG00000015267	100.291	0.00204588	0.886794
ENSBTAG00000015261	15.5549	0.04847	0.57484
ENSBTAG00000010899	30.1666	0.00272327	0.629063
ENSBTAG00000000675	91.5922	0.0140414	0.851947
ENSBTAG00000008441	14.9964	0.373424	0.604618
ENSBTAG00000044138	46.491	0.0121597	0.738301
ENSBTAG00000019153	36.6725	0.00550319	0.65735
ENSBTAG00000008507	105.912	0.000638735	0.911454
ENSBTAG00000016287	21.4622	0.215014	-0.475966
ENSBTAG00000014964	51.0371	0.0730612	0.725721
ENSBTAG00000001110	112.472	0.0044495	0.926664
ENSBTAG00000011389	16.6892	0.00176027	0.592028
ENSBTAG00000008327	60.4283	0.0016817	0.801614
ENSBTAG00000000812	66.8867	0.000452413	0.77042
ENSBTAG00000006089	12.9208	0.499316	-0.451315
ENSBTAG00000006896	29.9855	0.129459	0.680219
ENSBTAG00000001085	46.5264	0.0400154	0.713763
ENSBTAG00000039556	65.6829	5.73e-05	0.750555
ENSBTAG00000009841	133.358	0.00546374	0.941645
ENSBTAG00000000517	22.6694	0.00816862	0.630261
ENSBTAG00000001523	10.1158	0.107914	-0.511912
ENSBTAG00000003880	22.8604	0.133589	0.588216
ENSBTAG00000009139	17.9973	0.635171	-0.563013
ENSBTAG00000010492	47.5999	0.00423366	0.711507
ENSBTAG00000016920	46.475	0.0292857	-0.750927
ENSBTAG00000016758	24.1565	0.0152804	-0.580151
ENSBTAG00000037726	16.5801	0.0664269	0.565011
ENSBTAG00000000563	81.0126	0.00163853	0.810585
ENSBTAG00000011278	10.8971	0.162488	0.517657
ENSBTAG00000018105	41.4363	0.18264	0.727284
ENSBTAG00000037803	56.107	0.0737434	-0.80854
ENSBTAG00000033669	64.7613	0.0615461	0.815848
ENSBTAG00000007776	23.7161	0.110913	-0.53403
ENSBTAG00000020481	27.5563	0.00932801	0.708163
ENSBTAG00000006679	14.9726	0.094702	0.552805
ENSBTAG00000001889	25.1275	0.0298174	0.596321
ENSBTAG00000019987	35.1608	0.0849315	-0.642751
ENSBTAG00000010027	11.6964	0.0201523	-0.561832
ENSBTAG00000008719	9.2844	0.221322	0.471734
ENSBTAG00000011345	45.8903	0.0644766	-0.772475
ENSBTAG00000014550	15.0219	0.0972427	0.490067
ENSBTAG00000002962	58.3534	0.0133348	0.750192
ENSBTAG00000018198	32.8122	0.18385	-0.644493
ENSBTAG00000016532	73.956	0.0113396	0.788862
ENSBTAG00000010165	12.9956	0.267384	-0.532282
ENSBTAG00000020047	27.2859	0.0556049	0.62346
ENSBTAG00000012335	64.3473	0.0998259	0.804071
ENSBTAG00000011899	92.1404	0.0874077	0.883974
ENSBTAG00000000191	43.5607	0.0019649	0.736625
ENSBTAG00000021850	44.6472	0.0447665	0.684556
ENSBTAG00000038381	134.21	0.000319527	0.938186
ENSBTAG00000006752	84.6669	0.000595614	0.82407
ENSBTAG00000009183	93.6556	0.00654714	0.864282
ENSBTAG00000003025	27.1291	0.0569578	0.59543
ENSBTAG00000038616	29.1507	0.0244463	-0.70497
ENSBTAG00000005019	40.121	0.00774147	-0.729435
ENSBTAG00000015708	21.5524	0.0317929	-0.607679
ENSBTAG00000011484	111.765	0.000578698	0.875932
ENSBTAG00000006614	95.5389	0.00522384	0.854117
ENSBTAG00000017533	46.5934	0.109782	-0.775527
ENSBTAG00000038888	17.7983	0.261813	-0.574198
ENSBTAG00000015118	25.6513	0.00173002	-0.677463
ENSBTAG00000033453	34.4245	0.340394	0.666693
ENSBTAG00000018224	34.4167	0.0118456	0.675311
ENSBTAG00000010328	54.8371	0.0250274	0.721315
ENSBTAG00000017593	79.2043	0.00261582	0.840999
ENSBTAG00000038916	43.944	0.201928	0.761204
ENSBTAG00000012755	61.6144	0.0439969	0.750163
ENSBTAG00000009549	8.60484	0.0402934	-0.383089
ENSBTAG00000032887	39.2133	0.0107969	-0.742967
ENSBTAG00000015829	69.0183	9.14e-05	0.819956
ENSBTAG00000047591	23.8678	0.000164535	0.650667
ENSBTAG00000004436	57.351	0.134591	0.77241
ENSBTAG00000046158	90.6518	0.00471852	0.857486
ENSBTAG00000005674	19.7617	0.155236	0.586579
ENSBTAG00000025398	16.2268	0.000651693	-0.570408
ENSBTAG00000011671	14.5493	0.221177	0.61103
ENSBTAG00000013065	17.3525	0.00614561	0.610195
ENSBTAG00000016549	29.0639	0.154124	0.695909
ENSBTAG00000014053	17.9308	0.0241179	0.539121
ENSBTAG00000002534	50.2548	0.0058799	0.758384
ENSBTAG00000027375	37.7759	0.0801133	-0.678397
ENSBTAG00000000806	25.2285	0.204452	0.620114
ENSBTAG00000001298	86.3675	0.0272758	-0.846462
ENSBTAG00000017367	79.3623	0.00255383	0.844706
ENSBTAG00000010105	17.2876	0.0367738	0.598581
ENSBTAG00000046701	9.10843	0.57785	0.463306
ENSBTAG00000011137	16.9497	0.0365252	-0.623006
ENSBTAG00000007594	18.6902	0.0443169	-0.508395
ENSBTAG00000039834	12.4491	0.0270578	-0.560583
ENSBTAG00000038540	50.1317	0.0363887	0.761274
ENSBTAG00000046499	35.3524	0.121675	-0.698908
ENSBTAG00000017263	56.2294	0.0214667	0.7602
ENSBTAG00000020193	30.7757	0.24639	-0.700093
ENSBTAG00000007981	58.3914	0.0506688	-0.780246
ENSBTAG00000006928	46.8028	0.159631	0.74959
ENSBTAG00000003397	95.3911	0.00359835	0.869735
ENSBTAG00000005795	34.4125	0.0975612	-0.685451
ENSBTAG00000040128	16.947	0.004197	0.603117
ENSBTAG00000000246	18.801	0.036467	-0.611355
ENSBTAG00000000460	78.4679	0.0362707	-0.806465
ENSBTAG00000006812	19.823	0.0321778	0.658346
ENSBTAG00000045601	24.2795	0.00236853	0.608498
ENSBTAG00000018650	11.0758	0.0396278	-0.519189
ENSBTAG00000012169	46.2546	0.115585	0.767598
ENSBTAG00000002879	43.4774	0.110075	0.726038
ENSBTAG00000014215	21.8154	0.129547	0.602658
ENSBTAG00000039652	32.0767	0.0108041	-0.683984
ENSBTAG00000018366	74.1149	0.0092049	0.794542
ENSBTAG00000018367	55.9166	0.0148047	-0.746313
ENSBTAG00000045971	92.896	0.00294359	0.855431
ENSBTAG00000017181	39.0061	0.0519182	0.646738
ENSBTAG00000016551	92.548	0.0347889	0.88332
ENSBTAG00000009736	20.1979	0.0552244	-0.522312
ENSBTAG00000002243	26.6545	0.218382	0.543986
ENSBTAG00000002248	32.335	0.528993	0.661758
ENSBTAG00000006740	136.676	0.000806682	0.947415
ENSBTAG00000004114	72.9073	0.00135955	0.824138
ENSBTAG00000013884	75.0613	0.0010358	0.794063
ENSBTAG00000046875	89.9016	0.000312701	0.860688
ENSBTAG00000020203	18.301	0.0908797	-0.610237
ENSBTAG00000022242	68.2619	0.013031	0.823582
ENSBTAG00000004342	21.5703	0.0208535	0.656811
ENSBTAG00000046110	17.4482	0.0374467	-0.500798
ENSBTAG00000004783	67.483	0.0642572	0.791547
ENSBTAG00000001193	58.6314	0.12569	0.768073
ENSBTAG00000015183	59.8356	0.0901992	0.751686
ENSBTAG00000016465	42.2695	0.0134136	-0.727582
ENSBTAG00000016470	62.7847	0.07598	0.757992
ENSBTAG00000001077	10.1407	0.112123	0.48825
ENSBTAG00000010986	13.6512	0.0106948	-0.561377
ENSBTAG00000002702	90.7384	0.00191627	0.864366
ENSBTAG00000026769	21.4186	0.0232143	0.607768
ENSBTAG00000019579	24.0422	0.499515	-0.625942
ENSBTAG00000000079	17.5039	0.167182	-0.635425
ENSBTAG00000034225	61.5513	0.0173981	-0.789439
ENSBTAG00000023073	46.1545	0.00470342	0.742953
ENSBTAG00000012566	12.8944	0.0375935	-0.567018
ENSBTAG00000000830	22.9697	0.0846777	0.643285
ENSBTAG00000034633	36.606	0.0501801	-0.717369
ENSBTAG00000003189	33.0976	0.0980119	-0.697992
ENSBTAG00000036111	32.5237	0.0459594	0.68985
ENSBTAG00000037756	30.0716	0.0158578	-0.686231
ENSBTAG00000021177	28.3885	0.0652102	-0.670459
ENSBTAG00000021499	44.8622	0.0886518	0.663318
ENSBTAG00000008827	68.7531	0.00195255	-0.791119
ENSBTAG00000005807	84.2913	0.0226181	0.860779
ENSBTAG00000032996	57.6297	0.0023806	0.735226
ENSBTAG00000013259	10.8749	0.443153	-0.492166
ENSBTAG00000006042	64.5336	0.00747131	-0.788646
ENSBTAG00000032527	43.3093	0.00408585	-0.724217
ENSBTAG00000019565	81.5229	0.00454861	0.818064
ENSBTAG00000027225	12.0272	0.0863834	0.553561
ENSBTAG00000047284	74.7899	0.00638999	0.822525
ENSBTAG00000048249	43.4006	0.000968473	0.719717
ENSBTAG00000015874	32.842	2.59e-05	0.678701
ENSBTAG00000008950	48.1027	0.153571	-0.749156
ENSBTAG00000027654	22.8214	0.262508	0.568723
ENSBTAG00000001243	41.2194	0.0450799	-0.710393
ENSBTAG00000004613	37.5244	0.199433	-0.686227
ENSBTAG00000017802	19.203	0.0670107	0.610543
ENSBTAG00000016590	26.2544	0.00934681	-0.661273
ENSBTAG00000016591	80.1582	0.00163194	-0.845054
ENSBTAG00000042688	24.8872	0.0046477	-0.57252
ENSBTAG00000009965	16.9287	0.340128	0.502453
ENSBTAG00000020190	82.6245	0.0200091	0.867578
ENSBTAG00000004727	71.7061	0.00216003	0.808784
ENSBTAG00000004729	76.431	0.00612654	0.841626
ENSBTAG00000018938	41.1938	0.0306797	-0.675666
ENSBTAG00000032223	48.497	0.159586	0.709716
ENSBTAG00000006541	7.73197	0.0429258	-0.312495
ENSBTAG00000018015	96.7545	0.0220251	0.879439
ENSBTAG00000018016	39.7492	0.090726	0.696311
ENSBTAG00000007952	128.398	0.0228061	0.944171
ENSBTAG00000031806	75.0044	0.0244545	-0.823089
ENSBTAG00000002344	15.2338	0.0444391	0.467815
ENSBTAG00000002346	80.7411	0.0286861	0.846718
ENSBTAG00000010524	58.9723	0.000599199	0.790843
ENSBTAG00000020535	103.464	0.00847548	0.893549
ENSBTAG00000007934	27.5705	0.137192	0.599645
ENSBTAG00000008195	10.4764	0.00468004	-0.431641
ENSBTAG00000031582	29.2133	0.0668678	-0.700496
ENSBTAG00000014417	74.0556	0.00176047	-0.842845
ENSBTAG00000026286	38.3687	0.218671	0.733793
ENSBTAG00000045767	132.558	0.000715854	0.934326
ENSBTAG00000011969	33.7224	0.160095	0.688602
ENSBTAG00000014834	35.4994	0.0277858	-0.68384
ENSBTAG00000005448	39.4569	0.315166	0.714191
ENSBTAG00000000342	106.479	0.00889493	0.910852
ENSBTAG00000011738	9.58717	0.64594	0.466266
ENSBTAG00000046753	19.9653	0.00758525	0.620757
ENSBTAG00000000713	27.2931	0.0828911	-0.674858
ENSBTAG00000037549	30.2644	0.537981	0.65045
ENSBTAG00000014698	87.7657	0.000619004	-0.852907
ENSBTAG00000003607	32.7449	0.109381	0.676227

## Sheet: darkorange
hub gene within module darkorange
gene_id	connectivity	GS	MMdarkorange.x
ENSBTAG00000021819	65.635	0.0520447	0.78062
ENSBTAG00000004139	59.4733	0.0635303	0.784607
ENSBTAG00000036262	68.2101	0.0308084	0.825071
ENSBTAG00000007970	42.4937	0.00377527	0.731476
ENSBTAG00000015010	158.038	0.00231841	0.965136
ENSBTAG00000000746	126.104	0.0022326	0.903089
ENSBTAG00000048157	12.523	0.144192	-0.590699
ENSBTAG00000013465	138.356	0.00176948	0.933521
ENSBTAG00000009085	93.2297	0.014069	0.868709
ENSBTAG00000018059	49.4357	0.229708	0.753721
ENSBTAG00000022155	64.1628	0.00364788	0.804386
ENSBTAG00000001009	142.723	0.00334122	0.939226
ENSBTAG00000013118	23.2943	0.15709	-0.638605
ENSBTAG00000011143	50.0095	0.168348	0.744824
ENSBTAG00000005071	69.5465	2.72e-05	0.821026
ENSBTAG00000009614	26.4686	0.0928312	-0.661326
ENSBTAG00000013203	62.2662	0.0322234	0.793754
ENSBTAG00000013205	128.651	0.00126287	0.922303
ENSBTAG00000001511	126.067	0.000710766	0.897906
ENSBTAG00000005091	134.519	0.00220981	0.918127
ENSBTAG00000020073	21.5453	0.0870746	-0.646251
ENSBTAG00000048011	78.1697	0.0192365	0.832943
ENSBTAG00000039442	139.212	0.00223985	0.939019
ENSBTAG00000045275	12.8373	0.173509	0.582542
ENSBTAG00000009012	100.748	0.00236397	0.860615
ENSBTAG00000001721	109.563	0.00794193	0.887711
ENSBTAG00000014034	83.9783	0.0191533	0.85759
ENSBTAG00000018749	8.3132	0.00940264	-0.523013
ENSBTAG00000023106	34.3907	0.011033	-0.699146
ENSBTAG00000017418	23.3439	0.0199858	-0.634258
ENSBTAG00000030775	24.9239	0.0109394	-0.659102
ENSBTAG00000000973	9.69264	0.0935542	0.536644
ENSBTAG00000019338	83.1613	0.00149657	0.829625
ENSBTAG00000045744	44.5153	0.006209	-0.740094
ENSBTAG00000010345	20.1782	0.236453	-0.615366
ENSBTAG00000013922	80.5483	0.00323432	0.838671
ENSBTAG00000022837	15.1752	0.294318	-0.588181
ENSBTAG00000013044	8.90156	0.0373135	0.463967
ENSBTAG00000005250	54.4739	0.0174694	0.786774
ENSBTAG00000010146	4.34962	0.0609776	0.390461
ENSBTAG00000038815	23.5545	0.214321	0.653242
ENSBTAG00000037996	77.1127	0.0117039	0.828531
ENSBTAG00000037413	127.086	0.016492	0.923331
ENSBTAG00000010065	49.7676	0.00201561	0.733362
ENSBTAG00000002996	107.264	0.00335642	0.872439
ENSBTAG00000048077	34.1701	0.00330097	-0.696131
ENSBTAG00000019370	37.2738	0.0418332	0.733893
ENSBTAG00000015769	27.7256	0.00366556	0.668487
ENSBTAG00000016206	106.128	0.00196465	0.880954
ENSBTAG00000020144	25.4677	0.100975	-0.666703
ENSBTAG00000017832	144.487	0.00148845	0.932394
ENSBTAG00000003727	49.4595	0.195093	0.755317
ENSBTAG00000015355	92.0597	8.49e-05	0.871339
ENSBTAG00000007092	58.3616	0.0158165	0.778427
ENSBTAG00000000377	124.856	0.00149133	0.89161
ENSBTAG00000008114	40.0203	0.0462974	-0.736549
ENSBTAG00000019177	70.5676	0.0654224	-0.832806
ENSBTAG00000033662	19.6038	0.769651	0.597707
ENSBTAG00000000937	64.6663	0.0423773	0.795199
ENSBTAG00000001861	11.7411	0.0359066	0.53707
ENSBTAG00000001585	97.2949	0.00337031	0.868096
ENSBTAG00000002646	14.4897	0.382727	0.547861
ENSBTAG00000018446	127.177	0.0105979	0.919568
ENSBTAG00000008329	60.1892	0.0497958	0.795966
ENSBTAG00000009770	63.6492	0.0276747	0.800013
ENSBTAG00000048306	115.519	0.00140396	0.915205
ENSBTAG00000001887	161.048	0.00293219	0.972888
ENSBTAG00000007239	107.869	0.000934156	0.864629
ENSBTAG00000019683	57.6468	0.037562	0.789624
ENSBTAG00000003401	129.187	0.0050959	0.918788
ENSBTAG00000018473	22.2345	0.0261971	0.626226
ENSBTAG00000018497	11.745	0.235611	0.557041
ENSBTAG00000009976	15.2621	0.00174654	0.617046
ENSBTAG00000013215	16.7104	0.0091724	-0.60729
ENSBTAG00000010426	27.402	0.104797	-0.64375
ENSBTAG00000008362	95.0735	0.00198898	0.864897
ENSBTAG00000013489	14.1284	0.286631	-0.582474
ENSBTAG00000014975	34.9996	0.00708495	-0.726445
ENSBTAG00000016951	33.1853	0.0858022	0.673671
ENSBTAG00000021323	76.0053	0.00174238	0.829729
ENSBTAG00000012629	21.5266	0.237914	-0.619687
ENSBTAG00000013235	66.5919	0.000787097	0.819063
ENSBTAG00000011582	121.919	0.0010545	0.89539
ENSBTAG00000035081	132.817	0.00126271	0.921707
ENSBTAG00000019728	26.1444	0.0307923	-0.675901
ENSBTAG00000014400	132.289	0.000549163	0.929106
ENSBTAG00000008951	120.465	0.000498068	0.885765
ENSBTAG00000012052	110.136	0.00165715	0.885474
ENSBTAG00000012043	88.3866	0.00160146	0.856596
ENSBTAG00000010206	101.774	0.000173675	0.862141
ENSBTAG00000012887	28.1791	0.0411808	-0.637709
ENSBTAG00000004331	77.4315	0.0714362	-0.832654
ENSBTAG00000017604	13.3008	0.00934416	0.562502
ENSBTAG00000012640	119.583	0.00025548	0.87806
ENSBTAG00000012638	120.506	6.22e-05	0.879513
ENSBTAG00000006505	130.782	9.75e-05	0.896624
ENSBTAG00000015329	143.396	0.000471997	0.923435
ENSBTAG00000015304	64.8873	0.0103211	0.796425
ENSBTAG00000038844	22.7157	0.0261844	0.619552
ENSBTAG00000032187	21.3669	0.00575027	0.639192
ENSBTAG00000015961	125.508	0.00776543	0.908585
ENSBTAG00000015977	85.0993	0.038363	0.856571
ENSBTAG00000039738	10.006	0.521384	-0.57249
ENSBTAG00000013018	121.784	0.00145474	0.900453
ENSBTAG00000018806	22.7713	0.000237161	0.643911
ENSBTAG00000001136	45.7394	1.66e-05	0.763251
ENSBTAG00000003752	113.472	0.00360228	0.892666
ENSBTAG00000031575	75.373	0.000429788	0.840699
ENSBTAG00000007842	66.9893	0.0224537	0.815641
ENSBTAG00000005442	31.1809	0.106967	0.672001
ENSBTAG00000000074	47.0425	0.15392	0.767102
ENSBTAG00000012722	118.012	7.69e-05	0.897945
ENSBTAG00000046570	48.6902	0.011936	0.765528
ENSBTAG00000013322	78.2488	0.0132973	-0.848284
ENSBTAG00000013363	126.144	0.0146394	0.914657
ENSBTAG00000006511	113.006	0.00743031	0.899135
ENSBTAG00000015969	106.286	0.0121211	0.885772
ENSBTAG00000021715	10.6396	0.757121	-0.489857
ENSBTAG00000014596	111.35	0.00401391	0.876183
ENSBTAG00000016504	10.4313	0.245745	-0.502343
ENSBTAG00000017826	18.5972	0.0682086	-0.626573
ENSBTAG00000001879	14.1411	0.119954	-0.567698
ENSBTAG00000017764	66.4589	0.0555159	0.803583
ENSBTAG00000007215	122.984	0.0123711	0.909666
ENSBTAG00000014030	62.3123	0.00375538	0.761938
ENSBTAG00000014044	30.5062	0.0197364	0.683888
ENSBTAG00000005606	61.6755	0.00187812	0.796423
ENSBTAG00000006904	104.082	0.0321644	0.885264
ENSBTAG00000013555	136.718	0.00186706	0.932608
ENSBTAG00000005464	13.7656	0.288613	0.599735
ENSBTAG00000016414	119.84	0.00340262	0.919101
ENSBTAG00000015311	42.2049	4.09e-07	0.752039
ENSBTAG00000014829	58.702	0.0356343	0.788414
ENSBTAG00000031950	125.297	0.00151072	0.897813
ENSBTAG00000021287	9.92475	0.136788	0.544505
ENSBTAG00000012897	47.3272	0.00852216	0.743969
ENSBTAG00000016276	33.5736	0.0800706	0.717661
ENSBTAG00000016415	22.5702	0.12554	0.610909
ENSBTAG00000001510	27.9411	0.546193	0.637211
ENSBTAG00000030784	39.4911	0.103379	0.706461
ENSBTAG00000027064	71.7902	0.00224374	0.825527
ENSBTAG00000015582	39.9263	1.9e-05	0.704169
ENSBTAG00000009064	74.7889	0.0295732	0.819949
ENSBTAG00000011798	150.102	0.00311095	0.945036
ENSBTAG00000004532	37.3316	0.0775156	0.69166
ENSBTAG00000010763	23.692	0.285454	0.557274
ENSBTAG00000014605	16.7946	0.407646	0.478101
ENSBTAG00000015351	10.5668	0.353059	-0.569902
ENSBTAG00000030424	38.7387	0.00420293	0.724437
ENSBTAG00000030423	32.7556	0.00745467	0.681079
ENSBTAG00000039817	14.036	0.219708	-0.580578
ENSBTAG00000012265	26.9315	0.0406909	0.679591
ENSBTAG00000020699	19.0505	0.00266871	0.625053
ENSBTAG00000008554	86.339	0.00151525	0.84276
ENSBTAG00000005225	9.13453	0.11437	-0.468305
ENSBTAG00000021994	52.2111	0.0266634	0.760148
ENSBTAG00000042531	18.0403	0.10185	0.611782
ENSBTAG00000017313	15.1173	0.386556	-0.550826
ENSBTAG00000030257	12.2277	0.164034	-0.549279
ENSBTAG00000037703	17.2004	0.010318	-0.560541
ENSBTAG00000007755	37.9328	0.0204322	-0.717214
ENSBTAG00000006103	22.6161	0.0374454	-0.60869
ENSBTAG00000008057	11.8591	0.256661	0.496898
ENSBTAG00000003594	78.4911	0.00018719	0.831822
ENSBTAG00000009297	21.1074	0.116784	-0.647389
ENSBTAG00000017086	21.4898	0.0394723	0.646841
ENSBTAG00000001500	18.4348	0.0747597	0.62855
ENSBTAG00000003531	17.149	0.1165	0.612781
ENSBTAG00000008428	123.174	0.000669637	0.889563
ENSBTAG00000002714	2.28888	0.658187	0.315805
ENSBTAG00000002175	34.9355	0.0815004	0.700928
ENSBTAG00000004072	88.767	0.00053468	0.841842
ENSBTAG00000016709	101.506	0.00968092	0.877694
ENSBTAG00000016707	79.9929	0.0110415	0.85162
ENSBTAG00000011476	97.1529	0.000149083	0.866871
ENSBTAG00000005650	135.06	0.000337672	0.916304
ENSBTAG00000012237	40.3974	0.000562854	-0.73874
ENSBTAG00000007796	26.0543	0.0290648	-0.657283
ENSBTAG00000007206	18.2278	0.160752	0.556195
ENSBTAG00000000911	68.2115	0.0359156	0.820103
ENSBTAG00000013976	28.8126	0.143271	0.666214
ENSBTAG00000031548	32.7011	0.058544	0.691233
ENSBTAG00000047605	84.0651	9.5e-05	0.842968
ENSBTAG00000021761	19.1612	0.386471	0.54705
ENSBTAG00000046211	11.7178	0.0993205	0.578742
ENSBTAG00000016879	108.871	0.0111455	0.895504
ENSBTAG00000020453	30.9519	0.00139456	0.711812
ENSBTAG00000046152	147.562	0.000514959	0.938611
ENSBTAG00000039093	25.2472	0.00384762	-0.675065
ENSBTAG00000014768	12.5475	0.0569465	-0.534084
ENSBTAG00000031106	57.6329	0.0184935	0.794582
ENSBTAG00000031059	12.5731	0.0693336	-0.549069
ENSBTAG00000000607	30.9155	0.0202179	0.66807
ENSBTAG00000004942	24.4479	0.0350523	-0.649934
ENSBTAG00000017045	11.9466	0.153882	-0.575784
ENSBTAG00000012961	124.265	0.00401656	0.906305
ENSBTAG00000020536	78.051	0.00525657	0.826404
ENSBTAG00000003602	35.9458	0.0557091	0.711039
ENSBTAG00000013451	30.2726	0.000421638	-0.68955
ENSBTAG00000002356	115.383	0.00168451	0.897525
ENSBTAG00000021963	31.0388	0.0917175	0.627583
ENSBTAG00000027534	111.209	0.0257321	0.889094
ENSBTAG00000015919	141.24	0.000656033	0.940481
ENSBTAG00000004921	27.1741	0.0467165	0.681495
ENSBTAG00000010389	57.4124	0.0394385	0.783543
ENSBTAG00000008887	16.6938	0.0946455	0.587603
ENSBTAG00000013495	98.275	0.0142006	0.863508
ENSBTAG00000007002	45.4869	0.0651587	-0.745026
ENSBTAG00000015101	88.4844	0.000567933	0.829787
ENSBTAG00000005049	20.1986	0.0358783	-0.616007
ENSBTAG00000021632	101.205	0.00220415	0.864241
ENSBTAG00000000804	15.8838	0.0253483	-0.587128
ENSBTAG00000016412	26.0272	0.127368	0.67203
ENSBTAG00000003669	126.552	0.00962303	0.920144
ENSBTAG00000010431	84.882	0.00640738	0.841616
ENSBTAG00000012047	83.9156	0.0328986	0.849037
ENSBTAG00000011050	78.5227	0.000561731	0.8446
ENSBTAG00000018517	107.256	0.00976595	0.863949
ENSBTAG00000009917	60.5018	0.0543261	0.783487
ENSBTAG00000016229	37.0129	0.00786509	0.718402
ENSBTAG00000011545	49.7811	0.129084	-0.763181
ENSBTAG00000011409	59.5825	0.0160531	-0.793395
ENSBTAG00000012036	66.0563	0.0172857	-0.787082
ENSBTAG00000031916	9.28186	0.105053	-0.537384
ENSBTAG00000021307	125.956	0.00168153	0.912165
ENSBTAG00000026748	27.3019	0.026376	0.670924
ENSBTAG00000000693	54.9657	0.05804	0.74287
ENSBTAG00000021573	118.842	0.0110349	0.902607
ENSBTAG00000008539	6.56086	0.0189103	-0.441297
ENSBTAG00000018280	122.581	0.00102331	0.891421
ENSBTAG00000001737	56.9058	0.0186172	0.761983
ENSBTAG00000001941	95.4758	0.0106646	0.859313
ENSBTAG00000018481	14.5178	0.0278703	-0.58997
ENSBTAG00000000250	41.8193	0.0467401	0.744856
ENSBTAG00000017294	122.216	0.0014207	0.914805
ENSBTAG00000013706	128.252	0.00255944	0.925517
ENSBTAG00000038375	113.388	0.00107336	0.897471
ENSBTAG00000009738	86.9789	0.000858545	-0.851945
ENSBTAG00000002281	12.084	0.0180287	-0.569666
ENSBTAG00000015144	163.065	0.00137952	0.953042
ENSBTAG00000039335	73.2264	0.0450947	-0.824786
ENSBTAG00000012682	48.0871	0.0897054	0.761684
ENSBTAG00000008021	36.7659	0.0114651	-0.728129
ENSBTAG00000012592	16.8097	0.137475	0.626406
ENSBTAG00000013614	12.1944	0.00225466	-0.596988
ENSBTAG00000021820	31.8021	0.583465	0.701596
ENSBTAG00000002738	14.2613	0.083201	-0.558051
ENSBTAG00000015742	101.415	0.0256563	0.870094
ENSBTAG00000021160	55.4564	0.00981649	0.778824
ENSBTAG00000013362	146.819	0.00219879	0.932069
ENSBTAG00000002148	133.046	0.00107504	0.922386
ENSBTAG00000038680	61.4131	0.00708161	0.782451
ENSBTAG00000021041	52.5165	0.019078	0.737219
ENSBTAG00000007901	135.665	3.91e-05	0.919855
ENSBTAG00000031647	111.725	0.0107769	0.899685
ENSBTAG00000024450	112.379	0.00511698	0.886765
ENSBTAG00000000381	68.4087	0.0359862	0.813644
ENSBTAG00000025445	12.8049	0.00425181	0.571486
ENSBTAG00000002882	121.717	0.00014236	0.905878
ENSBTAG00000014974	14.6676	0.949694	0.545106
ENSBTAG00000021616	76.572	0.00580391	0.834244
ENSBTAG00000045829	109.421	0.00508372	0.891428
ENSBTAG00000046105	67.0617	0.0584807	0.798865
ENSBTAG00000046406	121.44	0.00640352	0.90364
ENSBTAG00000008607	78.3435	0.000886573	0.834822
ENSBTAG00000038409	29.5941	0.0432104	-0.674967
ENSBTAG00000027151	39.4027	0.112921	0.686372
ENSBTAG00000020303	133.133	0.00197871	0.911042
ENSBTAG00000015419	64.156	0.0366582	0.79205
ENSBTAG00000015625	51.5719	0.019054	0.743779
ENSBTAG00000017079	108.308	0.00209827	0.893278
ENSBTAG00000010359	31.481	0.161338	-0.69409
ENSBTAG00000025099	66.8277	0.00788693	0.807254
ENSBTAG00000007116	26.0969	0.106984	0.663644
ENSBTAG00000021445	79.8764	0.0584841	0.841671
ENSBTAG00000016359	140.794	0.00144555	0.930577
ENSBTAG00000017955	21.918	0.18229	-0.632594
ENSBTAG00000015667	74.5022	0.00633624	0.810813
ENSBTAG00000006343	66.0621	0.00897823	0.809142
ENSBTAG00000005273	27.9221	0.157978	0.66712
ENSBTAG00000033748	97.5418	0.00135773	0.865035
ENSBTAG00000013290	103.417	0.00102734	0.848865
ENSBTAG00000010898	12.44	0.0384939	0.577185
ENSBTAG00000023736	132.522	0.00072171	0.917842
ENSBTAG00000020567	51.6772	0.00971095	0.77204
ENSBTAG00000013861	58.0365	0.0710435	0.770793
ENSBTAG00000005870	13.3305	0.0335308	-0.536219
ENSBTAG00000032051	76.968	0.020227	0.83415
ENSBTAG00000010111	10.0954	0.170435	0.551572
ENSBTAG00000047475	8.68453	0.164567	0.544143
ENSBTAG00000018046	66.3983	0.000441792	0.817622
ENSBTAG00000000111	125.03	0.00171957	0.899467
ENSBTAG00000047772	18.6709	0.638739	0.607452
ENSBTAG00000023929	7.03761	0.551006	0.470172
ENSBTAG00000015037	81.5709	0.00212883	0.849332
ENSBTAG00000021072	31.621	0.0327286	-0.709714
ENSBTAG00000048286	15.4947	0.0612165	-0.565532
ENSBTAG00000007485	7.63681	0.364689	-0.450335
ENSBTAG00000019470	57.5612	0.000804429	0.788606
ENSBTAG00000006305	11.6551	0.14827	0.556093
ENSBTAG00000014149	140.89	0.000607674	0.926224
ENSBTAG00000017922	18.7647	0.00328265	0.610746
ENSBTAG00000001933	85.3674	0.00213183	0.824507
ENSBTAG00000020747	70.4869	0.010941	0.816725
ENSBTAG00000019254	10.5396	0.0200833	-0.569922
ENSBTAG00000001354	56.6216	0.000734442	-0.772222
ENSBTAG00000042381	12.339	0.233316	-0.582593
ENSBTAG00000007492	14.3745	0.12596	-0.602692
ENSBTAG00000048125	29.3726	0.0241275	-0.654732
ENSBTAG00000002171	79.194	0.0247606	0.837632
ENSBTAG00000000053	75.5601	2.18e-05	0.837563
ENSBTAG00000001422	29.5228	0.0989276	-0.630105
ENSBTAG00000018634	23.1517	0.319775	0.658864
ENSBTAG00000021587	96.1587	0.00382972	0.869123
ENSBTAG00000003076	67.402	0.000825225	0.820355
ENSBTAG00000008147	41.3593	0.0191708	0.742463
ENSBTAG00000018801	112.371	0.000644025	0.876893
ENSBTAG00000013991	25.0703	0.379964	0.663135
ENSBTAG00000010134	78.532	0.00384291	0.823729
ENSBTAG00000046017	43.9792	0.000821998	0.723858
ENSBTAG00000047045	22.8323	0.00423752	-0.653543
ENSBTAG00000011667	8.26314	0.977202	0.500242
ENSBTAG00000002725	151.955	0.00616321	0.961679
ENSBTAG00000016967	8.07268	0.605351	-0.48555
ENSBTAG00000017139	17.4176	0.00532342	-0.620253
ENSBTAG00000011224	95.0064	0.000658154	0.866361
ENSBTAG00000020707	31.9676	0.125494	0.726206
ENSBTAG00000024751	17.7379	0.0456813	-0.614885
ENSBTAG00000003489	97.6712	0.0169901	0.883005
ENSBTAG00000012674	32.9249	0.150754	0.687783
ENSBTAG00000018464	49.3345	0.0609331	-0.749862
ENSBTAG00000010838	15.9045	0.0298054	0.58223
ENSBTAG00000002402	43.1169	0.0648362	0.692339
ENSBTAG00000021741	40.0159	0.0578462	0.730139
ENSBTAG00000008699	76.6256	0.00156213	0.827619
ENSBTAG00000005994	28.0341	0.136037	0.69544
ENSBTAG00000015580	17.354	0.229909	0.513549
ENSBTAG00000001601	142.387	0.000362418	0.926747
ENSBTAG00000010666	92.1192	0.000895506	0.854724
ENSBTAG00000003920	83.8548	0.0423059	0.827809
ENSBTAG00000025778	8.2183	0.74211	-0.42078
ENSBTAG00000007099	42.4618	0.0407333	-0.735618
ENSBTAG00000016378	108.711	0.00443093	0.882415
ENSBTAG00000000431	17.4599	0.0492553	-0.592167
ENSBTAG00000039807	1.20148	0.87969	-0.233337
ENSBTAG00000037924	7.90983	0.167164	-0.483873
ENSBTAG00000021008	22.5541	0.0322983	-0.638074
ENSBTAG00000000843	69.1157	0.0115348	-0.810525
ENSBTAG00000001675	47.3838	0.0948835	-0.755079
ENSBTAG00000032068	131.115	0.00217915	0.918302
ENSBTAG00000008866	3.86357	0.38822	0.296555
ENSBTAG00000008868	81.3113	0.0157395	0.808513
ENSBTAG00000015200	12.7817	0.0286883	-0.561728
ENSBTAG00000011494	58.7882	0.0264632	0.783107
ENSBTAG00000011037	12.5419	0.0465009	0.533769
ENSBTAG00000016821	15.1242	0.0162248	-0.604017
ENSBTAG00000010641	139.583	0.004203	0.948544
ENSBTAG00000011146	97.9173	0.00831629	0.871445
ENSBTAG00000012391	44.9399	0.0688924	0.713155
ENSBTAG00000012741	149.074	0.000681549	0.94238
ENSBTAG00000011936	102.785	0.00168415	0.874732
ENSBTAG00000002326	34.7899	0.0414909	0.654956
ENSBTAG00000005141	20.3169	0.308233	0.586611
ENSBTAG00000020937	17.1171	0.00781253	-0.602618
ENSBTAG00000004430	102.291	0.00123747	0.874939
ENSBTAG00000001551	85.1999	0.0022202	0.84869
ENSBTAG00000012900	173.099	0.00202158	0.982308
ENSBTAG00000018255	92.7364	0.00767887	0.868108
ENSBTAG00000011683	105.228	0.000557354	0.877147
ENSBTAG00000009923	60.4674	0.0148025	0.805631
ENSBTAG00000039353	16.4244	0.173367	0.556608
ENSBTAG00000001124	54.0424	0.0125667	0.766942
ENSBTAG00000022779	123.351	0.000208127	0.90575
ENSBTAG00000039823	157.973	0.000312648	0.957256
ENSBTAG00000012260	39.7105	0.0186473	0.724006
ENSBTAG00000045689	53.1952	0.0328886	0.780588
ENSBTAG00000007079	135.208	0.0139208	0.931835
ENSBTAG00000013498	32.1948	0.00150731	0.711602
ENSBTAG00000016998	73.7413	0.00274587	0.835295
ENSBTAG00000020612	17.5333	0.0892832	-0.578193
ENSBTAG00000011647	27.0034	0.00540656	0.696106
ENSBTAG00000013201	138.113	0.000417956	0.912179
ENSBTAG00000008686	6.70636	0.0863316	0.464232
ENSBTAG00000006177	36.2682	0.152619	0.64755
ENSBTAG00000043985	73.3279	0.0191798	0.833586
ENSBTAG00000026070	39.7362	0.0181645	0.734268
ENSBTAG00000016991	13.3433	0.239138	0.587501
ENSBTAG00000032038	24.1607	0.00512698	0.673029
ENSBTAG00000019964	12.573	0.252699	-0.570083
ENSBTAG00000046732	92.1538	0.00132747	0.839481
ENSBTAG00000017901	30.4577	0.0675215	-0.692803
ENSBTAG00000008665	62.7333	0.287142	0.804521
ENSBTAG00000000977	46.7781	0.0359659	0.751882
ENSBTAG00000040569	101.747	0.00103763	0.855438
ENSBTAG00000012507	70.1443	0.0277504	0.803962
ENSBTAG00000019627	131.533	0.000861773	0.913078
ENSBTAG00000014611	104.634	0.00712466	0.876528
ENSBTAG00000006556	24.4137	0.0312474	0.644345
ENSBTAG00000015628	38.2399	0.0201593	0.696084
ENSBTAG00000020515	104.948	0.00420275	0.868784
ENSBTAG00000047088	25.8953	0.17274	0.647403
ENSBTAG00000039178	26.8751	0.00351858	0.654673
ENSBTAG00000038532	97.1411	0.00654929	0.867466
ENSBTAG00000027126	40.1465	0.00954273	0.719608
ENSBTAG00000006951	53.4387	0.107192	-0.778155
ENSBTAG00000005923	75.5715	0.0165488	0.833229
ENSBTAG00000008465	27.3678	0.111524	-0.671516
ENSBTAG00000040320	21.9734	0.215151	0.637819
ENSBTAG00000012820	67.4259	0.0521743	0.804898
ENSBTAG00000020580	103.449	0.000996409	0.856858
ENSBTAG00000020095	62.0767	0.0423991	0.805235
ENSBTAG00000020096	29.7465	0.108314	-0.663766
ENSBTAG00000026340	14.1308	0.163513	0.583527
ENSBTAG00000007823	17.2492	0.050847	0.602048
ENSBTAG00000026172	81.1758	0.00956091	0.852407
ENSBTAG00000007534	30.729	0.0012949	0.650843
ENSBTAG00000008260	77.1515	0.0383865	0.832271
ENSBTAG00000007335	104.308	0.000817591	0.886939
ENSBTAG00000032544	62.8073	0.0194906	0.796944
ENSBTAG00000003098	139.417	0.00117559	0.944201
ENSBTAG00000026231	14.7853	0.134307	0.591191
ENSBTAG00000020523	27.7126	0.0247545	-0.66941
ENSBTAG00000008338	73.1691	0.00237037	0.837476
ENSBTAG00000021614	28.3488	0.0732559	-0.684967
ENSBTAG00000023169	15.2317	0.270583	-0.548725
ENSBTAG00000020892	123.321	0.00776055	0.912899
ENSBTAG00000014991	151.507	0.00316384	0.955305
ENSBTAG00000044112	9.68296	0.226044	-0.513489
ENSBTAG00000010023	32.7176	0.373728	0.661591
ENSBTAG00000046981	49.0433	0.0585721	0.736711
ENSBTAG00000011882	44.3172	0.0566159	0.738208
ENSBTAG00000008908	28.4097	0.407322	0.653241
ENSBTAG00000004281	36.6978	0.0077006	-0.714812
ENSBTAG00000015188	97.3976	0.007074	0.877574
ENSBTAG00000013160	15.0986	0.0649356	-0.594904
ENSBTAG00000039016	104.709	0.000567622	0.881548
ENSBTAG00000038974	14.4324	0.00382079	-0.578915
ENSBTAG00000045509	72.3196	0.0858904	0.820378
ENSBTAG00000027397	88.6929	0.00457984	0.863008
ENSBTAG00000013007	22.6026	0.0804572	0.631299
ENSBTAG00000014046	21.8565	0.0178749	0.63128
ENSBTAG00000016864	31.8943	0.0536479	0.702702
ENSBTAG00000007960	118.758	0.00067605	0.911817
ENSBTAG00000002187	44.9362	0.0240335	0.740936
ENSBTAG00000020676	131.553	0.000456328	0.911999
ENSBTAG00000015609	82.7806	0.0530042	0.82138
ENSBTAG00000007962	115.773	0.000508426	0.907615
ENSBTAG00000006984	87.1414	0.0037402	0.856477
ENSBTAG00000014560	63.0685	0.00182785	0.776393
ENSBTAG00000011785	53.2221	0.0694266	0.748913
ENSBTAG00000011515	106.564	0.00406239	0.881458
ENSBTAG00000018984	126.653	0.0123272	0.920449
ENSBTAG00000012605	10.0139	0.00612783	0.562763
ENSBTAG00000021294	13.1214	0.734319	-0.572604
ENSBTAG00000046172	56.7712	0.0139774	0.776958
ENSBTAG00000013999	45.3633	0.0615455	0.726181
ENSBTAG00000020458	50.1082	0.174772	0.717567
ENSBTAG00000019630	40.8994	0.0694505	0.745791
ENSBTAG00000014548	143.922	0.0116634	0.9521
ENSBTAG00000014249	22.7028	0.291301	0.638792
ENSBTAG00000003016	25.3226	0.037725	-0.662548
ENSBTAG00000004789	54.3367	0.00287369	0.75515
ENSBTAG00000003701	14.2714	0.103587	0.567013
ENSBTAG00000011340	33.2917	0.0832356	0.686559
ENSBTAG00000005397	127.032	0.0118672	0.922178
ENSBTAG00000047972	13.7129	0.121124	0.588705
ENSBTAG00000047491	12.4304	0.139924	-0.553455
ENSBTAG00000021011	78.4841	0.014847	0.837105
ENSBTAG00000012987	124.311	0.0108751	0.909931
ENSBTAG00000004189	33.9732	0.196344	0.649896
ENSBTAG00000004457	28.3294	0.00119025	0.649274
ENSBTAG00000044078	62.7121	0.0262213	0.791862
ENSBTAG00000036183	29.056	0.0828201	0.684378
ENSBTAG00000014376	20.1779	0.241141	0.545874
ENSBTAG00000007993	88.3115	0.00837325	0.860248
ENSBTAG00000003557	141.95	0.000364378	0.944345
ENSBTAG00000009773	137.493	0.0010962	0.93034
ENSBTAG00000019146	11.4299	0.276999	-0.569938
ENSBTAG00000010667	44.6076	0.0589308	-0.73516
ENSBTAG00000046900	73.0871	0.00890516	0.824764
ENSBTAG00000010312	139.915	0.00970677	0.947348
ENSBTAG00000046677	10.8513	0.283939	-0.557534
ENSBTAG00000001429	12.9519	0.0170718	0.582087
ENSBTAG00000046192	18.6994	0.189154	-0.634799
ENSBTAG00000019289	23.0541	0.0374857	0.663967
ENSBTAG00000003268	43.8956	0.00250684	0.73083
ENSBTAG00000044010	114.941	0.00151722	0.903834
ENSBTAG00000016152	23.6208	0.0776729	-0.663978
ENSBTAG00000001492	112.677	0.0298928	0.907609
ENSBTAG00000007071	9.93508	0.197818	0.548601
ENSBTAG00000012558	6.66684	0.342607	0.41946
ENSBTAG00000034435	22.0421	0.440271	-0.666519
ENSBTAG00000017054	19.0394	0.380121	0.652037
ENSBTAG00000019954	79.3367	0.0292566	0.817038
ENSBTAG00000016881	16.2979	0.464503	-0.601024
ENSBTAG00000002939	50.5783	0.00964691	0.733913
ENSBTAG00000012926	92.7192	0.0528685	0.851288
ENSBTAG00000000807	101.888	0.000891857	0.863452
ENSBTAG00000011861	8.20881	0.0617825	-0.504927
ENSBTAG00000000010	86.0008	0.0168442	0.823621
ENSBTAG00000013234	104.002	0.000358802	0.888636
ENSBTAG00000040134	94.1857	0.0155355	0.8608
ENSBTAG00000018400	63.0206	0.0081101	-0.794495
ENSBTAG00000009293	110.664	0.000266825	-0.891797
ENSBTAG00000006270	94.8423	0.0195343	0.867485
ENSBTAG00000015160	32.367	0.475622	-0.698576
ENSBTAG00000007184	142.575	0.000674238	0.928384
ENSBTAG00000020835	100.915	0.00741179	0.874586
ENSBTAG00000039014	85.7718	0.0206695	0.841658
ENSBTAG00000002980	26.1752	0.000422957	0.639542
ENSBTAG00000010868	10.0723	0.0737733	0.501987
ENSBTAG00000016250	118.466	0.00407348	0.912235
ENSBTAG00000019272	140.03	0.00134076	0.936274
ENSBTAG00000003353	66.782	0.0199299	0.801343
ENSBTAG00000002233	154.381	0.000685653	0.941268
ENSBTAG00000004842	104.559	0.00058704	0.87252
ENSBTAG00000006221	142.054	0.000661916	0.923541
ENSBTAG00000005152	46.6265	0.186719	-0.759557
ENSBTAG00000003519	98.1914	0.00451373	0.854523
ENSBTAG00000046690	15.4915	0.47082	0.580731
ENSBTAG00000007512	86.6442	0.0175631	0.862469
ENSBTAG00000009636	24.4965	0.0348505	-0.635895
ENSBTAG00000046255	11.1851	0.475957	0.375078
ENSBTAG00000015165	65.9896	0.027997	0.806436
ENSBTAG00000017956	6.85637	0.132014	-0.459138
ENSBTAG00000013791	25.3127	0.00546284	-0.635717
ENSBTAG00000023611	75.2161	0.000982658	-0.828185
ENSBTAG00000009785	19.9586	0.270007	0.502371
ENSBTAG00000039015	61.6219	0.00237628	-0.794886
ENSBTAG00000002976	121.916	0.000831473	0.901154
ENSBTAG00000009494	12.5871	0.00244433	-0.546505
ENSBTAG00000020689	52.6092	0.00661895	-0.763254
ENSBTAG00000002635	104.893	0.000319831	0.871485
ENSBTAG00000009337	22.8128	0.0134793	0.632569
ENSBTAG00000018181	38.8065	0.00177366	0.710211
ENSBTAG00000047616	80.6596	0.00423152	0.845791
ENSBTAG00000006754	64.9754	0.00219304	-0.804295
ENSBTAG00000009172	19.3903	0.0381544	-0.624414
ENSBTAG00000002844	6.34152	0.249599	-0.409674
ENSBTAG00000016997	17.2693	0.369861	-0.616569
ENSBTAG00000006780	73.8413	0.059012	-0.828013
ENSBTAG00000037537	21.2505	0.379696	0.627422
ENSBTAG00000008851	103.211	0.00538207	0.847515
ENSBTAG00000035868	20.1803	0.325563	-0.61989
ENSBTAG00000019227	77.4138	1.77e-06	0.822071
ENSBTAG00000038149	69.8402	0.149843	0.827683
ENSBTAG00000047508	60.3448	0.00940588	-0.798667
ENSBTAG00000007200	85.1776	0.0281444	0.848507
ENSBTAG00000020089	51.677	0.100167	0.72584
ENSBTAG00000013645	45.6572	0.120289	0.715995
ENSBTAG00000003334	105.241	0.000250645	0.880724
ENSBTAG00000010073	123.769	0.00150408	0.903257
ENSBTAG00000011011	50.1927	0.147375	0.707695
ENSBTAG00000012371	70.2624	0.017241	0.798356
ENSBTAG00000020000	30.701	0.0583035	0.648546
ENSBTAG00000007169	122.903	0.00264237	0.923567
ENSBTAG00000021091	106.077	0.0132581	0.884818
ENSBTAG00000002981	42.551	0.01144	0.734259
ENSBTAG00000004909	24.4711	0.0794854	0.653641
ENSBTAG00000021151	20.3309	0.345814	0.598073
ENSBTAG00000012103	37.6749	0.292181	0.737687
ENSBTAG00000000928	122.689	0.000197852	0.911747
ENSBTAG00000016161	101.764	0.00368202	0.86842
ENSBTAG00000008802	56.9442	0.0030486	-0.776452
ENSBTAG00000015298	7.87964	0.610886	-0.493426
ENSBTAG00000021301	33.9324	0.119857	-0.705005
ENSBTAG00000003956	11.4463	0.585926	-0.562417
ENSBTAG00000015293	63.7533	0.000128147	0.809596
ENSBTAG00000030587	93.948	0.0582688	0.872934
ENSBTAG00000002035	79.5094	0.0207072	-0.836414
ENSBTAG00000008366	49.9928	0.00311922	-0.764017
ENSBTAG00000008611	18.9333	0.0105007	-0.584292
ENSBTAG00000040460	14.7234	0.657455	0.613393
ENSBTAG00000010125	88.4532	0.0609293	0.84814
ENSBTAG00000021523	126.75	0.0277111	0.926651
ENSBTAG00000008165	9.92645	0.0676914	0.519285
ENSBTAG00000004723	88.6596	0.0109494	0.854183
ENSBTAG00000019049	132.728	0.000280825	0.911796
ENSBTAG00000006277	25.5758	0.0213172	-0.621981
ENSBTAG00000001368	129.447	0.000331607	0.904953
ENSBTAG00000015255	92.413	0.00555532	-0.861015
ENSBTAG00000043414	24.8744	0.0277404	-0.651797
ENSBTAG00000005556	7.55284	0.153308	-0.476031
ENSBTAG00000030174	37.621	0.0714223	0.664335
ENSBTAG00000013556	127.079	0.00273097	0.909199
ENSBTAG00000016732	12.3393	0.300872	-0.530364
ENSBTAG00000011007	9.62188	0.200601	-0.505667
ENSBTAG00000033680	15.1751	0.0575113	-0.551384
ENSBTAG00000017412	63.2085	0.0165496	0.793176
ENSBTAG00000020467	29.9806	0.00603828	-0.663409
ENSBTAG00000012060	44.6871	0.116915	0.720245
ENSBTAG00000046533	173.37	0.000977191	0.976318
ENSBTAG00000046153	21.7474	0.197208	0.652289
ENSBTAG00000019331	38.5342	0.0395078	0.73363
ENSBTAG00000016269	85.5319	0.00734388	0.851829
ENSBTAG00000039037	124.961	0.000167257	0.900746
ENSBTAG00000037608	116.393	0.000146327	0.893559
ENSBTAG00000037554	138.914	0.00118215	0.942846
ENSBTAG00000035224	142.65	0.00033838	0.930571
ENSBTAG00000040586	119.938	8.25e-05	0.900995
ENSBTAG00000016566	84.0316	0.00129127	0.848849
ENSBTAG00000042875	16.4112	0.0237062	-0.59577
ENSBTAG00000010094	10.3904	0.00318863	-0.542688
ENSBTAG00000010077	63.6953	0.000263376	0.792845
ENSBTAG00000018862	158.098	0.0005986	0.956525
ENSBTAG00000019330	95.528	0.000937028	0.849144
ENSBTAG00000007624	13.6234	0.456527	-0.570207
ENSBTAG00000021911	32.1552	0.00364647	0.690934
ENSBTAG00000021164	94.4882	0.015023	0.878658
ENSBTAG00000010999	76.0904	0.00782353	0.829555
ENSBTAG00000014784	87.1145	0.000106717	0.848706
ENSBTAG00000021695	26.1245	0.191883	0.682591
ENSBTAG00000011595	12.3202	0.512204	0.383947
ENSBTAG00000029957	12.8929	0.0116912	-0.580942
ENSBTAG00000021846	106.234	0.00229261	0.878621
ENSBTAG00000031599	127.265	0.00043212	0.911161
ENSBTAG00000024852	133.371	0.000921601	0.920568
ENSBTAG00000020077	121.446	0.000578095	0.899289
ENSBTAG00000031519	131.469	0.0015372	0.920317
ENSBTAG00000016948	43.9401	0.012067	-0.734344
ENSBTAG00000001292	105.648	0.000416435	0.869505
ENSBTAG00000020263	13.5648	0.352608	0.546854
ENSBTAG00000011088	29.8856	0.0596901	0.636691
ENSBTAG00000004014	11.298	0.0412773	-0.556913
ENSBTAG00000014666	24.4141	0.00177019	0.638804
ENSBTAG00000019707	27.6209	0.00127544	-0.661884
ENSBTAG00000012451	23.6873	0.273434	-0.623526
ENSBTAG00000006490	50.3389	0.00139225	-0.752024
ENSBTAG00000047502	76.0654	0.00065721	0.827741
ENSBTAG00000017251	125.884	0.00133349	0.908592
ENSBTAG00000020783	138.695	0.00047978	0.935222
ENSBTAG00000010007	94.1992	0.00033403	0.839098
ENSBTAG00000020595	18.955	0.283287	0.607823
ENSBTAG00000010728	51.8771	0.00534163	0.76119
ENSBTAG00000010730	12.1844	0.0936217	0.538974
ENSBTAG00000002092	47.6248	3.21e-05	-0.760622
ENSBTAG00000014172	68.667	0.0267587	-0.820845
ENSBTAG00000002369	76.264	0.0209803	0.824724
ENSBTAG00000000529	63.0938	0.102205	0.806741
ENSBTAG00000008076	49.9199	0.013309	-0.771111
ENSBTAG00000012918	103.617	0.000704451	0.859681
ENSBTAG00000019588	13.216	0.0703985	-0.552177
ENSBTAG00000014421	13.5185	0.287613	0.52969
ENSBTAG00000039620	71.4709	0.0176299	0.811384
ENSBTAG00000031913	13.8975	0.00388893	-0.566185
ENSBTAG00000009960	118.164	0.00437681	0.888735
ENSBTAG00000001477	10.1449	0.115348	0.535623
ENSBTAG00000031886	47.5648	0.00200467	0.742553
ENSBTAG00000031778	96.0901	0.00388657	0.860393
ENSBTAG00000031785	71.4579	0.000325931	0.816227
ENSBTAG00000031738	45.2141	0.0528506	0.734014
ENSBTAG00000031773	94.7415	0.00906142	0.8604
ENSBTAG00000021045	76.4284	0.00244178	0.82474
ENSBTAG00000019300	129.116	0.00472802	0.905871
ENSBTAG00000017118	28.0247	0.00941302	0.696982
ENSBTAG00000019675	73.9852	0.0740799	0.823228
ENSBTAG00000019672	95.3114	0.0238623	0.865484
ENSBTAG00000010256	43.6443	0.00933477	0.73388
ENSBTAG00000003196	109.664	0.000281589	0.890232
ENSBTAG00000013364	78.7614	0.00150854	0.825087
ENSBTAG00000000442	31.4864	0.00521759	0.708931
ENSBTAG00000020589	126.806	0.000387947	0.928471
ENSBTAG00000021358	60.5609	0.00295671	-0.77217
ENSBTAG00000012721	89.7369	0.029572	0.847476
ENSBTAG00000043222	17.161	0.00285446	-0.626808
ENSBTAG00000007476	35.3541	0.0176522	0.722163
ENSBTAG00000012858	88.9238	0.00448934	0.845553
ENSBTAG00000038993	7.8413	0.0860581	-0.489169
ENSBTAG00000002430	10.9728	0.283122	0.569097
ENSBTAG00000003990	15.5875	0.298621	0.554516
ENSBTAG00000008729	27.0275	0.0141382	0.662551
ENSBTAG00000021801	59.9013	0.000920332	-0.782323
ENSBTAG00000019166	14.613	0.221884	-0.504633
ENSBTAG00000008389	17.1478	0.0369588	0.617247
ENSBTAG00000023847	24.802	0.112033	0.631172
ENSBTAG00000023840	146.716	0.0138684	0.952441
ENSBTAG00000011562	16.3226	0.0755465	-0.579518
ENSBTAG00000005482	8.9761	0.0300775	0.526581
ENSBTAG00000001657	61.5991	0.00818254	0.773991
ENSBTAG00000012944	48.6099	0.0165773	0.775594
ENSBTAG00000010191	24.0764	0.167793	0.65188
ENSBTAG00000021654	26.1355	0.0717762	-0.667863
ENSBTAG00000013419	80.1532	0.0112959	0.803917
ENSBTAG00000018431	26.6813	0.164722	0.663291
ENSBTAG00000020257	124.477	0.00248	0.890672
ENSBTAG00000009412	15.6464	0.0489177	-0.603596
ENSBTAG00000022379	13.5588	0.448446	-0.587998
ENSBTAG00000000052	17.7011	0.00145044	-0.613926
ENSBTAG00000014122	138.169	0.000297813	0.908323
ENSBTAG00000019712	14.1666	0.525154	0.547064
ENSBTAG00000009289	148.137	0.00221352	0.94692
ENSBTAG00000008064	74.1605	0.0157976	0.831538
ENSBTAG00000014761	60.7737	0.00244366	0.80578
ENSBTAG00000013942	93.2768	0.00480753	0.871975
ENSBTAG00000019204	108.187	0.00203131	0.881539
ENSBTAG00000045862	45.6457	0.015657	0.7497
ENSBTAG00000008648	102.05	0.00083814	0.859222
ENSBTAG00000007058	26.1944	0.178893	0.592227
ENSBTAG00000019700	100.547	0.00321247	0.873105
ENSBTAG00000021777	36.4276	0.0071688	-0.718977
ENSBTAG00000013093	151.326	0.000957193	0.934047
ENSBTAG00000005144	71.0432	0.00256811	0.808351
ENSBTAG00000012132	120.69	0.00172595	0.915808
ENSBTAG00000013735	22.6492	0.0321822	-0.661505
ENSBTAG00000008059	81.1166	0.0190521	0.834686
ENSBTAG00000023054	103.141	0.00174558	0.877928
ENSBTAG00000014561	11.3929	0.264697	0.512669
ENSBTAG00000012380	23.2672	0.030043	0.624529
ENSBTAG00000003876	109.945	0.0197783	0.909219
ENSBTAG00000013187	27.9932	0.117648	0.688469
ENSBTAG00000032800	30.3506	0.00938147	0.696551
ENSBTAG00000019537	110.866	0.00482207	0.892492
ENSBTAG00000020319	24.9599	0.220366	0.657216
ENSBTAG00000047740	80.824	0.00197032	0.816705
ENSBTAG00000046144	53.1531	0.00622232	0.763177
ENSBTAG00000047363	32.0118	0.0161638	0.694929
ENSBTAG00000033545	80.3773	0.0139409	0.838881
ENSBTAG00000035183	66.4065	0.000873707	0.779371
ENSBTAG00000014143	7.51129	0.55032	-0.496158
ENSBTAG00000017183	12.8231	0.160471	0.545384
ENSBTAG00000044194	125.595	0.00740327	0.929763
ENSBTAG00000007115	96.067	0.0109622	0.868551
ENSBTAG00000011684	12.7124	0.384051	0.392892
ENSBTAG00000020602	11.2296	0.0563421	-0.561182
ENSBTAG00000003275	12.7109	0.44143	0.574405
ENSBTAG00000033182	35.8553	0.0606111	-0.701397
ENSBTAG00000007558	21.6787	0.0410195	-0.608416
ENSBTAG00000007245	16.3091	0.21915	-0.582747
ENSBTAG00000005572	15.6498	0.859523	-0.589514
ENSBTAG00000018625	27.8018	0.00716811	-0.645218
ENSBTAG00000009199	26.0935	0.178446	-0.678655
ENSBTAG00000009201	16.2706	0.567141	0.55775
ENSBTAG00000018937	132.877	0.00181845	0.919635
ENSBTAG00000032503	35.8707	0.0209174	0.711801
ENSBTAG00000019596	21.0272	0.136154	0.645771
ENSBTAG00000018562	77.2946	0.000914566	0.819122
ENSBTAG00000018050	29.0233	0.013981	0.684297
ENSBTAG00000006410	140.247	0.00619548	0.933296
ENSBTAG00000001602	64.8942	0.145369	0.801559
ENSBTAG00000019567	29.266	0.605028	0.694583
ENSBTAG00000032122	43.5905	0.00170456	-0.728865
ENSBTAG00000008633	106.882	0.00118546	0.865185
ENSBTAG00000012927	122.593	0.00186376	0.894975
ENSBTAG00000031852	58.7918	0.00951604	0.773092
ENSBTAG00000047238	60.2456	0.000762986	0.796132
ENSBTAG00000019517	37.9827	0.00234638	0.707373
ENSBTAG00000020742	21.8691	0.00230287	0.634472
ENSBTAG00000010659	82.4627	0.0360441	0.837133
ENSBTAG00000038577	13.1052	0.186154	0.541326
ENSBTAG00000031593	114.988	0.00554501	0.892952
ENSBTAG00000020072	120.67	0.000326912	0.892665

## Sheet: lightcyan
hub gene within module lightcyan
gene_id	connectivity	GS	MMlightcyan
ENSBTAG00000020996	35.3336	0.0160681	0.862855
ENSBTAG00000004124	36.7247	0.000551818	-0.868763
ENSBTAG00000004975	31.899	0.015227	-0.839995
ENSBTAG00000013192	28.0102	0.0341053	-0.827363
ENSBTAG00000011305	16.0411	0.0165594	0.749485
ENSBTAG00000013013	37.4257	0.0452333	0.885529
ENSBTAG00000008299	26.9275	0.00682975	0.818238
ENSBTAG00000030593	50.1394	0.0109561	0.93334
ENSBTAG00000026067	40.3337	0.0811083	0.890416
ENSBTAG00000020406	12.4349	0.11086	0.691226
ENSBTAG00000046314	17.8683	0.208364	-0.743599
ENSBTAG00000008555	35.9861	0.00014919	0.860512
ENSBTAG00000021026	16.1274	0.0874038	0.747236
ENSBTAG00000046555	37.5844	0.00995591	-0.871344
ENSBTAG00000017783	33.4786	0.0229799	0.849286
ENSBTAG00000008911	18.2413	0.419913	0.751477
ENSBTAG00000010939	12.3891	0.145861	0.718705
ENSBTAG00000019855	36.0311	0.00304811	-0.87457
ENSBTAG00000002626	10.0512	0.343658	0.683053
ENSBTAG00000031020	26.3254	0.0164531	-0.802863
ENSBTAG00000006157	6.15965	0.186881	-0.559237
ENSBTAG00000020984	6.85024	0.259603	-0.62604
ENSBTAG00000016762	17.4033	0.0717947	0.748979
ENSBTAG00000018753	32.3652	0.000203402	0.850318
ENSBTAG00000007111	13.4298	0.288945	-0.683469
ENSBTAG00000007280	49.2755	0.0706882	-0.929478
ENSBTAG00000001359	17.6875	0.0616966	0.759399
ENSBTAG00000008336	10.9955	0.0234088	0.694041
ENSBTAG00000039121	13.3226	0.0887959	0.697249
ENSBTAG00000006223	12.7655	0.05501	-0.688327
ENSBTAG00000005628	50.3214	0.104628	0.931858
ENSBTAG00000009156	32.6621	0.000334884	0.8574
ENSBTAG00000008579	24.0122	0.101433	-0.792914
ENSBTAG00000002947	14.0676	0.319825	-0.730356
ENSBTAG00000009982	23.2501	0.0528248	-0.776189
ENSBTAG00000012361	33.6662	0.00912716	-0.850295
ENSBTAG00000024470	26.7652	0.00990217	0.822784
ENSBTAG00000039719	35.0214	0.0029687	0.867602
ENSBTAG00000007642	6.15426	0.127538	0.598241
ENSBTAG00000030710	17.6135	0.10298	0.758748
ENSBTAG00000018281	48.7662	0.0502635	0.924299
ENSBTAG00000013320	8.94375	0.105342	0.647653
ENSBTAG00000011244	35.0337	0.0644622	-0.871329
ENSBTAG00000002809	19.8372	0.0921734	-0.737051
ENSBTAG00000011543	8.1367	0.214907	0.639065
ENSBTAG00000012828	20.5085	0.0317779	-0.772109
ENSBTAG00000014375	19.6141	0.254809	0.764814
ENSBTAG00000029988	8.58313	0.0147309	-0.666248
ENSBTAG00000021974	27.1847	0.0821033	-0.819279
ENSBTAG00000001983	25.7785	0.042832	0.818895
ENSBTAG00000044118	9.43543	0.190977	-0.677208
ENSBTAG00000006631	20.3682	0.094849	-0.755909
ENSBTAG00000021807	30.6835	0.142977	0.853529
ENSBTAG00000004021	32.7482	0.0140886	-0.858559
ENSBTAG00000008074	12.5399	0.28558	0.69121
ENSBTAG00000017571	11.24	0.147376	-0.690756
ENSBTAG00000012815	30.2885	0.00190582	-0.847109
ENSBTAG00000038490	11.6273	0.0126215	-0.6796
ENSBTAG00000016204	38.4717	0.00135339	-0.886983
ENSBTAG00000014730	41.9863	0.00933297	-0.893763
ENSBTAG00000026489	28.5177	0.0201934	0.832651
ENSBTAG00000007102	37.7797	0.0114438	-0.882727
ENSBTAG00000012894	47.7918	0.0278923	-0.918276
ENSBTAG00000046922	7.14017	0.21829	0.629271
ENSBTAG00000021313	5.61881	0.442356	0.575197
ENSBTAG00000014228	27.2785	0.117142	-0.820017
ENSBTAG00000005785	17.5431	0.00862018	-0.749162
ENSBTAG00000038235	26.1386	0.155893	-0.816201
ENSBTAG00000003508	10.4007	0.513862	-0.65868
ENSBTAG00000012241	19.1384	0.00378662	0.746056
ENSBTAG00000046660	15.8809	0.00403289	0.749115
ENSBTAG00000031234	5.39636	0.21806	0.578527
ENSBTAG00000039559	18.4309	0.0223868	0.766032
ENSBTAG00000027204	29.1578	0.0770902	0.822611
ENSBTAG00000034609	17.0419	0.0125714	0.72852
ENSBTAG00000002259	36.7229	0.0575285	0.86282
ENSBTAG00000017676	24.2728	0.122916	0.796143
ENSBTAG00000020448	12.9996	0.0281433	-0.717232
ENSBTAG00000004894	21.2982	0.184359	0.776606
ENSBTAG00000021260	23.5508	0.0448683	-0.798345
ENSBTAG00000002526	8.84197	0.512204	0.658168
ENSBTAG00000020031	24.8048	0.0103156	-0.792269
ENSBTAG00000014522	11.9931	0.00542504	0.686119
ENSBTAG00000020648	30.1339	0.00030016	-0.845901
ENSBTAG00000019368	9.26851	0.0260932	0.666149
ENSBTAG00000005711	8.57052	0.0485968	0.638579
ENSBTAG00000019427	36.9848	0.077095	-0.877175
ENSBTAG00000001847	18.5003	0.0509523	-0.750509
ENSBTAG00000020141	14.3928	0.0110228	-0.73232
ENSBTAG00000011048	35.0218	0.00372688	-0.850493
ENSBTAG00000033190	30.1091	0.025115	0.846604
ENSBTAG00000033076	26.2447	0.00672295	-0.8022
ENSBTAG00000011394	28.6243	0.000459553	-0.827962
ENSBTAG00000011411	47.2039	0.0193388	0.915957
ENSBTAG00000025859	33.6733	0.000531267	0.858681
ENSBTAG00000011374	6.9983	0.0418268	0.627155
ENSBTAG00000015348	9.18908	0.289175	0.648302
ENSBTAG00000020355	14.8989	0.558847	-0.718188
ENSBTAG00000019868	25.5433	0.028026	0.805943
ENSBTAG00000009975	28.2821	0.00647701	-0.829233
ENSBTAG00000016042	9.04959	0.715253	-0.633089
ENSBTAG00000018946	17.3385	0.241008	-0.749349
ENSBTAG00000009661	10.5066	0.0551823	0.656057
ENSBTAG00000008192	16.9226	0.147187	-0.761889
ENSBTAG00000004826	23.3901	0.0487919	0.786849
ENSBTAG00000017661	10.6238	0.504449	-0.667905
ENSBTAG00000037765	17.3047	0.178527	0.745814
ENSBTAG00000006001	24.1937	0.195891	0.815572
ENSBTAG00000012181	10.5812	0.251	-0.640581
ENSBTAG00000031363	52.6053	0.055735	0.937001
ENSBTAG00000019708	52.8202	0.00341175	-0.938119
ENSBTAG00000038055	30.9496	0.086988	0.844822
ENSBTAG00000017957	38.759	0.0449998	0.883177
ENSBTAG00000003986	54.2971	0.00559035	0.946284
ENSBTAG00000020843	10.4663	0.0908908	-0.682458
ENSBTAG00000005828	10.5586	0.348952	-0.667447
ENSBTAG00000021181	36.9295	0.00554493	-0.871343
ENSBTAG00000008703	22.7233	0.031779	-0.790542
ENSBTAG00000004722	23.0942	0.0647051	0.800887
ENSBTAG00000032519	40.5863	0.179859	0.902974
ENSBTAG00000020262	40.7429	0.0775373	-0.887641
ENSBTAG00000007080	23.4513	0.248882	-0.78601
ENSBTAG00000011324	33.9551	0.0267836	-0.859234
ENSBTAG00000015278	19.5171	0.0210014	0.748313
ENSBTAG00000023885	9.23618	0.357907	0.673419
ENSBTAG00000002319	23.6547	0.0755616	-0.801727
ENSBTAG00000046516	25.5179	0.000307569	-0.815511
ENSBTAG00000011911	24.6517	5.47e-05	0.798657
ENSBTAG00000007374	6.89353	0.0491855	-0.619067
ENSBTAG00000019692	24.6151	0.0278701	-0.804711
ENSBTAG00000016658	22.3888	0.0255632	0.797808
ENSBTAG00000040504	3.49982	0.472914	0.503176
ENSBTAG00000032869	19.9306	0.0370449	-0.777949
ENSBTAG00000044029	40.2568	0.00177493	0.889336
ENSBTAG00000005663	12.2676	0.541137	0.692622
ENSBTAG00000004171	28.0457	0.0324112	-0.824531
ENSBTAG00000035662	16.9205	0.304025	0.73842
ENSBTAG00000012737	8.94887	0.00472736	0.625898
ENSBTAG00000002129	19.5349	0.0171749	-0.742434
ENSBTAG00000032084	14.3863	2.38e-05	0.719756
ENSBTAG00000004165	23.8847	0.0965228	0.778656
ENSBTAG00000009176	14.31	0.205587	-0.731999
ENSBTAG00000015013	41.5844	0.105792	-0.893515
ENSBTAG00000005193	31.3593	0.0916092	0.843043
ENSBTAG00000010419	17.4015	0.353647	0.750081
ENSBTAG00000040380	12.5235	0.0290789	0.715758
ENSBTAG00000008419	12.0986	0.17329	0.653628
ENSBTAG00000019059	51.0838	0.0123563	-0.928307
ENSBTAG00000039050	26.6734	0.00627099	-0.815291
ENSBTAG00000020999	17.7037	0.088529	-0.737137
ENSBTAG00000009677	31.8075	0.129092	-0.849332
ENSBTAG00000017040	59.6659	0.0207415	0.965374
ENSBTAG00000039520	14.0556	0.251825	-0.717687
ENSBTAG00000014438	23.1275	0.180291	-0.805656
ENSBTAG00000014555	11.1797	0.125563	0.681267
ENSBTAG00000006037	9.67809	0.0837708	-0.679911
ENSBTAG00000020736	15.8838	0.00613178	0.719486
ENSBTAG00000003639	58.6383	0.0321109	-0.963304
ENSBTAG00000047287	22.4389	0.170596	0.787326
ENSBTAG00000002854	38.4912	0.0385218	-0.886806
ENSBTAG00000013885	37.0277	0.0190449	-0.866707
ENSBTAG00000020264	11.1512	0.184672	0.688446
ENSBTAG00000001361	18.6075	0.00231584	-0.759779
ENSBTAG00000024539	19.1712	0.012554	0.766199
ENSBTAG00000005812	18.2024	0.0183973	0.765224
ENSBTAG00000007623	47.311	0.0320303	0.921922
ENSBTAG00000006925	9.85999	0.00551273	-0.678269
ENSBTAG00000016514	7.06311	0.181716	0.637725
ENSBTAG00000021245	18.4833	0.146568	-0.769879
ENSBTAG00000002145	6.33263	0.959344	-0.602306
ENSBTAG00000007266	25.6733	0.00386583	-0.797976
ENSBTAG00000020584	7.26635	0.0433779	0.624472
ENSBTAG00000007139	10.0053	0.0481502	0.613765
ENSBTAG00000007137	26.9564	0.0198997	0.823055
ENSBTAG00000019848	6.37992	0.994233	0.59374
ENSBTAG00000001030	21.2441	0.0971767	-0.761568
ENSBTAG00000018084	41.0759	0.0155283	0.895451
ENSBTAG00000006730	10.4769	0.285752	-0.65681
ENSBTAG00000021121	32.3026	0.240666	-0.846558
ENSBTAG00000013036	25.7178	0.00961598	-0.797773
ENSBTAG00000047538	9.69411	0.123187	-0.657556
ENSBTAG00000009381	19.8648	0.634398	-0.7766
ENSBTAG00000017545	40.5964	0.0235085	-0.878284
ENSBTAG00000027983	9.16282	0.98022	-0.65193
ENSBTAG00000003329	27.8049	0.104736	0.832247
ENSBTAG00000004066	6.99663	0.161999	-0.604143
ENSBTAG00000005845	15.9469	0.0444208	0.714706
ENSBTAG00000037578	18.0177	0.0297858	0.757778
ENSBTAG00000039813	14.9459	0.0515701	0.733223
ENSBTAG00000015053	17.1928	0.465097	0.738972
ENSBTAG00000014472	16.1567	0.0736355	0.745118
ENSBTAG00000016854	29.2932	0.178497	0.834274
ENSBTAG00000010370	17.7096	0.36806	0.759772
ENSBTAG00000014267	21.8916	0.0445749	-0.790848
ENSBTAG00000001852	6.6022	0.0107254	0.600913
ENSBTAG00000047654	46.5663	0.00160053	0.913527
ENSBTAG00000006354	31.7179	0.000167371	-0.836377
ENSBTAG00000004994	14.5123	0.00558278	-0.728457
ENSBTAG00000003826	22.1313	0.48552	0.798088
ENSBTAG00000018326	16.9292	0.0182242	0.741293
ENSBTAG00000007336	44.0552	0.136978	0.906428
ENSBTAG00000004939	25.9556	0.0170716	0.796128
ENSBTAG00000020457	16.4761	0.028886	0.7392
ENSBTAG00000001882	60.6428	0.00263039	0.964089
ENSBTAG00000037888	12.9151	0.175468	-0.716429
ENSBTAG00000013702	38.6067	0.0296476	0.880497
ENSBTAG00000015764	21.4052	0.0959895	-0.773435
ENSBTAG00000043453	9.82386	0.164356	0.677979
ENSBTAG00000006646	47.2626	0.0285708	0.921609
ENSBTAG00000014953	18.0102	0.676595	-0.749068
ENSBTAG00000014087	13.0303	0.359393	-0.677047
ENSBTAG00000037882	16.3594	0.0692184	0.729903
ENSBTAG00000038770	34.6205	0.00492166	0.855907
ENSBTAG00000007429	14.0408	0.299503	0.708785
ENSBTAG00000021933	25.3111	0.0187374	-0.801706
ENSBTAG00000001069	27.7666	0.0583634	0.815972
ENSBTAG00000000641	51.0345	0.0315886	0.932342
ENSBTAG00000030523	41.552	0.0268557	0.893258
ENSBTAG00000010070	9.43445	0.089772	0.66068
ENSBTAG00000010375	33.0507	0.00696131	-0.830988
ENSBTAG00000015133	12.7164	0.0323184	0.691247
ENSBTAG00000001615	17.2068	0.00176751	0.745897
ENSBTAG00000044204	52.9401	0.00715849	0.941255
ENSBTAG00000002773	48.6078	0.0222473	-0.927602
ENSBTAG00000006921	22.2453	0.228481	-0.788669
ENSBTAG00000012252	40.1887	0.176516	-0.890227
ENSBTAG00000005635	29.5067	0.038702	0.84096
ENSBTAG00000001710	30.4178	0.000912241	0.841295
ENSBTAG00000000671	25.6827	0.128415	-0.795862
ENSBTAG00000015046	12.8845	0.227677	-0.704842
ENSBTAG00000031287	11.2456	0.23774	0.699732
ENSBTAG00000008228	29.6219	0.00395867	0.837075
ENSBTAG00000000602	35.8004	0.00133917	0.859262
ENSBTAG00000021993	14.1112	0.0900357	0.706575
ENSBTAG00000003499	10.8428	0.000231075	-0.653662
ENSBTAG00000003359	5.71903	0.0740049	0.574957
ENSBTAG00000020674	40.7514	0.00804779	0.890222
ENSBTAG00000000016	34.4726	0.0548762	0.86702
ENSBTAG00000045884	18.5244	0.102576	0.757881
ENSBTAG00000026919	37.2251	0.0184514	0.873353
ENSBTAG00000011748	40.6004	0.0591324	-0.88841
ENSBTAG00000015450	5.71654	0.152669	-0.57272
ENSBTAG00000011841	15.0522	0.193445	-0.746161
ENSBTAG00000018566	12.482	0.0268108	-0.686495
ENSBTAG00000005015	23.6613	0.00916021	0.790264
ENSBTAG00000009719	34.2944	0.120535	0.86401
ENSBTAG00000006615	14.1658	0.072526	-0.703198
ENSBTAG00000022715	30.5184	0.0041525	-0.851299
ENSBTAG00000002435	13.4641	0.577582	-0.704207
ENSBTAG00000048137	5.61122	0.000276247	-0.588597
ENSBTAG00000013730	63.0496	0.00783708	0.973846
ENSBTAG00000015511	21.2538	0.00547414	0.772143
ENSBTAG00000047567	29.6028	0.0141435	0.82602
ENSBTAG00000040190	47.3398	0.0102913	-0.904704
ENSBTAG00000005929	18.6949	0.0703832	0.766979
ENSBTAG00000031590	34.1932	0.022144	-0.85222
ENSBTAG00000004782	31.4603	0.0165845	0.832211
ENSBTAG00000004786	21.3572	0.0330039	0.766451
ENSBTAG00000031184	18.8413	0.148559	0.759704
ENSBTAG00000001008	14.8439	0.0401014	0.723153
ENSBTAG00000018915	39.0549	0.0287086	-0.881956
ENSBTAG00000004344	48.9482	0.00539738	-0.927121
ENSBTAG00000003793	10.6636	0.316685	-0.656618
ENSBTAG00000014903	34.4396	0.0942308	-0.856971
ENSBTAG00000014453	20.4539	0.00579781	-0.756137
ENSBTAG00000014653	23.0395	0.231765	-0.773166
ENSBTAG00000018011	20.9631	0.015606	-0.755064
ENSBTAG00000011875	25.0992	0.0298244	-0.799594
ENSBTAG00000010521	33.492	0.0318966	0.844412
ENSBTAG00000015952	48.2413	0.00447266	-0.921704
ENSBTAG00000046142	13.6207	0.0536236	0.710136

## Sheet: midnightblue
hub gene within module midnightblue
gene_id	connectivity	GS	MMmidnightblue.x
ENSBTAG00000012899	184.403	0.00593748	0.960284
ENSBTAG00000002623	81.8099	0.259833	0.803323
ENSBTAG00000004061	12.3353	0.0562456	0.562909
ENSBTAG00000011921	28.5199	0.756261	-0.665884
ENSBTAG00000036373	79.3598	0.0701388	-0.822738
ENSBTAG00000001390	61.2491	0.0405392	0.775302
ENSBTAG00000001293	14.7544	0.291967	-0.562144
ENSBTAG00000018765	21.4492	0.00935008	-0.630986
ENSBTAG00000002998	13.9668	0.0302101	-0.552045
ENSBTAG00000005430	20.5653	0.0311095	0.612552
ENSBTAG00000018703	13.2554	0.135958	-0.524059
ENSBTAG00000019014	8.1531	0.0884486	-0.43072
ENSBTAG00000032217	65.2291	0.00205397	0.774071
ENSBTAG00000037393	29.134	0.0185808	-0.649393
ENSBTAG00000011147	115.338	0.0543243	0.881228
ENSBTAG00000023416	50.302	0.00625659	-0.72345
ENSBTAG00000021280	112.284	0.0366261	0.868356
ENSBTAG00000021284	50.5828	0.0844633	0.748191
ENSBTAG00000021491	146.338	0.026128	0.926373
ENSBTAG00000014153	37.082	0.113779	0.680698
ENSBTAG00000000160	29.0971	0.244307	0.656227
ENSBTAG00000018189	38.676	0.0312875	0.715364
ENSBTAG00000018936	11.0243	0.0533207	-0.544428
ENSBTAG00000011001	17.9208	0.217811	0.58725
ENSBTAG00000030592	111.918	0.00539117	0.854724
ENSBTAG00000019202	94.0125	0.0219739	0.834487
ENSBTAG00000009942	20.6126	0.772443	0.583185
ENSBTAG00000002615	77.1915	0.125194	0.782907
ENSBTAG00000045779	74.9116	0.100113	0.802926
ENSBTAG00000044891	17.8381	0.576847	-0.609268
ENSBTAG00000038228	64.4119	0.00201567	0.763504
ENSBTAG00000045569	37.1613	0.0554821	0.706718
ENSBTAG00000017843	82.9333	0.00363287	-0.789053
ENSBTAG00000012117	145.464	0.00138125	0.897049
ENSBTAG00000008552	77.3854	0.00791728	-0.787778
ENSBTAG00000019512	80.647	0.0188469	0.798697
ENSBTAG00000001900	18.7577	0.9187	-0.561395
ENSBTAG00000047213	64.3411	0.0125492	-0.765165
ENSBTAG00000007499	176.51	0.0878187	0.962888
ENSBTAG00000046030	9.97934	0.446452	-0.496903
ENSBTAG00000045877	45.1693	0.590989	0.696795
ENSBTAG00000032003	25.3389	0.0054753	-0.641192
ENSBTAG00000014798	29.6756	0.0285394	-0.624193
ENSBTAG00000008492	74.7148	0.128628	-0.787007
ENSBTAG00000008523	95.7852	0.00846714	0.815405
ENSBTAG00000002561	53.3077	0.00892869	-0.738744
ENSBTAG00000002563	120.735	0.0464538	0.879601
ENSBTAG00000016093	72.013	0.0319265	0.772168
ENSBTAG00000017767	11.7048	0.084101	-0.573529
ENSBTAG00000036418	40.5584	0.0638993	0.71118
ENSBTAG00000002210	67.299	0.00298445	-0.776616
ENSBTAG00000046407	91.5408	0.0283395	0.812334
ENSBTAG00000038156	49.4377	0.339882	0.697564
ENSBTAG00000010937	14.3706	0.0885811	0.529101
ENSBTAG00000039195	29.3562	0.0291776	-0.683965
ENSBTAG00000034402	80.2775	0.0143804	0.818994
ENSBTAG00000046328	26.9204	0.412933	-0.657577
ENSBTAG00000018112	121.147	0.0519099	0.888965
ENSBTAG00000007787	17.6032	0.188732	-0.562615
ENSBTAG00000010498	75.2301	0.00735366	0.799245
ENSBTAG00000008483	51.5837	0.135192	-0.738094
ENSBTAG00000027875	15.3427	0.623419	-0.539021
ENSBTAG00000006168	142.316	0.0277472	0.912144
ENSBTAG00000040494	119.927	0.14158	0.857127
ENSBTAG00000004557	51.8625	0.144645	0.730813
ENSBTAG00000047880	87.9094	0.00136554	-0.810982
ENSBTAG00000021691	90.6899	0.160543	0.790137
ENSBTAG00000012816	6.27845	0.0536448	0.436592
ENSBTAG00000026851	36.5234	0.20629	-0.681584
ENSBTAG00000006907	41.1024	0.030481	-0.703718
ENSBTAG00000015962	76.9978	0.0649928	0.778154
ENSBTAG00000032289	93.5769	0.265752	0.823937
ENSBTAG00000001060	14.0675	0.544134	0.518651
ENSBTAG00000026829	76.5287	0.0547283	0.808292
ENSBTAG00000032021	178.092	0.00450937	0.958923
ENSBTAG00000007635	17.7382	0.0249301	-0.587844
ENSBTAG00000016092	12.2971	0.0759255	0.527611
ENSBTAG00000009859	100.221	0.0913982	0.819459
ENSBTAG00000000851	97.6652	0.000476093	0.822157
ENSBTAG00000010413	14.7877	0.26082	-0.561722
ENSBTAG00000006821	20.384	0.363871	-0.539204
ENSBTAG00000003327	35.9778	0.446012	0.658577
ENSBTAG00000038042	140.722	0.0341018	0.910997
ENSBTAG00000026753	84.92	0.161783	0.816673
ENSBTAG00000010386	102.864	0.179739	0.83031
ENSBTAG00000013799	100.301	0.0267784	0.846479
ENSBTAG00000020539	11.314	0.154661	0.543706
ENSBTAG00000020540	35.9513	0.298701	0.614732
ENSBTAG00000000581	73.4254	0.408002	-0.756945
ENSBTAG00000021325	14.6027	0.0603043	-0.57809
ENSBTAG00000039046	119.744	0.00164294	0.869684
ENSBTAG00000009664	69.9867	0.00866088	-0.802028
ENSBTAG00000047133	49.937	0.00222163	-0.730223
ENSBTAG00000045513	20.9331	0.0500109	-0.592542
ENSBTAG00000009163	115.06	0.114533	0.87448
ENSBTAG00000010378	114.749	0.000518019	0.849335
ENSBTAG00000002363	55.6123	0.16025	0.737161
ENSBTAG00000027051	168.665	0.0249256	0.937227
ENSBTAG00000009937	39.826	0.360447	0.714304
ENSBTAG00000011784	110.84	0.000858574	0.833825
ENSBTAG00000046672	123.717	0.0466991	0.880756
ENSBTAG00000038104	114.203	0.00618141	0.861719
ENSBTAG00000003069	9.09522	0.0706925	-0.515025
ENSBTAG00000001651	117.3	0.281491	0.863481
ENSBTAG00000045330	71.8147	0.0477442	-0.786697
ENSBTAG00000006136	142.741	0.017945	0.91168
ENSBTAG00000007996	17.4596	0.00503618	-0.559975
ENSBTAG00000013282	140.661	0.066153	0.909701
ENSBTAG00000008931	60.8273	0.012629	0.722144
ENSBTAG00000010158	86.707	0.034574	0.801537
ENSBTAG00000024503	132.795	0.000431952	0.870362
ENSBTAG00000021705	85.7195	0.118973	0.770398
ENSBTAG00000011238	123.013	0.072791	0.866329
ENSBTAG00000020027	46.6705	0.00179241	-0.72597
ENSBTAG00000039366	97.4733	0.0439227	-0.856915
ENSBTAG00000000964	92.6357	0.0301687	-0.846316
ENSBTAG00000006364	45.1942	0.00126475	0.708307
ENSBTAG00000009432	88.9707	0.172173	0.827726
ENSBTAG00000012228	72.728	0.0522851	0.779276
ENSBTAG00000042559	68.3195	0.160778	-0.766592
ENSBTAG00000037651	24.7041	0.0731231	0.619321
ENSBTAG00000047528	30.8301	0.472481	-0.660267
ENSBTAG00000017405	13.9447	0.459028	-0.570232
ENSBTAG00000024407	14.1593	0.661337	0.57374
ENSBTAG00000007318	15.7624	0.788449	0.529084
ENSBTAG00000018070	90.6814	0.0450629	0.822306
ENSBTAG00000038025	90.9626	0.00707651	0.834569
ENSBTAG00000046003	22.2832	0.138549	0.625402
ENSBTAG00000008365	44.8926	0.0295219	-0.728367
ENSBTAG00000008131	58.5767	0.0219054	0.737247
ENSBTAG00000007712	39.3714	0.012847	0.678114
ENSBTAG00000015392	25.4798	0.342888	-0.642578
ENSBTAG00000018203	16.1969	0.371854	0.556456
ENSBTAG00000046797	23.1486	0.398814	0.568222
ENSBTAG00000019615	99.3848	0.0607562	-0.838028
ENSBTAG00000014710	88.4735	0.054434	0.814539
ENSBTAG00000014970	152.366	0.0708641	0.929829
ENSBTAG00000017765	35.0171	0.0338828	0.690511
ENSBTAG00000037673	11.7035	0.149397	0.546381
ENSBTAG00000012962	150.923	0.00245324	0.90872
ENSBTAG00000015786	10.5154	0.237654	-0.511751
ENSBTAG00000015776	82.119	0.182866	0.833634
ENSBTAG00000004591	25.5456	0.258224	-0.632993
ENSBTAG00000016307	73.3277	0.437857	-0.79007
ENSBTAG00000021501	48.9976	0.00331513	-0.743966
ENSBTAG00000021051	32.3669	0.146632	-0.660302
ENSBTAG00000012976	111.738	0.00160631	0.822839
ENSBTAG00000013860	123.993	0.0521115	0.884576
ENSBTAG00000014983	9.78045	0.0237675	-0.505635
ENSBTAG00000010124	25.6777	0.916955	-0.580292
ENSBTAG00000030669	85.1955	0.0133997	0.821917
ENSBTAG00000015931	18.9056	0.344048	-0.576482
ENSBTAG00000003746	81.8594	0.0335278	0.796547
ENSBTAG00000012996	60.1256	0.139894	0.74604
ENSBTAG00000003128	119.662	0.0689226	0.869649
ENSBTAG00000019933	111.246	0.014769	0.823283
ENSBTAG00000012372	150.228	0.0106149	0.932972
ENSBTAG00000008690	132.422	0.0388216	0.899944
ENSBTAG00000017656	134.459	0.0330842	0.908262
ENSBTAG00000000253	44.4543	0.0878819	-0.697431
ENSBTAG00000016899	70.3787	0.00446051	0.772471
ENSBTAG00000021922	67.9082	0.0133142	0.783608
ENSBTAG00000007300	134.836	0.00516819	0.914988
ENSBTAG00000002583	14.9493	0.0535121	-0.575766
ENSBTAG00000013334	120.984	0.0239062	0.861126
ENSBTAG00000007994	10.615	0.524555	0.504576
ENSBTAG00000016696	56.4592	0.0327875	-0.749199
ENSBTAG00000021480	37.9728	0.0421114	0.648081
ENSBTAG00000020616	8.28606	0.288679	0.379447
ENSBTAG00000000149	109.863	0.137162	-0.843009
ENSBTAG00000030190	9.78311	0.0542931	0.453945
ENSBTAG00000010910	67.3406	0.0844655	0.739556
ENSBTAG00000011590	99.4757	0.00546354	0.814193
ENSBTAG00000009552	80.4279	0.148643	-0.801355
ENSBTAG00000013745	22.7148	0.225793	-0.628562
ENSBTAG00000015592	69.2351	0.0461116	0.754831
ENSBTAG00000001562	120.982	0.00442832	0.845364
ENSBTAG00000018993	16.2132	0.586648	0.561385
ENSBTAG00000008897	108.242	0.00209232	0.865581
ENSBTAG00000017504	14.4147	0.163716	-0.550515
ENSBTAG00000004660	52.6122	0.00345549	-0.760216
ENSBTAG00000015828	161.966	0.00348804	0.937021
ENSBTAG00000042166	11.6844	0.485063	-0.543672
ENSBTAG00000000289	82.8594	0.00155189	0.818482
ENSBTAG00000000286	21.4872	0.168204	-0.616201
ENSBTAG00000000454	44.8513	0.00474518	-0.714824
ENSBTAG00000026792	25.8932	0.19232	-0.658219
ENSBTAG00000007256	48.1251	0.0227874	-0.728047
ENSBTAG00000011857	66.3816	0.037146	0.773259
ENSBTAG00000010799	110.969	0.0826058	0.827979
ENSBTAG00000009542	28.179	0.00664453	-0.631349
ENSBTAG00000002251	84.2689	0.0703982	0.800923
ENSBTAG00000042417	10.6673	0.156153	0.538562
ENSBTAG00000045742	136.392	0.0150529	0.890904
ENSBTAG00000000147	76.5929	0.0913407	-0.786338
ENSBTAG00000045785	151.921	0.0171007	0.926664
ENSBTAG00000040244	104.773	0.0698811	-0.862108
ENSBTAG00000007531	74.6745	0.00507383	0.762125
ENSBTAG00000014237	138.594	0.0297489	0.905956
ENSBTAG00000016661	12.2261	0.317441	0.531829
ENSBTAG00000030575	77.6533	0.0126582	-0.785669
ENSBTAG00000019603	137.26	0.00361582	0.897609
ENSBTAG00000005868	51.0264	0.0531603	0.721606
ENSBTAG00000009663	52.6995	0.035297	0.714093
ENSBTAG00000042616	54.3646	0.159709	-0.696209
ENSBTAG00000013640	10.8118	0.0269011	-0.520639
ENSBTAG00000004556	71.1749	0.0547841	0.762118
ENSBTAG00000018828	50.1189	0.031596	-0.734804
ENSBTAG00000019783	92.5982	1.96e-05	0.819106
ENSBTAG00000014931	95.0396	0.0806648	0.816387
ENSBTAG00000014731	161.321	0.00490098	0.932156
ENSBTAG00000004211	119.993	0.0535315	0.870598
ENSBTAG00000014764	88.4811	0.0438665	0.826193
ENSBTAG00000010660	13.2449	0.177331	-0.572947
ENSBTAG00000014238	183.852	0.0271547	0.96149
ENSBTAG00000030255	23.786	0.36478	-0.616534
ENSBTAG00000008857	17.5786	0.00181689	-0.582193
ENSBTAG00000037800	57.5383	0.0776101	0.70891
ENSBTAG00000021173	31.7341	0.305363	-0.68921
ENSBTAG00000009507	12.5678	0.659312	0.549191
ENSBTAG00000009508	74.8199	0.132208	0.744966
ENSBTAG00000005018	164.214	0.000625544	0.92183
ENSBTAG00000018073	170.364	0.00114766	0.932151
ENSBTAG00000017652	74.8504	0.233577	0.802965
ENSBTAG00000006776	58.2666	0.0370943	0.739824
ENSBTAG00000008063	37.7807	0.19063	-0.684666
ENSBTAG00000021803	82.0861	0.00261101	-0.799319
ENSBTAG00000011098	14.3468	0.0293135	-0.571009
ENSBTAG00000012456	42.868	0.00334204	0.684961
ENSBTAG00000014262	21.5777	0.191881	0.574785
ENSBTAG00000016010	23.0109	0.149992	-0.623566
ENSBTAG00000005653	32.8594	0.33769	0.661528
ENSBTAG00000019794	80.0067	0.00165462	0.808388
ENSBTAG00000014795	11.8983	0.505002	-0.542674
ENSBTAG00000015353	30.3197	0.668346	-0.672312
ENSBTAG00000010549	113.132	0.00296079	0.88142
ENSBTAG00000020620	115.511	0.0069709	0.885364
ENSBTAG00000015105	99.7034	0.0591006	0.853144
ENSBTAG00000006528	31.0521	0.135665	0.674363
ENSBTAG00000003115	29.9705	0.201063	0.640806
ENSBTAG00000016223	15.6759	0.0327565	-0.577719
ENSBTAG00000007136	39.0536	0.000509887	-0.720579
ENSBTAG00000002340	7.99147	0.638227	0.45416
ENSBTAG00000008143	100.239	0.400446	0.83601
ENSBTAG00000007572	124.023	0.126232	0.852365
ENSBTAG00000001773	77.2629	0.0373059	0.816337
ENSBTAG00000004263	15.099	0.371436	-0.535758
ENSBTAG00000008306	140.612	0.0305905	0.910372
ENSBTAG00000004658	23.0858	0.281408	0.634465
ENSBTAG00000009839	11.1977	0.189497	-0.464567
ENSBTAG00000017970	66.8157	0.0682082	0.780257
ENSBTAG00000008542	9.44372	0.0959922	-0.479085
ENSBTAG00000004215	17.8516	0.0389734	-0.573911
ENSBTAG00000039928	38.6462	0.146838	-0.651666
ENSBTAG00000008550	69.6984	0.118984	-0.785974
ENSBTAG00000014871	13.463	0.734389	-0.553991
ENSBTAG00000009002	12.3347	0.0152073	0.546614
ENSBTAG00000048273	109.63	0.00847049	0.863983
ENSBTAG00000005668	117.749	0.0171547	0.888606
ENSBTAG00000019429	16.8378	0.639994	-0.605047
ENSBTAG00000007522	35.6842	0.0121766	-0.674299
ENSBTAG00000019808	19.3599	0.0734452	-0.619583
ENSBTAG00000020538	27.2128	0.00241777	0.634496
ENSBTAG00000014031	44.1747	0.338775	-0.711439
ENSBTAG00000015649	105.397	0.0138627	0.851025
ENSBTAG00000032660	130.18	0.156427	0.896361
ENSBTAG00000016795	50.1359	0.0392492	-0.750825
ENSBTAG00000021768	13.5174	0.40189	0.51679
ENSBTAG00000014324	30.8302	0.169929	0.672075
ENSBTAG00000014076	57.8561	0.179682	-0.763185
ENSBTAG00000017592	117.854	0.00327454	0.864374
ENSBTAG00000002455	117.217	0.0058156	0.83852
ENSBTAG00000011170	68.7314	0.0827126	-0.772502
ENSBTAG00000038606	15.5725	0.368857	0.578532
ENSBTAG00000015209	85.3362	0.0760336	0.809422
ENSBTAG00000013607	57.0203	0.0479763	0.748246
ENSBTAG00000021214	155.372	0.0164111	0.926498
ENSBTAG00000006156	90.3266	0.00140517	0.791213
ENSBTAG00000012464	12.4995	0.11058	0.555933
ENSBTAG00000047876	40.3953	0.110196	-0.690696
ENSBTAG00000011321	49.5295	0.104044	-0.745178
ENSBTAG00000044633	75.4776	0.0332164	0.789749
ENSBTAG00000012916	11.1037	0.0454311	0.520583
ENSBTAG00000017147	144.134	0.0537854	0.924146
ENSBTAG00000002746	109.439	0.213231	0.843326
ENSBTAG00000011434	86.1462	0.0143976	-0.841992
ENSBTAG00000000078	117.429	0.00271778	0.87445
ENSBTAG00000013810	15.9495	0.500471	-0.569787
ENSBTAG00000002454	21.94	0.0704751	0.612824
ENSBTAG00000007369	54.5257	0.118424	0.746642
ENSBTAG00000005470	161.798	0.0122806	0.934499
ENSBTAG00000012383	84.5266	0.00147908	0.795989
ENSBTAG00000000320	171.792	0.00486447	0.937916
ENSBTAG00000046803	20.4354	0.389088	-0.596569
ENSBTAG00000006939	64.5743	0.0232099	0.756466
ENSBTAG00000000181	28.497	0.852739	0.63915
ENSBTAG00000017763	153.884	0.0216302	0.911877
ENSBTAG00000047649	47.0901	0.103025	0.743645
ENSBTAG00000046079	47.9212	0.0982518	0.750596
ENSBTAG00000017063	25.1894	0.0107436	-0.65754
ENSBTAG00000019807	28.6831	0.00544522	-0.655333
ENSBTAG00000016952	32.7871	0.0824043	0.662595
ENSBTAG00000019915	151.61	0.00903172	0.920173
ENSBTAG00000004856	118.221	0.0064332	0.87297
ENSBTAG00000007725	141.712	0.0981805	0.897799
ENSBTAG00000010379	94.7199	0.0101695	-0.844829
ENSBTAG00000003587	88.4726	0.0621444	0.802728
ENSBTAG00000042418	22.7432	0.418294	-0.643473
ENSBTAG00000011481	87.1836	0.000690585	-0.817431
ENSBTAG00000046750	28.5091	0.0235488	0.668304
ENSBTAG00000002136	89.438	0.0237334	-0.824155
ENSBTAG00000046846	105.276	0.165802	0.833153
ENSBTAG00000038154	135.15	0.0712334	0.902699
ENSBTAG00000038696	99.4827	0.0434578	0.842412
ENSBTAG00000004553	151.601	0.000905624	0.912533
ENSBTAG00000039319	20.2682	0.864956	0.601942
ENSBTAG00000012280	114.807	0.0324482	0.880617
ENSBTAG00000002937	39.8506	0.995697	0.68906
ENSBTAG00000016874	104.957	0.290331	0.862263
ENSBTAG00000021818	64.5784	0.459046	0.782789
ENSBTAG00000019329	24.5855	0.892048	-0.619344
ENSBTAG00000016211	58.2017	0.0159205	-0.743631
ENSBTAG00000020924	7.61963	0.439514	-0.435992
ENSBTAG00000011699	57.0781	0.421101	0.71855
ENSBTAG00000010731	139.971	0.0544689	0.916403
ENSBTAG00000009178	120.685	0.00925503	0.857097
ENSBTAG00000002475	117.582	0.223264	0.853785
ENSBTAG00000012223	138.717	0.00544424	0.911247
ENSBTAG00000009752	32.5997	0.113228	-0.640938
ENSBTAG00000011805	119.068	0.00491217	0.879174
ENSBTAG00000019909	105.736	0.00883598	0.873225
ENSBTAG00000045914	48.5178	0.252301	0.70094
ENSBTAG00000007644	150.19	0.00018072	0.91621
ENSBTAG00000016477	104.421	0.000278452	0.820932
ENSBTAG00000018522	161.261	0.0494839	0.924692
ENSBTAG00000031246	12.3574	0.571247	-0.563118
ENSBTAG00000000668	74.5247	0.13325	-0.80061
ENSBTAG00000006797	68.8831	0.00215283	0.79576
ENSBTAG00000009646	18.6918	0.471561	-0.565182
ENSBTAG00000020489	15.2974	0.732638	0.572041
ENSBTAG00000010740	70.9847	0.017691	0.762398
ENSBTAG00000005009	97.0797	0.00075943	0.818484
ENSBTAG00000020351	38.1156	0.00266974	-0.679661
ENSBTAG00000025401	147.348	0.00208417	0.921921
ENSBTAG00000015050	53.7937	0.0151123	-0.746453
ENSBTAG00000003018	34.4662	0.0254627	-0.694696
ENSBTAG00000046188	25.5664	0.7803	0.642493
ENSBTAG00000020764	119.271	0.0913043	0.879772
ENSBTAG00000020780	52.9497	0.0353572	0.657735
ENSBTAG00000012172	57.3633	0.497745	0.750243
ENSBTAG00000018926	23.0722	0.0263893	-0.626942
ENSBTAG00000013112	101.059	0.00344085	0.839305
ENSBTAG00000010982	107.772	0.385717	0.850646
ENSBTAG00000016105	135.399	0.0568272	0.911166
ENSBTAG00000021772	12.3045	0.879408	-0.500052
ENSBTAG00000025226	57.9173	0.121993	-0.746889
ENSBTAG00000016595	205.771	0.0160802	0.984544
ENSBTAG00000005441	48.2735	0.43196	0.708476
ENSBTAG00000030227	63.5999	0.010816	-0.769488
ENSBTAG00000015938	92.4369	0.00322179	0.785624
ENSBTAG00000005326	111.168	0.0143011	0.867322
ENSBTAG00000043553	91.7448	0.00886373	0.840995
ENSBTAG00000011131	13.9343	0.768269	0.513109
ENSBTAG00000048033	33.8343	0.0061833	0.667734
ENSBTAG00000004741	26.5332	0.00390696	0.619263
ENSBTAG00000010632	19.3832	0.0703806	0.556153
ENSBTAG00000046343	117.138	0.0044954	0.864907
ENSBTAG00000008457	37.6406	0.12976	0.690792
ENSBTAG00000007684	30.7902	0.118209	-0.647844
ENSBTAG00000022762	23.3627	0.191502	-0.623073
ENSBTAG00000017599	13.5587	0.578724	0.578437
ENSBTAG00000020178	20.2398	0.96276	-0.615688
ENSBTAG00000000874	72.1019	0.0152055	0.79677
ENSBTAG00000001952	13.8405	0.0887347	-0.585431
ENSBTAG00000003975	13.7618	0.34703	-0.553471
ENSBTAG00000004544	9.83665	0.0992246	0.515086
ENSBTAG00000008267	48.2816	0.307845	0.705595
ENSBTAG00000008269	39.654	0.0906827	0.651141
ENSBTAG00000013023	42.3621	0.0227589	0.679163
ENSBTAG00000015193	11.8795	0.503639	0.510114
ENSBTAG00000000783	102.065	0.008863	0.828525
ENSBTAG00000013749	107.868	0.00053533	0.86764
ENSBTAG00000005614	22.9414	0.262558	-0.614264
ENSBTAG00000013589	150.125	0.0332043	0.917029
ENSBTAG00000005432	135.71	0.0128483	0.90776
ENSBTAG00000031731	23.6233	0.177246	0.617478
ENSBTAG00000000115	54.0879	0.0714861	-0.756364
ENSBTAG00000019456	40.3935	0.0648012	0.69259
ENSBTAG00000009658	101.168	0.336395	0.860294
ENSBTAG00000001042	91.0846	0.0527037	0.793316
ENSBTAG00000006497	35.6138	0.000863788	0.705791
ENSBTAG00000015865	23.0625	0.214946	0.606894
ENSBTAG00000031332	110.817	0.00532092	0.849967
ENSBTAG00000031302	29.4136	0.29279	-0.672421
ENSBTAG00000013403	39.2031	0.00218415	-0.69428
ENSBTAG00000017330	21.2842	0.00992364	0.627844
ENSBTAG00000018239	58.9424	0.0339105	-0.772237
ENSBTAG00000046054	114.742	0.0260181	0.867549
ENSBTAG00000004259	69.843	0.00494784	0.751757
ENSBTAG00000003610	7.01935	0.267703	-0.433807
ENSBTAG00000008726	12.8872	0.384368	0.519487
ENSBTAG00000004542	54.9516	0.209528	-0.750903
ENSBTAG00000007235	26.1839	0.109377	-0.648904
ENSBTAG00000013889	105.679	0.0464972	0.849951
ENSBTAG00000038584	9.05569	0.0194818	0.509264
ENSBTAG00000048155	48.3526	0.00296338	0.701058
ENSBTAG00000019018	79.0618	0.0291745	0.782097
ENSBTAG00000016374	92.318	0.032901	0.842312
ENSBTAG00000047338	110.746	0.000759361	0.845576
ENSBTAG00000002082	105.122	0.144477	0.862192
ENSBTAG00000017992	150.357	0.0226944	0.925975
ENSBTAG00000019175	82.0759	0.042695	0.824708
ENSBTAG00000003764	136.714	0.0637647	0.917516
ENSBTAG00000003384	61.9857	0.105622	-0.74509
ENSBTAG00000013591	85.6759	0.12721	0.838764
ENSBTAG00000021361	24.6373	0.130059	-0.589131
ENSBTAG00000016357	113.746	0.00413238	0.867951
ENSBTAG00000035370	30.8792	0.0619481	0.670605
ENSBTAG00000005851	41.4255	0.13501	0.689857
ENSBTAG00000010204	127.624	0.00414441	0.894302
ENSBTAG00000010047	91.0008	0.0195485	0.790667
ENSBTAG00000006523	133.506	0.00784555	0.876877
ENSBTAG00000009620	49.6306	0.0814127	-0.703784
ENSBTAG00000001898	27.2098	0.166188	0.646396
ENSBTAG00000008828	39.6219	0.0127718	-0.722459
ENSBTAG00000018959	161.888	0.00773809	0.939269
ENSBTAG00000005565	55.0706	0.705534	-0.748523
ENSBTAG00000030439	64.9549	0.221607	0.784914
ENSBTAG00000040056	11.7586	0.215351	0.558689
ENSBTAG00000015208	28.7409	0.0852174	-0.651857
ENSBTAG00000005952	95.9075	0.207974	0.845691
ENSBTAG00000046464	61.9003	0.0685616	-0.790459
ENSBTAG00000038565	12.5673	0.337039	-0.522466
ENSBTAG00000047312	11.6962	0.176051	-0.528643
ENSBTAG00000046897	9.72147	0.0741442	-0.484632
ENSBTAG00000046993	15.0746	0.297698	-0.560057
ENSBTAG00000013401	30.767	0.795696	-0.628554
ENSBTAG00000046189	11.1031	0.142459	-0.55324
ENSBTAG00000025664	56.4458	0.081614	0.759122
ENSBTAG00000008793	31.3267	0.0371491	0.685374
ENSBTAG00000012317	46.138	0.000702	0.715111
ENSBTAG00000032340	13.7935	0.00156511	0.507392
ENSBTAG00000013031	17.5806	0.844004	-0.597606
ENSBTAG00000003043	82.9257	0.0511103	0.820664
ENSBTAG00000015806	118.391	0.000594692	0.857847
ENSBTAG00000005865	112.522	0.0206061	0.873093
ENSBTAG00000017683	16.5084	0.74441	-0.522433
ENSBTAG00000010795	48.1332	0.455882	-0.716149
ENSBTAG00000005984	45.37	0.00756817	-0.737969
ENSBTAG00000020935	39.5687	0.209792	0.691034
ENSBTAG00000013836	58.7905	0.0167852	-0.764531
ENSBTAG00000040551	72.1674	0.00844866	-0.782584
ENSBTAG00000004732	72.4444	0.0189772	0.793675
ENSBTAG00000017994	158.893	0.0157958	0.93968
ENSBTAG00000018299	80.1455	0.093285	0.811631
ENSBTAG00000001945	162.667	0.00872554	0.933658
ENSBTAG00000001948	150.099	0.000117737	0.925284
ENSBTAG00000019279	13.1758	0.244699	-0.529026
ENSBTAG00000030432	31.1098	0.00918179	-0.688116
ENSBTAG00000045234	14.0049	0.0581257	-0.583276
ENSBTAG00000044563	10.4387	0.177028	-0.514638
ENSBTAG00000003109	130.327	0.000334149	0.885153
ENSBTAG00000006645	21.2023	0.69311	-0.625368
ENSBTAG00000002271	20.3934	0.450349	-0.587591
ENSBTAG00000018232	62.6909	0.09729	0.786099
ENSBTAG00000046552	16.0642	0.213608	-0.598554
ENSBTAG00000012019	42.7337	0.209468	0.691619
ENSBTAG00000031962	146.783	0.00523726	0.901991
ENSBTAG00000004041	91.3393	0.018722	-0.830949
ENSBTAG00000019961	10.7833	0.109955	-0.51756
ENSBTAG00000003661	34.1767	0.3073	-0.685504
ENSBTAG00000018246	35.7903	0.200094	-0.689253
ENSBTAG00000000440	95.4615	0.00673452	0.828357
ENSBTAG00000000277	68.699	0.0432409	0.755257
ENSBTAG00000014137	76.7216	0.074164	-0.771224
ENSBTAG00000023283	76.6107	0.116159	0.807865
ENSBTAG00000001233	58.5802	0.0689468	0.743128
ENSBTAG00000016197	75.6277	0.00747288	-0.804329
ENSBTAG00000011800	15.8304	0.0657551	-0.580577
ENSBTAG00000006974	25.9915	0.0588304	-0.642584
ENSBTAG00000006564	94.2461	0.0785111	0.80395
ENSBTAG00000015821	80.2393	0.0417045	0.768253
ENSBTAG00000043981	33.3295	0.350482	-0.663586
ENSBTAG00000001607	30.3856	0.100302	0.684898
ENSBTAG00000000347	192.043	0.00810974	0.970197
ENSBTAG00000023648	100.153	0.00458056	0.83797
ENSBTAG00000037826	31.9392	0.00687803	0.690252
ENSBTAG00000002999	94.6001	0.123562	0.797566
ENSBTAG00000019167	46.6892	0.0070897	-0.726471
ENSBTAG00000003692	149.706	0.0375132	0.923761
ENSBTAG00000031777	37.9558	0.0167547	-0.703007
ENSBTAG00000001154	139.035	0.00425151	0.895118
ENSBTAG00000002302	73.4376	0.00412048	0.807942
ENSBTAG00000011578	106.906	0.100621	0.851337
ENSBTAG00000021029	46.7497	0.144806	0.728218
ENSBTAG00000046968	20.1287	0.144833	-0.602965
ENSBTAG00000045822	28.6394	0.407116	0.679078
ENSBTAG00000031252	149.194	0.0539474	0.931802
ENSBTAG00000021484	28.5224	0.140156	0.631988
ENSBTAG00000017228	23.3943	0.170691	0.599531
ENSBTAG00000021709	184.441	0.00486798	0.954113
ENSBTAG00000012989	125.392	0.0110622	0.871803
ENSBTAG00000036260	41.2313	0.10751	-0.659825
ENSBTAG00000004583	13.842	0.254203	-0.572396
ENSBTAG00000038756	36.4653	0.066333	-0.700511
ENSBTAG00000046031	36.8568	0.265288	-0.676645
ENSBTAG00000012242	60.1368	0.45685	0.698041
ENSBTAG00000000312	156.587	0.0119495	0.92342
ENSBTAG00000026344	19.2448	0.126223	0.616615
ENSBTAG00000008597	82.6897	0.0214364	0.754493
ENSBTAG00000014600	11.6868	0.053257	-0.525424
ENSBTAG00000020801	183.683	0.0106044	0.960806
ENSBTAG00000023179	93.4031	0.0283242	0.826057
ENSBTAG00000020407	50.2554	0.395353	-0.693291
ENSBTAG00000020399	45.6006	0.00234804	0.716495
ENSBTAG00000022539	10.9483	0.0877875	0.562605
ENSBTAG00000019910	132.17	0.00484021	0.874107
ENSBTAG00000000948	85.6377	0.0656975	0.771123
ENSBTAG00000021821	13.3776	0.0135153	-0.52982
ENSBTAG00000043234	7.17825	0.144171	-0.443379
ENSBTAG00000002196	150.272	0.00625449	0.919344
ENSBTAG00000008864	80.6501	0.00333003	0.789088
ENSBTAG00000010006	59.5695	0.0732376	0.745653
ENSBTAG00000021887	35.0636	0.0882992	0.668188
ENSBTAG00000003827	13.8183	0.0357824	-0.534133
ENSBTAG00000013513	127.618	0.00524999	0.879537
ENSBTAG00000016959	161.887	0.00168255	0.937399
ENSBTAG00000043163	21.5118	0.24316	-0.608498
ENSBTAG00000012377	41.929	0.0461766	-0.715515
ENSBTAG00000017243	44.6266	0.00546471	-0.697226
ENSBTAG00000008401	83.3186	0.0847742	0.80723
ENSBTAG00000015910	48.0736	0.319423	-0.729852
ENSBTAG00000018463	93.6271	0.0175423	0.812869
ENSBTAG00000018981	15.8555	0.353978	-0.596082
ENSBTAG00000008964	70.562	0.546378	0.73028
ENSBTAG00000022564	20.8867	0.0298079	-0.607969
ENSBTAG00000039289	17.0936	0.214031	-0.592217
ENSBTAG00000006065	65.8043	0.0137373	0.774725
ENSBTAG00000006066	124.519	0.0261237	0.884632
ENSBTAG00000008293	68.1054	0.0435302	0.767959
ENSBTAG00000001785	99.9466	0.132842	0.852606
ENSBTAG00000021837	149.745	0.00276105	0.911954
ENSBTAG00000016667	19.0873	0.0246814	-0.581818
ENSBTAG00000007501	26.9009	0.0206004	-0.657303
ENSBTAG00000027407	48.4637	0.0121605	0.743326
ENSBTAG00000031800	93.5083	0.175479	0.799797
ENSBTAG00000031524	31.7294	0.0321165	-0.639324
ENSBTAG00000008303	76.8066	0.0421297	0.758589
ENSBTAG00000008840	162.026	0.00122896	0.937712
ENSBTAG00000006526	28.2241	0.0205463	0.62299
ENSBTAG00000003908	56.2846	0.164025	0.735023
ENSBTAG00000038412	18.8224	0.0482707	0.603734
ENSBTAG00000013387	162.375	0.0316776	0.926025
ENSBTAG00000006134	108.834	0.121442	0.82539
ENSBTAG00000006135	168.409	0.0206569	0.950213
ENSBTAG00000005504	40.9119	0.0466407	0.699157
ENSBTAG00000027361	103.957	0.0517174	0.819799
ENSBTAG00000021805	162.198	0.000717168	0.930439
ENSBTAG00000022005	18.2713	0.10223	-0.560782
ENSBTAG00000048262	52.9782	0.228893	-0.751065
ENSBTAG00000015127	22.3308	0.281619	0.601664
ENSBTAG00000003232	108.205	0.00236009	-0.862869
ENSBTAG00000038107	124.82	0.14613	0.896776
ENSBTAG00000007851	11.5841	0.0118357	-0.535483
ENSBTAG00000019859	24.3466	0.133244	-0.556398
ENSBTAG00000034366	48.3236	0.027634	0.743406
ENSBTAG00000021672	24.5386	0.978914	0.619145
ENSBTAG00000024542	86.607	0.291026	0.770319
ENSBTAG00000021202	76.9228	0.214843	0.799489
ENSBTAG00000014511	16.9573	0.603697	0.576106
ENSBTAG00000002472	47.7458	0.13475	-0.746587
ENSBTAG00000011706	23.6743	0.342958	-0.630827
ENSBTAG00000031385	113.991	0.00809176	0.845063
ENSBTAG00000010719	45.8871	0.200107	-0.698528
ENSBTAG00000020887	74.9712	0.0353835	-0.805243
ENSBTAG00000031238	25.5392	0.0820015	-0.640176
ENSBTAG00000045582	158.62	0.00362886	0.931438
ENSBTAG00000004492	14.3756	0.608515	0.51361
ENSBTAG00000013166	43.645	0.071895	-0.721145
ENSBTAG00000000754	82.9071	0.0477963	0.819397
ENSBTAG00000024453	11.3678	0.470399	0.498025
ENSBTAG00000007234	20.473	0.0613875	0.579547
ENSBTAG00000008008	51.5567	0.200151	0.724647
ENSBTAG00000036310	11.3457	0.69025	0.557869
ENSBTAG00000020430	62.1995	0.00698526	0.775167
ENSBTAG00000046657	45.0988	0.192315	0.732797
ENSBTAG00000008061	36.0319	0.0676543	-0.682384
ENSBTAG00000021595	102.818	0.0636227	0.845605
ENSBTAG00000005345	85.791	0.341242	0.776651
ENSBTAG00000009208	54.4907	0.00074585	-0.744624
ENSBTAG00000031814	117.781	0.0722747	0.878522
ENSBTAG00000019040	149.907	0.0183659	0.923044
ENSBTAG00000016738	11.1693	0.0180096	-0.52531
ENSBTAG00000018108	32.1479	0.658294	0.641827
ENSBTAG00000015767	98.9523	0.00333355	0.844047
ENSBTAG00000016338	22.9914	0.134025	0.568257
ENSBTAG00000031851	158.24	0.00675859	0.934171
ENSBTAG00000011787	152.139	0.0174478	0.917561
ENSBTAG00000006592	22.5702	0.228727	-0.599455
ENSBTAG00000017038	56.4669	0.000271294	-0.742665
ENSBTAG00000009963	109.409	0.121673	-0.846862
ENSBTAG00000002828	88.1752	0.229734	0.830543
ENSBTAG00000010662	170.973	0.00218527	0.93127
ENSBTAG00000001295	69.1955	0.102906	-0.760295
ENSBTAG00000006108	31.5424	0.104568	-0.674857
ENSBTAG00000018647	51.5129	0.0902869	-0.752015
ENSBTAG00000016944	48.8398	0.093342	0.740792
ENSBTAG00000013038	80.5854	0.0186335	0.778917
ENSBTAG00000039059	22.7934	0.00642875	0.593273
ENSBTAG00000046322	13.8844	0.231716	-0.548171
ENSBTAG00000015100	77.9793	0.0448586	0.766849
ENSBTAG00000005633	11.3697	0.0668417	-0.532285
ENSBTAG00000011046	38.9598	0.0185861	0.705708
ENSBTAG00000014246	30.112	0.00208239	0.668799
ENSBTAG00000016900	62.8485	0.00728193	-0.756758
ENSBTAG00000016770	61.4527	0.0880394	0.777182
ENSBTAG00000012124	11.666	0.32927	0.536988
ENSBTAG00000013426	8.67001	0.0260342	0.484533
ENSBTAG00000021958	39.9157	0.0477665	-0.699638
ENSBTAG00000027924	75.4921	0.0119717	0.793164
ENSBTAG00000005380	138.575	0.0339739	0.918932
ENSBTAG00000000013	85.237	0.0280696	0.815648
ENSBTAG00000014972	84.6151	0.0169647	0.83438
ENSBTAG00000011334	49.3058	0.159876	-0.74257
ENSBTAG00000014261	160.089	0.00443937	0.918778
ENSBTAG00000033565	148.541	0.123403	0.924753
ENSBTAG00000011337	14.615	0.544206	0.505229
ENSBTAG00000046206	27.7573	0.092938	-0.668752
ENSBTAG00000008251	15.037	0.632833	0.482069
ENSBTAG00000007357	49.4337	0.0522505	0.724247
ENSBTAG00000000539	56.512	0.0935455	0.731513
ENSBTAG00000013689	111.337	0.0207385	0.84252
ENSBTAG00000014762	146.43	0.0246778	0.907299
ENSBTAG00000011239	74.8768	0.00281508	0.788741
ENSBTAG00000021144	163.172	0.00556926	0.930784
ENSBTAG00000011446	89.3304	0.366896	0.824124
ENSBTAG00000009680	114.555	0.0845489	0.88255
ENSBTAG00000009683	104.578	0.0586303	0.836841
ENSBTAG00000006130	18.3685	0.845856	-0.588382
ENSBTAG00000002610	43.8745	0.106313	0.663793
ENSBTAG00000047694	94.8146	0.138888	0.788678
ENSBTAG00000018709	15.4474	0.0303991	-0.609375
ENSBTAG00000045497	84.2696	0.0749685	0.78591
ENSBTAG00000010882	33.9519	0.0759698	0.687936
ENSBTAG00000046633	55.7487	0.0922382	0.759584
ENSBTAG00000047319	23.3347	0.220391	0.612292
ENSBTAG00000046828	32.8664	0.0447131	-0.701138
ENSBTAG00000045926	15.7458	0.200049	-0.580082
ENSBTAG00000045836	63.4838	0.0421792	-0.788929
ENSBTAG00000004526	51.7095	0.447607	0.744642
ENSBTAG00000006550	96.139	0.263292	0.806534
ENSBTAG00000018146	46.8935	0.107207	0.729137
ENSBTAG00000017112	46.7561	0.043028	-0.741423
ENSBTAG00000008213	26.2909	0.162464	-0.639677
ENSBTAG00000001026	21.0753	0.17591	-0.644596
ENSBTAG00000021176	155.089	0.0250263	0.929683
ENSBTAG00000002639	115.088	0.0569378	0.87732
ENSBTAG00000009918	54.8802	0.0151767	-0.706065
ENSBTAG00000020944	69.0003	0.0843456	-0.755811
ENSBTAG00000038051	40.1997	0.436668	0.679292
ENSBTAG00000003961	100.904	0.0666835	0.854278
ENSBTAG00000014553	86.7781	0.00965701	0.79077
ENSBTAG00000018043	46.9951	0.0321531	-0.719942
ENSBTAG00000018045	91.4942	0.00550749	-0.828975
ENSBTAG00000007488	28.2201	0.151075	-0.653641
ENSBTAG00000017816	16.5877	0.929891	0.574661
ENSBTAG00000031441	139.313	0.0496165	0.911904
ENSBTAG00000011887	123.931	0.000748741	-0.881512
ENSBTAG00000014872	79.9132	0.186875	0.745427
ENSBTAG00000031641	101.488	0.0687114	0.812796
ENSBTAG00000006998	114.803	0.00205634	0.842918
ENSBTAG00000011215	101.187	0.00884184	0.846676
ENSBTAG00000001783	20.3199	0.42969	-0.611866
ENSBTAG00000010502	58.7194	0.0510989	0.740175
ENSBTAG00000019465	101.341	0.105158	0.857149
ENSBTAG00000017996	107.4	0.0647634	0.845013
ENSBTAG00000005761	129.29	0.122484	0.894188
ENSBTAG00000008556	76.4848	0.0313532	-0.801257
ENSBTAG00000006859	100.424	0.00679689	0.822362
ENSBTAG00000015318	63.0942	0.0514826	0.755335
ENSBTAG00000047345	44.2181	0.0840477	0.699965
ENSBTAG00000008185	52.9135	0.139657	0.759496
ENSBTAG00000014187	54.7768	0.32777	0.76471
ENSBTAG00000019604	99.5496	0.0360498	0.852255
ENSBTAG00000005527	61.1827	0.146883	-0.764817
ENSBTAG00000021417	33.3741	0.00505235	-0.670887
ENSBTAG00000013577	7.7853	0.344167	0.462188
ENSBTAG00000020872	116.928	0.0125054	0.867141
ENSBTAG00000037735	123.509	0.0335916	0.876378
ENSBTAG00000006848	45.7365	0.012137	0.666458
ENSBTAG00000006139	14.256	0.357074	-0.574568
ENSBTAG00000002580	58.9958	0.00626178	-0.755635
ENSBTAG00000039935	64.1737	0.0512678	-0.756467
ENSBTAG00000016513	54.8755	0.000341963	-0.749873
ENSBTAG00000008932	14.1975	0.506063	-0.579815
ENSBTAG00000021647	109.155	0.00695552	0.850251
ENSBTAG00000045854	76.649	0.0100646	0.77656
ENSBTAG00000048184	70.2264	0.0124283	0.750289
ENSBTAG00000039413	69.4501	0.0825938	0.76988
ENSBTAG00000011693	9.08894	0.195718	-0.43496
ENSBTAG00000004043	176.076	0.00591857	0.941314
ENSBTAG00000015908	69.2577	0.0041355	0.743952
ENSBTAG00000045861	140.872	0.00458912	0.900019
ENSBTAG00000027787	58.2489	0.238883	0.70085
ENSBTAG00000013882	105.186	0.00371981	0.826184
ENSBTAG00000015352	67.5501	0.048306	-0.752087
ENSBTAG00000021677	25.7285	0.198841	-0.620386
ENSBTAG00000017969	120.412	0.00225197	0.854727
ENSBTAG00000039504	16.0048	0.215581	-0.562978
ENSBTAG00000007193	84.573	0.0049937	0.81671
ENSBTAG00000006086	16.8476	0.000229848	-0.601053
ENSBTAG00000020340	45.4847	0.190589	0.727203
ENSBTAG00000004475	99.3342	0.0372959	0.847563
ENSBTAG00000016972	20.4339	0.100558	-0.586643
ENSBTAG00000002817	52.7613	0.0904993	-0.741185
ENSBTAG00000046273	16.1993	0.0486267	0.611356
ENSBTAG00000006606	82.0834	0.0191928	0.800952
ENSBTAG00000039819	31.8082	0.496169	0.655971
ENSBTAG00000011480	84.4932	0.00431286	0.833128
ENSBTAG00000009711	26.5758	0.0792996	-0.590999
ENSBTAG00000042387	15.3823	0.0380273	-0.607578
ENSBTAG00000045500	58.5024	0.049956	-0.722409
ENSBTAG00000000833	86.2791	0.011381	0.810559
ENSBTAG00000007166	119.597	0.00824955	0.869803
ENSBTAG00000014433	55.0064	0.415242	0.742533
ENSBTAG00000011343	114.23	0.0104766	0.856696
ENSBTAG00000021865	29.814	0.13699	0.649277
ENSBTAG00000014883	183.735	0.0513493	0.95791
ENSBTAG00000017747	14.2304	0.650951	0.526494
ENSBTAG00000000133	99.0141	0.00946241	0.836444
ENSBTAG00000048062	19.8342	0.732821	0.514526
ENSBTAG00000017094	13.05	0.110961	0.544635
ENSBTAG00000004635	46.6547	0.0278102	-0.710926
ENSBTAG00000020520	40.471	0.0137398	-0.709713
ENSBTAG00000010576	149.542	0.0438988	0.926312
ENSBTAG00000020070	20.7283	0.812265	-0.589505
ENSBTAG00000043979	9.35068	0.824262	-0.512198
ENSBTAG00000040521	27.4948	0.0673402	-0.661984
ENSBTAG00000019498	88.7085	0.00357204	-0.829557
ENSBTAG00000000033	94.9992	0.000340202	0.845516
ENSBTAG00000005546	22.1398	0.12581	-0.64098
ENSBTAG00000011280	44.5815	0.0880082	-0.736858
ENSBTAG00000019347	97.0973	0.000363037	-0.848167
ENSBTAG00000008368	15.0344	0.162255	-0.554947
ENSBTAG00000017685	31.0473	0.227925	0.675994
ENSBTAG00000025762	144.064	0.010571	0.919818
ENSBTAG00000006982	197.228	0.013361	0.974903
ENSBTAG00000042398	17.5182	0.831174	-0.572975
ENSBTAG00000019317	73.9967	0.116554	0.759228
ENSBTAG00000000040	57.7476	0.0510507	0.750139
ENSBTAG00000009782	43.0228	0.302779	-0.713963
ENSBTAG00000013792	106.235	0.131778	0.857445
ENSBTAG00000008634	175.855	0.0129938	0.960949
ENSBTAG00000001609	13.0217	0.0620623	-0.532597
ENSBTAG00000006937	14.8142	0.205247	-0.543581
ENSBTAG00000008621	100.433	0.0895747	0.847
ENSBTAG00000010637	32.877	0.190782	0.684831
ENSBTAG00000022895	114.998	0.000463616	0.854318
ENSBTAG00000001224	46.8711	0.00465793	-0.70152
ENSBTAG00000022890	73.5138	0.228668	0.790422
ENSBTAG00000023026	29.9872	0.0429096	0.668427
ENSBTAG00000003035	75.8661	0.0651925	-0.808403
ENSBTAG00000010042	113.41	0.0427678	0.879424
ENSBTAG00000016024	70.7002	0.109861	0.762503
ENSBTAG00000013380	80.8718	0.19029	-0.777017
ENSBTAG00000002624	118.641	0.0170444	0.849976
ENSBTAG00000007833	78.1492	0.00853212	0.797885
ENSBTAG00000011893	86.3613	0.133311	0.811122
ENSBTAG00000047809	123.547	0.0372409	0.888495
ENSBTAG00000032961	106.036	0.00188805	0.854326
ENSBTAG00000037457	126.2	0.176319	0.892641
ENSBTAG00000015731	71.8193	0.0370036	0.764658
ENSBTAG00000007569	19.152	0.0518435	-0.615831
ENSBTAG00000018283	99.6206	0.0105078	0.834049
ENSBTAG00000002923	103.082	0.200207	-0.859685
ENSBTAG00000015483	41.0897	0.0588792	-0.680005
ENSBTAG00000016098	29.1064	0.0247788	0.607082
ENSBTAG00000003882	161.445	0.000605865	0.932698
ENSBTAG00000007964	117.559	0.0155061	0.850079
ENSBTAG00000012902	112.318	0.00517192	0.871941
ENSBTAG00000022689	13.6259	0.143318	0.511565
ENSBTAG00000019989	87.7352	0.00929311	0.817741
ENSBTAG00000015563	28.1457	0.00193454	0.646818
ENSBTAG00000003758	111.551	0.000287781	0.849709
ENSBTAG00000032531	17.5358	0.110325	-0.572324
ENSBTAG00000002634	141.815	0.00080891	0.914477
ENSBTAG00000020645	104.541	0.0103713	0.850386
ENSBTAG00000022632	85.4695	0.0419414	0.806258
ENSBTAG00000005490	13.0107	0.189312	-0.509216
ENSBTAG00000011478	25.4634	0.052501	-0.604014
ENSBTAG00000015782	105.535	0.00111279	-0.841133
ENSBTAG00000019428	118.825	0.00674947	0.851389
ENSBTAG00000005857	75.0774	0.215702	-0.807754
ENSBTAG00000004514	59.3115	0.0392466	0.742342
ENSBTAG00000003665	110.539	0.0591332	-0.858195
ENSBTAG00000010193	158.488	0.107818	0.936965
ENSBTAG00000009159	63.8873	0.00645613	-0.746487
ENSBTAG00000005617	37.1277	0.0977449	-0.680864
ENSBTAG00000019684	149.14	0.0242339	0.92451
ENSBTAG00000016124	87.4155	0.00364725	-0.811677
ENSBTAG00000017542	87.9833	0.0103327	0.786155
ENSBTAG00000007514	70.6628	0.335605	0.782268
ENSBTAG00000000396	61.744	0.618439	0.786264
ENSBTAG00000014253	82.9897	0.0244964	-0.794415
ENSBTAG00000012069	84.4488	0.0454443	0.815799
ENSBTAG00000010449	49.9649	0.0438082	0.70719
ENSBTAG00000006485	24.3094	0.0352288	0.606894
ENSBTAG00000015707	60.572	0.0526065	0.771309
ENSBTAG00000010106	102.115	0.0512752	0.852474
ENSBTAG00000015321	85.9619	0.00125634	-0.81546
ENSBTAG00000046107	22.3191	0.212235	-0.609859
ENSBTAG00000021609	61.1159	0.125819	-0.768948
ENSBTAG00000020054	13.1839	0.129282	-0.540191
ENSBTAG00000015083	59.2468	0.000359256	0.771715
ENSBTAG00000025413	101.317	0.0565144	0.833775
ENSBTAG00000024180	13.5818	0.154709	0.590965
ENSBTAG00000024177	84.2112	0.242157	0.8215
ENSBTAG00000031889	77.4996	0.137128	0.80658
ENSBTAG00000038173	28.083	0.0827937	0.665016
ENSBTAG00000010852	75.5344	0.0237007	-0.774175
ENSBTAG00000031753	13.1271	0.645026	-0.497851
ENSBTAG00000031771	69.3759	0.127961	0.789559
ENSBTAG00000039657	117.096	0.00238411	0.87995
ENSBTAG00000011677	112.789	0.000176457	0.856737
ENSBTAG00000007286	21.7054	0.103515	0.604313
ENSBTAG00000009055	101.843	0.0093759	0.81679
ENSBTAG00000005808	107.224	0.0956809	0.842968
ENSBTAG00000039326	13.9307	0.291898	-0.542932
ENSBTAG00000015178	20.3044	0.263251	0.629265
ENSBTAG00000011975	151.34	0.00415377	0.919653
ENSBTAG00000013368	111.918	0.00236002	0.858828
ENSBTAG00000034918	23.834	0.156458	0.61352
ENSBTAG00000009768	112.25	0.00209251	0.834797
ENSBTAG00000007881	43.8324	0.0966109	0.710332
ENSBTAG00000007883	46.1373	0.0975974	0.711638
ENSBTAG00000004662	12.1341	0.848414	0.47027
ENSBTAG00000011368	9.24419	0.764283	-0.478764
ENSBTAG00000012719	170.031	0.0050158	0.936129
ENSBTAG00000023947	21.6827	0.306989	0.60954
ENSBTAG00000021942	10.7257	0.558622	-0.452558
ENSBTAG00000023832	88.5238	0.00575572	0.799403
ENSBTAG00000019434	76.8488	0.0246872	-0.809973
ENSBTAG00000039292	51.0899	0.0549895	-0.717137
ENSBTAG00000042224	11.793	0.109463	-0.562153
ENSBTAG00000043641	30.0851	0.0130449	-0.671896
ENSBTAG00000003312	76.3432	0.137237	0.788776
ENSBTAG00000003395	76.1752	0.115309	0.795123
ENSBTAG00000043258	15.4876	0.0701948	-0.608606
ENSBTAG00000007847	59.7397	0.0467797	-0.763768
ENSBTAG00000039943	16.3471	0.546372	-0.601344
ENSBTAG00000002922	122.995	0.0079594	0.871831
ENSBTAG00000005147	96.8135	0.0400863	-0.819676
ENSBTAG00000014105	80.377	0.00512369	0.817397
ENSBTAG00000021504	79.8406	0.0414027	0.785654
ENSBTAG00000016506	102.09	0.187758	0.866783
ENSBTAG00000031483	6.58567	0.897761	0.397629
ENSBTAG00000018202	52.0476	0.00294538	-0.744512
ENSBTAG00000047786	18.4043	0.34022	0.624041
ENSBTAG00000006990	103.576	0.0509822	0.853707
ENSBTAG00000032557	129.241	0.011853	0.889764
ENSBTAG00000019208	66.5909	0.121231	-0.768435
ENSBTAG00000008645	107.986	0.0017865	0.844655
ENSBTAG00000007361	171.371	0.0905817	0.95223
ENSBTAG00000021455	133.409	0.0512077	0.881762
ENSBTAG00000044073	17.3668	0.0336788	-0.585975
ENSBTAG00000022238	34.3101	0.539265	-0.673584
ENSBTAG00000012024	33.8985	0.322288	-0.678391
ENSBTAG00000010994	111.519	0.00177493	0.848881
ENSBTAG00000012146	98.8278	0.297474	0.80066
ENSBTAG00000017690	27.2307	0.0409914	-0.641676
ENSBTAG00000021999	35.9653	0.00194934	0.669734
ENSBTAG00000046090	65.288	0.271988	0.764826
ENSBTAG00000018274	165.301	0.015994	0.948168
ENSBTAG00000006071	14.8397	0.395007	0.576728
ENSBTAG00000010777	126.305	0.0207334	0.8834
ENSBTAG00000010880	20.4542	0.389198	0.628114
ENSBTAG00000045244	20.2216	0.24619	-0.636742
ENSBTAG00000010336	137.067	0.000217112	0.87783
ENSBTAG00000047914	10.9577	0.982937	0.527757
ENSBTAG00000019015	72.212	0.0203846	0.764958
ENSBTAG00000019052	13.7441	0.0732543	-0.55202
ENSBTAG00000043081	20.7336	0.0709152	-0.625058
ENSBTAG00000017863	138.672	0.12272	0.909987
ENSBTAG00000001163	11.9798	0.0461211	0.539258
ENSBTAG00000010888	160.503	0.00017828	0.919622
ENSBTAG00000021132	15.0238	0.121037	-0.590083
ENSBTAG00000003877	54.6432	0.053872	-0.746451
ENSBTAG00000003907	84.2089	0.0606012	0.825325
ENSBTAG00000019194	25.768	0.00150805	-0.658539
ENSBTAG00000011034	28.235	0.0206935	-0.673346
ENSBTAG00000000957	55.3686	0.178117	0.765825
ENSBTAG00000018036	102.199	0.106767	0.854888
ENSBTAG00000015541	34.2684	0.075331	0.681252
ENSBTAG00000010606	144.676	0.020024	0.9073
ENSBTAG00000012691	99.302	0.0295012	0.843656
ENSBTAG00000004173	141.043	0.00151662	0.904163
ENSBTAG00000004150	87.0402	0.000675534	0.79149
ENSBTAG00000016446	14.3135	0.115906	-0.580477
ENSBTAG00000013145	120.086	0.0461332	-0.889086
ENSBTAG00000027626	138.173	0.0817767	0.903304
ENSBTAG00000005730	153.774	0.00138931	0.911706
ENSBTAG00000006680	36.9576	0.0456483	0.687173
ENSBTAG00000019543	87.1509	0.23534	0.779625
ENSBTAG00000016424	125.694	0.00693029	0.865929
ENSBTAG00000004502	76.1985	0.124089	-0.819704
ENSBTAG00000020649	69.7486	0.050862	-0.789104
ENSBTAG00000004386	27.5799	0.772023	0.641472
ENSBTAG00000005622	172.348	0.0527724	0.953324
ENSBTAG00000026376	100.036	0.160253	0.85065
ENSBTAG00000047520	81.9776	0.00809949	0.802987
ENSBTAG00000032373	15.7872	0.12615	0.602159
ENSBTAG00000018868	167.486	0.00641661	0.951488
ENSBTAG00000018869	90.5554	0.00521681	0.7855
ENSBTAG00000002176	91.1994	0.0765424	0.806249
ENSBTAG00000010309	91.5045	0.116672	0.82374
ENSBTAG00000008635	74.0273	0.00354337	0.783686
ENSBTAG00000008632	142.198	0.00118407	0.909448
ENSBTAG00000009047	90.6075	0.127052	0.810372
ENSBTAG00000007954	109.401	0.0300941	0.849619
ENSBTAG00000047448	104.556	0.0881455	0.850275
ENSBTAG00000019521	13.6236	0.102395	-0.534979
ENSBTAG00000003305	151.001	0.0399231	0.918407
ENSBTAG00000006212	20.5942	0.0076814	0.628443
ENSBTAG00000017082	134.348	0.00228577	0.895287
ENSBTAG00000016139	139.384	0.00324401	0.882458
ENSBTAG00000012050	165.066	0.0188242	0.947605
ENSBTAG00000008869	47.6105	0.130561	-0.707174
ENSBTAG00000047379	30.0634	0.056086	0.654226
ENSBTAG00000039720	16.7992	0.130083	-0.576198
ENSBTAG00000022825	113.223	0.00337491	0.841476
ENSBTAG00000009236	100.126	0.0051201	0.803702
ENSBTAG00000026199	42.2794	0.0301739	0.684217
ENSBTAG00000012049	107.228	0.0626131	0.846833
ENSBTAG00000038978	28.9448	0.00183992	-0.634978
ENSBTAG00000034580	47.0523	0.030251	0.66286

## Sheet: royalblue
hub gene within module royalblue
gene_id	connectivity	GS	MMroyalblue.x
ENSBTAG00000016619	29.2333	0.0101344	0.862177
ENSBTAG00000000752	39.7276	0.000250398	0.905713
ENSBTAG00000017140	5.05175	0.00902338	0.584938
ENSBTAG00000046931	2.58302	0.852465	0.50583
ENSBTAG00000000448	8.78645	0.169729	0.675254
ENSBTAG00000014727	7.39528	0.00344799	0.650765
ENSBTAG00000023814	36.3929	0.00498555	0.900331
ENSBTAG00000046288	5.78684	0.0393664	-0.618396
ENSBTAG00000001007	2.47489	0.0156707	0.536773
ENSBTAG00000005607	30.422	0.00504771	0.887824
ENSBTAG00000012861	47.4487	0.000625295	0.947191
ENSBTAG00000046286	31.1667	0.00210903	0.873751
ENSBTAG00000012980	20.3324	0.00185208	-0.793405
ENSBTAG00000010048	26.3231	0.000916371	0.859507
ENSBTAG00000015172	17.8508	0.00943997	0.772858
ENSBTAG00000033690	14.0614	0.04916	0.726489
ENSBTAG00000003788	8.95982	0.12273	0.678877
ENSBTAG00000011195	3.3593	0.0828246	0.559921
ENSBTAG00000007247	41.3386	8.14e-05	0.926455
ENSBTAG00000006882	28.4868	0.00209771	0.85468
ENSBTAG00000024476	19.2605	0.00787061	0.788206
ENSBTAG00000017564	13.6683	0.0189172	-0.750807
ENSBTAG00000038604	4.30887	0.316975	0.579536
ENSBTAG00000047443	22.2318	0.00509526	-0.824749
ENSBTAG00000048203	12.1553	0.184977	-0.75211
ENSBTAG00000001343	29.1345	0.00147214	0.873893
ENSBTAG00000002719	30.4798	0.00838116	0.884985
ENSBTAG00000017844	17.4663	0.0531116	0.744959
ENSBTAG00000011241	6.07279	0.00019586	0.634636
ENSBTAG00000015280	42.1468	0.00244607	0.940387
ENSBTAG00000009819	47.8496	4.78e-05	0.956906
ENSBTAG00000014326	38.2584	0.000963093	0.913082
ENSBTAG00000002826	32.6834	0.00802275	0.826916
ENSBTAG00000024726	40.24	0.00043162	0.921636
ENSBTAG00000015996	11.1211	0.0241924	0.713563
ENSBTAG00000015408	1.52509	0.17319	0.412368
ENSBTAG00000003036	4.21774	0.167794	-0.534561
ENSBTAG00000004484	6.64315	0.222444	0.582718
ENSBTAG00000008934	37.0313	0.00824663	0.872371
ENSBTAG00000008499	18.5527	0.0024851	0.76687
ENSBTAG00000021808	2.73488	0.259582	-0.443608
ENSBTAG00000015296	5.5812	0.00433238	0.61191
ENSBTAG00000019738	4.16937	0.0569434	0.595992
ENSBTAG00000039709	21.4418	0.00124992	0.809442
ENSBTAG00000013008	18.2576	0.00397177	0.792253
ENSBTAG00000011913	31.5016	0.00135284	0.878868
ENSBTAG00000015595	21.9125	0.0260107	0.823361
ENSBTAG00000030632	3.82041	0.0454615	0.566236
ENSBTAG00000022861	2.8264	0.109849	-0.52581
ENSBTAG00000019777	35.5775	5.82e-05	0.894817
ENSBTAG00000015879	7.68434	0.0219414	-0.668167
ENSBTAG00000015875	19.2286	0.0268628	0.764095
ENSBTAG00000038439	6.50081	0.108703	0.637822
ENSBTAG00000047801	6.78073	0.0686209	0.626791
ENSBTAG00000019276	9.42683	0.000842608	0.695415
ENSBTAG00000017869	10.4155	0.00230349	-0.724121
ENSBTAG00000009218	20.0753	0.0172478	0.743979
ENSBTAG00000010597	8.57537	0.0945956	0.671219
ENSBTAG00000017143	8.1372	0.0415928	0.647693
ENSBTAG00000030897	11.7896	0.0237915	0.716592
ENSBTAG00000016131	35.7748	0.00229147	0.874054
ENSBTAG00000004943	48.4049	0.00125577	0.954374
ENSBTAG00000035319	14.4025	0.00171833	0.726105
ENSBTAG00000009035	28.0386	0.0170024	0.795971
ENSBTAG00000004428	11.4322	0.00361986	0.691311
ENSBTAG00000024125	5.42136	0.212617	-0.615143
ENSBTAG00000021582	21.0791	8.54e-06	0.822404
ENSBTAG00000004082	3.09642	0.0468168	0.482315
ENSBTAG00000018531	5.06707	0.326142	0.476893
ENSBTAG00000021069	30.0219	3.04e-05	0.870189
ENSBTAG00000006551	33.823	0.000451282	0.888491
ENSBTAG00000021686	30.1889	0.00547103	0.876249
ENSBTAG00000009037	3.3108	0.107761	-0.565732
ENSBTAG00000002756	46.0268	0.000238027	0.945017
ENSBTAG00000046594	22.2534	0.00572404	0.81885
ENSBTAG00000008493	11.3261	0.0674603	0.691505
ENSBTAG00000001257	4.83415	0.00582594	-0.548252
ENSBTAG00000031569	3.20955	0.000636194	0.537808
ENSBTAG00000011814	5.02972	0.498178	0.610196
ENSBTAG00000001938	37.1321	0.000108913	0.913441
ENSBTAG00000008772	27.6913	0.0113457	0.827823
ENSBTAG00000037729	4.80125	0.251063	-0.579877
ENSBTAG00000020923	5.29828	0.156984	-0.601311
ENSBTAG00000004085	5.90885	0.023653	0.578664
ENSBTAG00000006185	25.9325	0.00288135	0.839727
ENSBTAG00000002224	39.7347	0.000972463	0.898531
ENSBTAG00000008181	14.5192	0.000681592	0.720693
ENSBTAG00000020269	12.2035	0.0119176	0.717729
ENSBTAG00000014746	3.28942	0.878131	-0.557763
ENSBTAG00000008758	47.6739	0.000933043	0.937473
ENSBTAG00000005293	21.7546	0.0310864	0.825392
ENSBTAG00000038337	10.3924	0.0596225	0.639455
ENSBTAG00000012184	33.7759	2.37e-06	0.886241
ENSBTAG00000044033	2.42638	0.0140052	-0.518928
ENSBTAG00000012925	27.7003	0.00248985	0.846293
ENSBTAG00000002298	33.8784	0.00027957	0.891461
ENSBTAG00000018164	13.1118	0.0100282	-0.744782
ENSBTAG00000023938	29.493	0.00174844	0.862294
ENSBTAG00000008216	50.598	0.000134269	0.964895
ENSBTAG00000039343	17.2341	0.0418308	0.708693
ENSBTAG00000006948	4.3748	0.163034	0.58648
ENSBTAG00000002837	4.22988	0.0346527	-0.582204
ENSBTAG00000015093	7.85115	0.108782	0.675746
ENSBTAG00000005456	34.0246	0.0197835	0.861307
ENSBTAG00000026704	34.8975	0.00280064	0.903477
ENSBTAG00000000629	23.0939	0.055549	0.805784
ENSBTAG00000007799	30.7631	0.000354239	0.873742
ENSBTAG00000020097	6.4935	0.0577054	0.614906
ENSBTAG00000021193	26.5021	0.0101852	0.835712
ENSBTAG00000046995	3.90804	0.0563462	-0.564206
ENSBTAG00000035530	7.39078	8.05e-05	-0.660495
ENSBTAG00000020100	18.4569	0.219492	0.755877
ENSBTAG00000007237	36.6546	0.00697848	0.866361
ENSBTAG00000002918	22.2401	0.0529924	0.798408
ENSBTAG00000016291	7.44305	0.368973	-0.657539
ENSBTAG00000010766	5.64113	0.0324612	0.633192
ENSBTAG00000007638	14.1871	3.41e-06	0.755918
ENSBTAG00000039462	38.5952	8.87e-05	0.918309
ENSBTAG00000005269	35.7424	4.69e-05	0.89604
ENSBTAG00000019496	13.6709	0.0012309	0.750382
ENSBTAG00000002331	43.6836	0.00077956	0.939487
ENSBTAG00000002900	4.14765	0.48569	0.510076
ENSBTAG00000019355	7.09399	0.00792912	-0.653998
ENSBTAG00000012443	8.7996	0.00775278	0.694
ENSBTAG00000005244	14.8617	0.00160631	-0.745855
ENSBTAG00000032821	3.26201	0.0271552	-0.562866
ENSBTAG00000038732	4.05246	0.027128	0.604266
ENSBTAG00000038047	15.5341	9.73e-05	0.746158
ENSBTAG00000003624	7.10344	0.0404176	-0.653469
ENSBTAG00000010276	19.0147	0.0887013	0.765925
ENSBTAG00000046325	45.5924	0.000268922	0.942398
ENSBTAG00000001649	3.10952	0.0283232	0.550545
ENSBTAG00000016406	38.9422	0.0113454	0.89116
ENSBTAG00000019984	22.8799	0.000218306	0.844027
ENSBTAG00000013009	33.6323	5.54e-05	0.888236
ENSBTAG00000018775	36.0137	0.0133813	0.888011
ENSBTAG00000003971	18.2636	0.0291705	0.791043
ENSBTAG00000000660	38.362	0.00107388	0.913843
ENSBTAG00000007783	44.1662	0.00193924	0.940137
ENSBTAG00000016746	37.1605	6.83e-05	0.901763
ENSBTAG00000020227	21.8411	0.00206486	0.823473
ENSBTAG00000044066	2.96988	0.0790102	-0.546948
ENSBTAG00000009396	31.8544	0.000261662	0.883823
ENSBTAG00000039937	11.1827	0.0617125	0.680521
ENSBTAG00000019264	20.5074	0.184041	0.735292
ENSBTAG00000018142	37.8251	0.00265384	0.91301
ENSBTAG00000009618	25.5229	0.0179825	0.852207
ENSBTAG00000007860	26.2913	0.0552856	0.776174
ENSBTAG00000000281	3.62717	0.0177569	0.551203
ENSBTAG00000024563	2.72808	0.0166844	-0.521904
ENSBTAG00000039552	34.6308	0.00306565	0.885364
ENSBTAG00000000590	19.2881	0.246742	0.716836
ENSBTAG00000019278	28.3369	0.0119771	0.817689
ENSBTAG00000019375	13.7944	0.000485044	-0.744445
ENSBTAG00000008180	30.4219	0.0109453	0.879463
ENSBTAG00000015955	18.5668	0.000193524	0.767226
ENSBTAG00000014239	50.0416	0.000361449	0.965836
ENSBTAG00000044175	13.1772	0.00932901	0.753716
ENSBTAG00000017026	29.1756	0.0130685	0.863351
ENSBTAG00000006972	31.1309	0.00335578	0.877892
ENSBTAG00000045954	3.63259	0.00349754	-0.54774
ENSBTAG00000010192	9.39816	0.035873	0.703899
ENSBTAG00000011752	1.83285	0.0808433	0.465769
ENSBTAG00000009097	27.2506	0.0788412	0.854102
ENSBTAG00000002418	27.9124	0.0383144	0.82619
ENSBTAG00000015350	4.7544	0.0701445	0.592757
ENSBTAG00000018643	32.893	0.00310204	0.842812
ENSBTAG00000002613	29.5686	0.0114168	0.861457
ENSBTAG00000045594	4.90074	0.0651971	0.589333
ENSBTAG00000047700	7.93854	0.173458	0.592884
ENSBTAG00000011635	12.9769	0.0108932	0.734897
ENSBTAG00000044006	10.6794	0.0216014	0.67228
ENSBTAG00000000638	33.0465	0.00243118	0.894022
ENSBTAG00000033441	8.41317	0.0691307	0.687081
ENSBTAG00000006404	24.0225	0.00228973	0.83255
ENSBTAG00000047062	3.57159	0.0583903	0.550624
ENSBTAG00000046544	13.9461	0.0167978	0.716763
ENSBTAG00000018882	9.71381	0.0849864	0.707708
ENSBTAG00000021681	19.986	0.0217116	0.797788
ENSBTAG00000020992	5.80045	0.0232394	-0.619415
ENSBTAG00000013100	35.3744	5.45e-05	0.901249
ENSBTAG00000001717	48.4058	0.000140079	0.958362
ENSBTAG00000002605	9.66163	0.0770463	-0.681667
ENSBTAG00000014355	4.67274	0.033719	0.591506
ENSBTAG00000006072	14.615	0.00529601	0.752807
ENSBTAG00000025009	8.01864	0.0235054	0.665703
ENSBTAG00000001830	13.1681	0.152143	0.753972
ENSBTAG00000010384	33.4016	0.00190575	0.891953
ENSBTAG00000019262	45.4675	0.00387999	0.92493
ENSBTAG00000048152	3.96906	0.0300125	0.485023
ENSBTAG00000022520	18.2466	0.134289	0.714274
ENSBTAG00000039485	5.86732	0.0306227	-0.595973
ENSBTAG00000008088	43.8658	0.00207972	0.935577
ENSBTAG00000000030	11.4003	0.151834	0.703606
ENSBTAG00000000042	11.7094	0.018515	0.650197
ENSBTAG00000015276	4.42139	0.234997	-0.578856
ENSBTAG00000013573	39.35	1.64e-05	0.917179
ENSBTAG00000021673	39.3475	0.00192954	0.907325
ENSBTAG00000018216	21.091	5.45e-05	0.820588
ENSBTAG00000009194	29.734	0.000494209	0.874161
ENSBTAG00000016726	20.765	0.137141	0.769265
ENSBTAG00000032026	4.69767	0.156723	0.568995
ENSBTAG00000009586	24.5405	0.000816151	0.842245
ENSBTAG00000000161	15.6062	0.0263854	-0.7459
ENSBTAG00000004937	14.026	0.00428524	0.748296
ENSBTAG00000014380	38.1482	0.00926816	0.919453
ENSBTAG00000001631	16.0857	0.0117153	0.771468
ENSBTAG00000006016	12.4963	0.00349099	0.710999
ENSBTAG00000015131	35.0916	0.00914441	0.906841
ENSBTAG00000047009	9.05212	0.0378354	-0.693118
ENSBTAG00000010721	14.9388	0.0273755	0.741135
ENSBTAG00000038397	2.64628	0.0866131	-0.507238
ENSBTAG00000014435	35.3061	0.0264454	0.882114
ENSBTAG00000031760	8.99963	0.057358	0.71122
ENSBTAG00000031761	5.60292	0.00122169	0.595426
ENSBTAG00000039163	20.6363	0.00518097	0.786163
ENSBTAG00000039812	4.1092	0.0866577	0.548214
ENSBTAG00000017329	14.097	0.00805085	0.737039
ENSBTAG00000046839	6.46021	0.363762	0.529959
ENSBTAG00000019237	7.44637	0.444308	0.565692
ENSBTAG00000045404	4.71982	0.255207	0.612794
ENSBTAG00000009383	47.8676	0.00320077	0.934007
ENSBTAG00000005129	27.5652	0.00970331	0.845706
ENSBTAG00000002444	20.4698	0.116953	0.715494
ENSBTAG00000017446	40.2397	0.00118726	0.904645
ENSBTAG00000017582	10.6568	0.00308816	0.717449
ENSBTAG00000000064	32.4251	0.00165247	0.894997
ENSBTAG00000017514	2.06939	0.0503849	-0.500861
ENSBTAG00000010109	49.4292	0.00117496	0.952142
ENSBTAG00000002620	17.6787	0.020847	0.799034
ENSBTAG00000045788	5.912	0.0231854	0.623037
ENSBTAG00000005825	16.4165	0.00047176	0.789049
ENSBTAG00000034393	4.9656	0.272361	-0.616067
ENSBTAG00000017133	3.79814	0.200068	0.500755
ENSBTAG00000017021	13.5312	0.127177	0.758918
ENSBTAG00000019743	33.7263	0.00691191	0.882469
ENSBTAG00000006591	30.4336	0.00175502	0.867387
ENSBTAG00000026375	5.633	0.0111154	0.60275
ENSBTAG00000007955	2.89531	0.00809874	-0.542662
ENSBTAG00000013669	11.6442	0.00745805	0.652005
ENSBTAG00000013081	6.90426	0.00954836	0.566698
ENSBTAG00000046010	11.7805	0.0104984	0.711203
ENSBTAG00000043575	7.12615	0.201654	-0.64925

## Sheet: skyblue
hub gene within module skyblue
gene_id	connectivity	GS	MMskyblue
ENSBTAG00000034347	19.5448	0.334251	0.871375
ENSBTAG00000004705	8.32035	0.217867	0.657395
ENSBTAG00000014567	11.1525	0.378551	0.74036
ENSBTAG00000008111	4.16026	0.619807	0.585199
ENSBTAG00000019552	10.747	0.677112	0.775188
ENSBTAG00000018513	25.2842	0.667299	0.912056
ENSBTAG00000008966	12.8849	0.0472766	0.768013
ENSBTAG00000012718	11.2574	0.333747	0.772528
ENSBTAG00000011121	11.9319	0.939169	0.79094
ENSBTAG00000010225	14.3929	0.934389	0.798621
ENSBTAG00000012625	3.87426	0.0763999	-0.5965
ENSBTAG00000030974	23.2182	0.647589	0.895209
ENSBTAG00000030973	6.64223	0.920617	0.724984
ENSBTAG00000038992	15.7601	0.359498	-0.832604
ENSBTAG00000034449	3.58167	0.739524	0.609021
ENSBTAG00000026848	20.5767	0.211702	0.839575
ENSBTAG00000012348	7.84136	0.0566991	-0.726458
ENSBTAG00000005163	19.8095	0.106317	0.843605
ENSBTAG00000019026	6.18694	0.852976	0.696628
ENSBTAG00000031461	3.55096	0.0539074	-0.609703
ENSBTAG00000018942	13.1956	0.757433	0.799939
ENSBTAG00000008921	6.57635	0.254945	0.675894
ENSBTAG00000019801	5.6405	0.524044	-0.656838
ENSBTAG00000002555	23.4549	0.881899	0.907241
ENSBTAG00000007904	29.801	0.850682	0.952232
ENSBTAG00000015044	9.30747	0.933983	0.743095
ENSBTAG00000012246	13.8144	0.665579	0.820627
ENSBTAG00000015157	24.5475	0.418837	0.910065
ENSBTAG00000009956	21.4022	0.780654	0.879103
ENSBTAG00000021978	5.70445	0.0596341	0.580711
ENSBTAG00000000820	21.0252	0.570911	0.858786
ENSBTAG00000011145	12.1785	0.451579	0.724693
ENSBTAG00000021469	14.2567	0.136437	0.833742
ENSBTAG00000039231	23.0778	0.875004	0.911763
ENSBTAG00000020704	17.0726	0.797689	0.839553
ENSBTAG00000003864	4.52866	0.283796	0.605396
ENSBTAG00000004799	4.05951	0.184798	0.614843
ENSBTAG00000002917	20.9156	0.339122	0.894233
ENSBTAG00000006434	8.94085	0.42343	0.698903
ENSBTAG00000011935	6.00411	0.362432	0.68118
ENSBTAG00000032425	11.3842	0.160288	0.790665
ENSBTAG00000011961	28.3374	0.89455	0.929549
ENSBTAG00000005574	18.0903	0.402694	0.832759
ENSBTAG00000044155	9.71842	0.0866473	0.739792
ENSBTAG00000009737	15.777	0.409527	0.817969
ENSBTAG00000033278	19.8096	0.715593	0.881535
ENSBTAG00000021036	20.9411	0.198761	0.880548
ENSBTAG00000009803	16.6248	0.411209	0.819148
ENSBTAG00000017451	20.4992	0.270861	0.880625
ENSBTAG00000025191	20.2236	0.566187	0.830751
ENSBTAG00000010068	20.7896	0.815008	0.894228
ENSBTAG00000008484	4.46922	0.407415	-0.646867
ENSBTAG00000036242	3.81356	0.671804	0.614894
ENSBTAG00000006019	11.3977	0.043032	0.759977
ENSBTAG00000033010	9.71055	0.775978	0.766066
ENSBTAG00000000156	11.9125	0.662846	0.741893
ENSBTAG00000008448	3.70582	0.231558	0.554444
ENSBTAG00000031347	5.98179	0.814062	-0.69237
ENSBTAG00000008884	22.7247	0.335151	0.90198
ENSBTAG00000002033	11.939	0.372739	0.749485
ENSBTAG00000012274	4.98826	0.30146	-0.639788
ENSBTAG00000025274	13.6621	0.293162	0.794568
ENSBTAG00000016391	5.36449	0.348109	0.692678
ENSBTAG00000046232	15.3291	0.564866	0.799507
ENSBTAG00000011315	5.4775	0.236396	0.692868
ENSBTAG00000006367	5.66327	0.897205	0.685322
ENSBTAG00000004472	16.5563	0.346136	0.822019
ENSBTAG00000024878	4.52584	0.388956	-0.636542
ENSBTAG00000010103	10.3539	0.905881	0.775465
ENSBTAG00000011820	21.6913	0.264328	0.892886
ENSBTAG00000013793	5.60633	0.173193	0.537673
ENSBTAG00000012408	26.1322	0.925685	0.91729
ENSBTAG00000010239	2.85202	0.0292861	-0.564118
ENSBTAG00000015132	3.59006	0.394134	0.637465
ENSBTAG00000020279	19.0827	0.979165	0.843968
ENSBTAG00000005371	3.97913	0.852833	0.598711
ENSBTAG00000015244	14.7731	0.230669	0.821251
ENSBTAG00000007129	6.4167	0.00315829	0.625242
ENSBTAG00000000696	10.8284	0.934093	0.743217
ENSBTAG00000009830	8.25391	0.727129	0.733586
ENSBTAG00000003454	11.5361	0.348928	0.775507
ENSBTAG00000039968	15.2236	0.284578	0.827399
ENSBTAG00000039571	6.08484	0.36927	0.705193
ENSBTAG00000010387	17.0181	0.832178	0.840586
ENSBTAG00000027446	25.1874	0.520343	0.909678
ENSBTAG00000001204	5.45052	0.884682	0.670863
ENSBTAG00000015434	12.8317	0.387829	0.800079
ENSBTAG00000014623	8.15822	0.251633	0.700982
ENSBTAG00000001112	19.8526	0.806981	0.869124
ENSBTAG00000018785	22.8409	0.996748	0.892437
ENSBTAG00000017475	24.375	0.999726	0.904568
ENSBTAG00000010913	11.264	0.335943	0.77234
ENSBTAG00000008291	8.79719	0.381819	0.74805
ENSBTAG00000011473	25.4883	0.255979	0.906787
ENSBTAG00000016208	14.4529	0.702593	0.820406
ENSBTAG00000009165	8.2378	0.423131	-0.743283
ENSBTAG00000017328	17.2934	0.518583	0.835565
ENSBTAG00000026068	8.88653	0.0194608	0.743245
ENSBTAG00000013294	6.86013	0.323616	0.70537
ENSBTAG00000013064	12.9355	0.0447379	0.786804
ENSBTAG00000020755	15.6464	0.335392	0.849149
ENSBTAG00000014319	4.91311	0.792615	0.641312
ENSBTAG00000006709	3.51439	0.751838	0.564342
ENSBTAG00000018723	3.6037	0.330727	-0.616811
ENSBTAG00000024482	19.696	0.713309	0.830669
ENSBTAG00000018220	5.91231	0.0356563	-0.690693
ENSBTAG00000038079	20.2984	0.716404	0.885381
ENSBTAG00000007804	16.6267	0.29027	0.804232
ENSBTAG00000016444	7.28592	0.0506811	0.70883
ENSBTAG00000018004	12.444	0.942298	0.819511
ENSBTAG00000007431	14.8333	0.723904	0.826732
ENSBTAG00000008172	24.6309	0.840946	0.924173
ENSBTAG00000009294	3.05241	0.23863	-0.556126
ENSBTAG00000017044	6.74942	0.625524	0.687469
ENSBTAG00000005766	8.77415	0.174897	0.685621
ENSBTAG00000047175	17.4775	0.975908	0.839489
ENSBTAG00000007013	21.7747	0.727027	0.893422
ENSBTAG00000000205	17.3974	0.722367	0.863162
ENSBTAG00000019341	4.65259	0.451893	-0.66757
ENSBTAG00000040279	9.3645	0.803156	0.733489
ENSBTAG00000030542	10.7787	0.738454	0.733008
ENSBTAG00000009987	5.82672	0.491826	0.558942
ENSBTAG00000008092	14.4694	0.991076	0.832976
ENSBTAG00000021003	10.7755	0.690096	0.781296
ENSBTAG00000007520	14.101	0.854414	0.787739
ENSBTAG00000002788	3.85675	0.61287	0.584281
ENSBTAG00000013402	4.39792	0.765129	-0.647201
ENSBTAG00000019106	16.6649	0.771395	0.79561
ENSBTAG00000031454	11.9214	0.862774	-0.788594
ENSBTAG00000001338	16.023	0.0671565	0.807086
ENSBTAG00000013525	26.4662	0.464183	0.926829
ENSBTAG00000000585	11.7475	0.131429	0.712777
ENSBTAG00000000582	16.5104	0.912603	0.85522
ENSBTAG00000000580	29.124	0.863428	0.952884
ENSBTAG00000011182	17.9959	0.748277	0.868615
ENSBTAG00000014314	10.6704	0.0856888	-0.756858
ENSBTAG00000018941	5.44391	0.639845	0.687217
ENSBTAG00000001391	9.77838	0.698053	-0.7698
ENSBTAG00000019928	7.12441	0.370507	0.687496
ENSBTAG00000001474	17.3197	0.84128	0.852098
ENSBTAG00000020242	12.6278	0.654437	0.800066
ENSBTAG00000018857	15.4454	0.193622	0.810786
ENSBTAG00000006288	19.4595	0.578748	0.871817
ENSBTAG00000033727	10.7391	0.121208	0.750251
ENSBTAG00000007890	15.0087	0.193219	0.807312
ENSBTAG00000009842	6.53727	0.973789	0.707163
ENSBTAG00000005031	4.67914	0.675705	0.633341
ENSBTAG00000011470	10.4909	0.581261	-0.753106
ENSBTAG00000017871	11.8943	0.32346	0.799863
ENSBTAG00000043567	5.66209	0.131749	0.638486
ENSBTAG00000043570	11.5186	0.518624	0.778116

## Sheet: steelblue
hub gene within module steelblue
gene_id	connectivity	GS	MMsteelblue
ENSBTAG00000023666	15.6551	0.582183	0.793982
ENSBTAG00000046854	2.58776	0.935434	0.563019
ENSBTAG00000040161	2.28908	0.0837139	-0.582663
ENSBTAG00000005657	2.9171	0.287738	-0.602295
ENSBTAG00000016961	4.87249	0.0382079	0.685555
ENSBTAG00000006222	11.0455	0.0465964	0.749131
ENSBTAG00000002896	2.5522	0.684889	0.59603
ENSBTAG00000047620	3.77777	0.792118	-0.657908
ENSBTAG00000031845	18.9771	0.619588	0.853405
ENSBTAG00000003184	13.982	0.571896	0.815156
ENSBTAG00000016096	4.30004	0.13735	-0.669567
ENSBTAG00000013178	23.6437	0.83425	0.888826
ENSBTAG00000006472	3.05923	0.0706644	-0.614399
ENSBTAG00000047426	7.4525	0.586076	0.741023
ENSBTAG00000018581	7.26884	0.734378	0.723594
ENSBTAG00000001132	2.32908	0.497936	0.583513
ENSBTAG00000047783	9.57782	0.385658	0.771625
ENSBTAG00000019298	18.5317	0.141881	0.873381
ENSBTAG00000015415	3.79572	0.799716	-0.653923
ENSBTAG00000006342	12.2341	0.981815	0.713867
ENSBTAG00000001297	24.3073	0.0690341	0.892274
ENSBTAG00000017846	9.44842	0.11682	0.76903
ENSBTAG00000003217	2.38309	0.180605	0.586757
ENSBTAG00000000888	18.0154	0.0555696	0.819095
ENSBTAG00000047988	12.6906	0.0580374	-0.814424
ENSBTAG00000046294	32.7048	0.073233	0.974503
ENSBTAG00000038576	20.5984	0.0367153	0.852431
ENSBTAG00000021752	2.21353	0.343238	0.568478
ENSBTAG00000018448	2.5374	0.429044	-0.587567
ENSBTAG00000024144	3.36003	0.228008	-0.629238
ENSBTAG00000015113	8.66188	0.613557	0.721332
ENSBTAG00000014655	8.66287	0.242382	0.76682
ENSBTAG00000016275	4.55126	0.245828	-0.646057
ENSBTAG00000030994	12.52	0.50297	0.800881
ENSBTAG00000025812	6.69035	0.322055	0.661942
ENSBTAG00000013842	5.67154	0.177827	-0.709261
ENSBTAG00000012192	2.33085	0.29629	0.498069
ENSBTAG00000008352	17.4201	0.052323	0.867991
ENSBTAG00000008351	5.53831	0.587492	0.679863
ENSBTAG00000026610	6.16822	0.498988	0.711263
ENSBTAG00000000745	31.9916	0.0762573	0.963663
ENSBTAG00000014533	25.083	0.257459	0.928846
ENSBTAG00000017335	2.77223	0.507738	0.597459
ENSBTAG00000013736	2.89884	0.284822	0.580319
ENSBTAG00000045585	6.81911	0.327655	0.716006
ENSBTAG00000018318	3.79366	0.0384755	0.649134
ENSBTAG00000032206	30.1936	0.062197	0.952292
ENSBTAG00000047628	13.123	0.189474	0.785109
ENSBTAG00000045887	33.6237	0.176466	0.98092
ENSBTAG00000009733	5.42565	0.347926	0.628226
ENSBTAG00000000251	9.25557	0.717755	0.732969
ENSBTAG00000006083	26.0598	0.346004	0.941491
ENSBTAG00000010314	26.4399	0.339066	0.930039
ENSBTAG00000010316	9.89186	0.0137176	0.724563
ENSBTAG00000008197	6.97511	0.019964	0.654025
ENSBTAG00000031658	27.5221	0.0569998	0.934052
ENSBTAG00000000755	3.2453	0.142376	-0.592262
ENSBTAG00000014979	15.11	0.308223	-0.848811
ENSBTAG00000007470	19.5597	0.512078	0.867234
ENSBTAG00000009076	29.9283	0.195776	0.960539
ENSBTAG00000019459	18.0344	0.399114	0.836327
ENSBTAG00000004364	2.40467	0.823468	-0.586616
ENSBTAG00000004824	18.2326	0.920732	0.814634
ENSBTAG00000012772	8.81753	0.629158	0.716935
ENSBTAG00000013222	2.92141	0.902959	0.603603
ENSBTAG00000012403	19.9454	0.726917	0.849135
ENSBTAG00000012074	2.34316	0.951429	0.570606
ENSBTAG00000009679	6.04823	0.654136	0.726435
ENSBTAG00000046120	1.07937	0.244287	-0.450181
ENSBTAG00000016826	9.76578	0.406705	0.79234
ENSBTAG00000011439	31.4292	0.114994	0.968492
ENSBTAG00000004780	9.79349	0.170187	0.778278
ENSBTAG00000017468	5.21194	0.663718	0.632225
ENSBTAG00000044185	24.8004	0.472029	0.926914
ENSBTAG00000008193	3.00168	0.504851	0.607748
ENSBTAG00000037815	8.93886	0.071207	0.761069
ENSBTAG00000038748	21.5451	0.742827	0.859855
ENSBTAG00000039056	5.12729	0.036398	0.678817
ENSBTAG00000037751	9.7165	0.0867837	0.781096
ENSBTAG00000037644	8.79613	0.801565	0.768801
ENSBTAG00000018482	6.40211	0.171003	0.718316
ENSBTAG00000020285	11.5619	0.0526437	0.763834
ENSBTAG00000002007	6.54034	0.0674079	0.665094
ENSBTAG00000027477	7.19174	0.0196713	-0.724299
ENSBTAG00000009072	8.38562	0.149807	-0.757472
ENSBTAG00000008629	7.77986	0.657751	0.748888
ENSBTAG00000017733	24.3507	0.0389274	0.917454
ENSBTAG00000019811	4.20151	0.299355	-0.630119
ENSBTAG00000003977	3.56418	0.588784	0.602096
ENSBTAG00000031214	2.58102	0.641039	-0.536449
ENSBTAG00000026119	3.45276	0.181382	0.534326
ENSBTAG00000002361	21.3852	0.0982426	0.899567
ENSBTAG00000009349	2.89517	0.11175	-0.584444
ENSBTAG00000014537	7.39866	0.0534152	-0.725833
ENSBTAG00000000795	5.54004	0.61421	-0.677768
ENSBTAG00000010562	11.1706	0.438205	0.79173
ENSBTAG00000047428	14.8958	0.497183	0.825657
ENSBTAG00000043963	23.9328	0.113889	0.910854
ENSBTAG00000039325	29.4152	0.150221	0.957308
ENSBTAG00000047331	25.0405	0.259614	0.923324
ENSBTAG00000003297	4.61153	0.664549	0.685773
ENSBTAG00000046611	3.4486	0.150975	0.646388
ENSBTAG00000001526	20.068	0.870579	0.903762
ENSBTAG00000048096	17.7773	0.185469	0.867173
ENSBTAG00000021273	4.72074	0.139426	-0.616621
ENSBTAG00000004024	10.4694	0.0498404	0.777203
ENSBTAG00000010828	3.61266	0.556403	0.559545
ENSBTAG00000021291	9.4915	0.342906	0.771628
ENSBTAG00000001171	3.6987	0.643345	-0.639205
ENSBTAG00000032763	13.7081	0.135006	0.792167
ENSBTAG00000009639	2.92892	0.102376	0.539367
ENSBTAG00000004588	9.24019	0.0792001	-0.747953
ENSBTAG00000009495	5.03065	0.0571125	0.685396
ENSBTAG00000000336	6.42283	0.882196	0.681295
ENSBTAG00000009364	4.68263	0.096708	0.626568
ENSBTAG00000030416	20.4967	0.0682596	0.85534
ENSBTAG00000011616	5.53822	0.957623	0.694254
ENSBTAG00000010311	2.64381	0.991635	-0.597962
ENSBTAG00000046372	14.3083	0.387654	0.828192
ENSBTAG00000011990	3.15994	0.0379165	0.490016
ENSBTAG00000006035	3.89263	0.476236	-0.609874
ENSBTAG00000001610	29.6334	0.0819413	0.946861
ENSBTAG00000006189	8.52913	0.144151	0.746048
ENSBTAG00000046693	4.5982	0.820445	0.660705
ENSBTAG00000018663	10.4924	0.398891	0.804488
ENSBTAG00000047635	6.79585	0.563683	-0.719512
ENSBTAG00000020076	13.7536	0.00251402	0.763003
ENSBTAG00000011300	24.0495	0.0649916	0.888673
ENSBTAG00000013530	8.70365	0.310834	0.765849
ENSBTAG00000006960	9.21581	0.740615	-0.74895
ENSBTAG00000007530	26.0756	0.165355	0.93037
ENSBTAG00000021856	9.02202	0.252754	0.742208
ENSBTAG00000015177	2.45606	0.414472	0.583117
ENSBTAG00000015745	21.4832	0.0809765	0.906892
ENSBTAG00000021416	18.2915	0.124419	0.877004
ENSBTAG00000011660	12.7283	0.771883	0.785347
ENSBTAG00000046204	1.965	0.457974	0.507681
ENSBTAG00000020084	3.79221	0.262423	0.655126
ENSBTAG00000016413	17.154	0.513015	0.852629
ENSBTAG00000038921	20.068	0.478951	0.899768
ENSBTAG00000038757	27.9898	0.355158	0.936052
ENSBTAG00000026418	23.2693	0.608679	0.894732
ENSBTAG00000026417	20.0918	0.769745	0.866704
ENSBTAG00000019357	5.46249	0.518756	-0.711697
ENSBTAG00000031551	7.14069	0.316883	-0.742559
ENSBTAG00000006457	26.017	0.0309422	0.930316
ENSBTAG00000003432	7.80618	0.0159678	-0.701294
