# Supplementary material for: Integrating RNA-Seq with GWAS reveals novel insights into the molecular mechanism underpinning ketosis in cattle
Source: BMC Genomics. 2020 Jul 17;21:489. doi: 10.1186/s12864-020-06909-z (PMC7367229; doi:10.1186/s12864-020-06909-z)
Supplement: Supplementary file 7 — Additional file 7: Table S6. Phenome-wide analysis results for five candidate genes. [file 12864_2020_6909_MOESM7_ESM.xlsx]

## Sheet: MAFA
MAFA PheWAS
atlas ID	PMID	Year	Domain	Trait	P-value	N	FDR
3456	31427789	2019	Metabolic	Impedance measures - Leg fat percentage (left)	1.19e-07	379786	2.64e-05
4085	30297969	2018	Endocrine	Type 2 Diabetes	3.85e-07	898130	3.25e-05
3441	31427789	2019	Metabolic	Impedance measures - Body fat percentage	5.26e-07	379615	3.25e-05
3442	31427789	2019	Metabolic	Impedance measures - Whole body fat mass	6.96e-07	379203	3.25e-05
3469	31427789	2019	Metabolic	Impedance measures - Trunk fat mass	7.32e-07	379578	3.25e-05
3468	31427789	2019	Metabolic	Impedance measures - Trunk fat percentage	1.45e-06	379600	5.38e-05
4074	30239722	2018	Metabolic	Body Mass Index	2.04e-06	806834	6.31e-05
3452	31427789	2019	Metabolic	Impedance measures - Leg fat percentage (right)	2.28e-06	379806	6.31e-05
3457	31427789	2019	Metabolic	Impedance measures - Leg fat mass (left)	3.26e-06	379783	8.05e-05
3435	31427789	2019	Metabolic	Body Mass Index	7.09e-06	385336	0.000157291
3445	31427789	2019	Metabolic	Impedance measures - Body Mass Index (BMI)	9.98e-06	379831	0.000201459
3453	31427789	2019	Metabolic	Impedance measures - Leg fat mass (right)	1.31e-05	379802	0.000242221
3464	31427789	2019	Metabolic	Impedance measures - Arm fat percentage (left)	2.37e-05	379699	0.000405065
3460	31427789	2019	Metabolic	Impedance measures - Arm fat percentage (right)	2.86e-05	379752	0.000453847
3436	31427789	2019	Metabolic	Weight	4.79e-05	385473	0.000708195
3440	31427789	2019	Metabolic	Impedance measures - Weight	5.6e-05	379840	0.000776445
3461	31427789	2019	Metabolic	Impedance measures - Arm fat mass (right)	0.00014166	379725	0.00184991
4086	30297969	2018	Endocrine	Type 2 Diabetes (adjusted for BMI)	0.00015641	898130	0.00190663
4130	29403010	2018	Immunological	Neutrophil count	0.00016318	62076	0.00190663
3465	31427789	2019	Metabolic	Impedance measures - Arm fat mass (left)	0.0002046	379663	0.00227106
39	27046643	2016	Cognitive	Memory	0.00021823	112067	0.002307
3185	31427789	2019	Metabolic	Waist circumference	0.00024319	385932	0.00245401
4327	30643256	2019	Psychiatric	Well-being spectrum	0.00028425	2311184	0.00274363
3186	31427789	2019	Metabolic	Hip circumference	0.00036145	385887	0.00334341
3546	31427789	2019	Body Structures	Mouth/teeth dental problems: Bleeding gums	0.00038014	385026	0.00337564
4070	BioRxiv: https://doi.org/10.1101/261081	2018	Psychiatric	Ever smoker	0.00053188	518633	0.00443556
4044	30124842	2018	Metabolic	Body Mass Index	0.00053946	681275	0.00443556
4205	31152163	2019	Metabolic	Estimated glomerular filtration rate	0.00064605	765348	0.00512225
3487	31427789	2019	Nutritional	Bread type: Wholemeal or wholegrain	0.00073573	372617	0.00563214
4076	30239722	2018	Metabolic	Body Mass Index (female)	0.00085741	434794	0.00634483
3601	31427789	2019	Endocrine	Non-cancer illness code, self-reported: diabetes	0.0010053	289307	0.00714979
4093	29844566	2018	Cognitive	Verbal-numerical reasoning	0.0010306	168033	0.00714979
261	25772697	2015	Immunological	CD8:%SCM	0.0013497	669	0.0090798
3686	31427789	2019	Endocrine	Diagnoses - secondary ICD10: E11 Type 2 diabetes mellitus	0.0014258	244890	0.00930964
3201	31427789	2019	Environment	Job involves heavy manual or physical work	0.0014843	220789	0.0094147
3412	31427789	2019	Skeletal	Sitting height	0.0015803	385393	0.00954483
4320	30643256	2019	Activities	Positive affect (univariate)	0.001594	410603	0.00954483
3328	31427789	2019	Endocrine	Diabetes (diagnosed by doctor)	0.0016338	385420	0.00954483
3476	31427789	2019	Activities	Own or rent accommodation lived in: Own outright (by you or someone in your household)	0.0017003	383032	0.00967863
4206	31152163	2019	Metabolic	Estimated glomerular filtration rate	0.0017754	567460	0.00985347
273	25772697	2015	Immunological	CD8:%SCM	0.001972	669	0.0103164
3654	31427789	2019	Psychiatric	Smoking status: Never	0.0019987	384964	0.0103164
4129	29403010	2018	Immunological	White blood cell count	0.0020149	107964	0.0103164
455	24816252	2014	Metabolic	Cofactors and vitamins::Tocopherol metabolism::alpha-tocopherol	0.0020447	7725	0.0103164
4096	29452408	2018	Ophthalmological	Open-angle glaucoma	0.0022541	22795	0.0109385
4075	30239722	2018	Metabolic	Body Mass Index (male)	0.0023058	374756	0.0109385
3482	31427789	2019	Nutritional	Milk type used: Skimmed	0.0023158	373135	0.0109385
148	26426971	2015	Metabolic	Body Mass Index (male <= 50 yrs)	0.0023707	21989	0.0109645
645	24816252	2014	Metabolic	Xenobiotics::Xanthine metabolism::7-methylxanthine	0.0026649	5901	0.011884
3477	31427789	2019	Activities	Own or rent accommodation lived in: Own with a mortgage	0.0027065	383032	0.011884
3485	31427789	2019	Nutritional	Bread type: White	0.0027301	372617	0.011884
134	23754948	2013	Metabolic	Waist circumference (male, adjusted for BMI)	0.0029804	36231	0.012724
3854	27863252	2016	Immunological	Monocyte percentage of white cells (two-way meta)	0.0030806	131305	0.0129036
3335	31427789	2019	Psychiatric	Light smokers, at least 100 smokes in lifetime	0.0031627	105610	0.0129803
4067	30038396	2018	Cognitive	Cognitive performance	0.0032347	257828	0.0129803
442	24816252	2014	Metabolic	Carbohydrate::Glycolysis, gluconeogenesis, pyruvate metabolism::glycerate	0.0032743	7778	0.0129803
3682	31427789	2019	Skeletal	Diagnoses - main ICD10: R10 Abdominal and pelvic pain	0.0039885	300791	0.0155342
3204	31427789	2019	Activities	Number of days/week walked 10+ minutes	0.0041462	379927	0.0158699
3243	31427789	2019	Nutritional	Dried fruit intake	0.0045581	351952	0.0171508
1013	27989323	2017	Immunological	Vascular endothelial growth factor	0.0046994	7118	0.0173878
84	26367794	2015	Skeletal	Forearm BMD	0.0048661	32965	0.0177094
130	23754948	2013	Metabolic	Hip circumference (male, adjusted for BMI)	0.005205	34942	0.0186373
4217	31015401	2019	Environmental	Drugs used in diabetes	0.0054454	305913	0.0188054
3971	29304378	2018	Skeletal	Total body BMD	0.0054572	66628	0.0188054
3351	31427789	2019	Mortality	Had other major operations	0.0055061	206807	0.0188054
3844	27863252	2016	Immunological	Hemoglobin concentration (two-way meta)	0.005721	132596	0.0192434
3890	27863252	2016	Immunological	Monocyte percentage of white cells (three-way meta)	0.0059782	170494	0.0196068
4321	30643256	2019	Psychiatric	Neuroticism (univariate)	0.0060057	523783	0.0196068
4230	31015401	2019	Environmental	Opioids	0.0061241	78808	0.0197036
4442	30053915	2018	Cell	Epstein Barr Virus antigen EBNA IgG levels	0.0065403	914	0.0207421
229	25772697	2015	Immunological	mDC:%CD1c+	0.006694	669	0.0209305
227	25772697	2015	Immunological	mDC:%CD1c-	0.0072025	669	0.0218901
3282	31427789	2019	Social Interactions	Number of full brothers	0.0072734	380062	0.0218901
3372	31427789	2019	Respiratory	Age hay fever, rhinitis or eczema diagnosed	0.0072967	77452	0.0218901
3206	31427789	2019	Activities	Number of days/week of moderate physical activity 10+ minutes	0.0074521	367908	0.0219558
3886	27863252	2016	Immunological	Mean corpuscular hemoglobin concentration (three-way meta)	0.0075164	172851	0.0219558
3480	31427789	2019	Nutritional	Milk type used: Full cream	0.0080216	373135	0.0231272
3634	31427789	2019	Environment	Illnesses of father: Diabetes	0.0083724	355137	0.0238291
232	25772697	2015	Immunological	mDC (2):%CD1c+	0.0085946	669	0.0241519
463	24816252	2014	Metabolic	Energy::Oxidative phosphorylation::phosphate	0.0088541	7789	0.0245661
4719	BioRxiv: https://doi.org/10.1101/288627	2019	Neurological	Corticospinal tract mode of anisotropy	0.0089633	17706	0.0245661
3455	31427789	2019	Metabolic	Impedance measures - Leg predicted mass (right)	0.009105	379793	0.0246501
3274	31427789	2019	Dermatological	Ease of skin tanning	0.0094046	378364	0.0251545
982	27989323	2017	Immunological	Interleukin-12p70	0.0097886	8270	0.0258699
682	24816252	2014	Metabolic	::::X-10395	0.010026	7784	0.0261455
231	25772697	2015	Immunological	mDC (2):%CD1c-	0.01014	669	0.0261455
3652	31427789	2019	Environment	Illnesses of siblings: Diabetes	0.010278	309116	0.0261455
3187	31427789	2019	Skeletal	Standing height	0.010364	385748	0.0261455
3454	31427789	2019	Metabolic	Impedance measures - Leg fat-free mass (right)	0.010812	379793	0.0269693
263	25772697	2015	Immunological	DNT:%CD127+TEF	0.011112	669	0.0274096
4272	30846698	2019	Psychiatric	Sleep duration	0.011606	446118	0.0279266
3236	31427789	2019	Psychiatric	Past tobacco smoking	0.011689	355594	0.0279266
1003	27989323	2017	Immunological	Macrophage inflammatory protein-1 (CCL3)	0.011699	3522	0.0279266
4255	30952852	2019	Psychiatric	Sleep efficiency	0.011865	84810	0.0280216
3381	31427789	2019	Cognitive	Prospective memory test - Time to answer	0.012349	128912	0.0288577
3528	31427789	2019	Nutritional	Never eat eggs, dairy, wheat, sugar: Eggs or foods containing eggs	0.012776	384986	0.0291658
4653	BioRxiv: https://doi.org/10.1101/288561	2019	Neurological	Corticospinal tract fractional anisotropy	0.012821	17706	0.0291658
4480	31676860	2019	Neurological	Right fusiform	0.012875	19629	0.0291658
3253	31427789	2019	Nutritional	Cereal intake	0.013679	368775	0.030616
3878	27863252	2016	Immunological	Granulocyte percentage of myeloid white cells (three-way meta)	0.013791	169545	0.030616
3309	31427789	2019	Activities	Wears glasses or contact lenses	0.014123	386016	0.0309015
981	27989323	2017	Immunological	Interleukin-10	0.014198	7681	0.0309015
497	24816252	2014	Metabolic	Lipid::Fatty acid, dicarboxylate::2-hydroxyglutarate	0.015258	6287	0.0327386
3793	30804565	2019	Psychiatric	Sleep duration	0.015337	384317	0.0327386
4317	30643251	2019	Psychiatric	Drinks per day	0.016202	537349	0.0338221
3246	31427789	2019	Nutritional	Processed meat intake	0.016244	385801	0.0338221
3565	31427789	2019	Activities	Vitamin and mineral supplements: Vitamin E	0.016433	384452	0.0338221
713	24816252	2014	Metabolic	::::X-11485	0.016454	4544	0.0338221
4050	28358823	2017	Body Structures	Anterior cruciate ligament rupture (fixed effect model)	0.017368	99342	0.0349621
4051	28358823	2017	Body Structures	Anterior cruciate ligament rupture (random effect model)	0.017368	99342	0.0349621
4581	31676860	2019	Neurological	Right fusiform	0.017677	21821	0.0349621
4437	30053915	2018	Cell	Herpes simplex virus 2 IgG levels	0.017746	208	0.0349621
164	25673412	2015	Metabolic	Hip circumference (male, adjusted for BMI)	0.018	99563	0.0349621
163	25673412	2015	Metabolic	Hip circumference (male, adjusted for BMI)	0.018	93965	0.0349621
4368	30150663	2018	Psychiatric	Cannabis use	0.018111	162082	0.0349621
3202	31427789	2019	Environment	Job involves shift work	0.018549	220546	0.035242
3742	31427789	2019	Psychiatric	Depression - Feelings of tiredness during worst episode of depression	0.018646	64376	0.035242
985	27989323	2017	Immunological	Interleukin-17	0.018733	7760	0.035242
631	24816252	2014	Metabolic	Xenobiotics::Food component, Plant::homostachydrine*	0.018891	3003	0.035242
3326	31427789	2019	Social Interactions	Number of children fathered (male)	0.019848	176258	0.0361967
4325	30643256	2019	Psychiatric	Neuroticism (MA GWAMA)	0.019998	523783	0.0361967
3423	31427789	2019	Cognitive	Trail making test - Duration to complete alphanumeric path (trail #2)	0.020122	84259	0.0361967
128	23754948	2013	Metabolic	Hip circumference (male)	0.02017	34942	0.0361967
3842	27863252	2016	Immunological	Granulocyte percentage of myeloid white cells (two-way meta)	0.020218	130543	0.0361967
3850	27863252	2016	Immunological	Mean corpuscular hemoglobin concentration (two-way meta)	0.020438	132586	0.0362979
280	25772697	2015	Immunological	CD8:%DR+73+39-25-	0.020695	669	0.0363346
372	24816252	2014	Metabolic	Amino acid::Cysteine, methionine, SAM, taurine metabolism::cysteine	0.020786	7692	0.0363346
3817	20045101	2010	Immunological	CD56+ NK cell level	0.021452	2538	0.0372058
1204	24390342	2014	Connective Tissue	Rheumatoid Arthritis	0.021844	103638	0.037592
4450	31676860	2019	Neurological	Left inferior parietal	0.022106	19629	0.0377502
983	27989323	2017	Immunological	Interleukin-13	0.022679	3557	0.0383471
3228	31427789	2019	Psychiatric	Sleep duration	0.022801	384225	0.0383471
610	24816252	2014	Metabolic	Peptide::Polypeptide::bradykinin, des-arg(9)	0.02346	4570	0.0391588
4676	BioRxiv: https://doi.org/10.1101/288584	2019	Neurological	External capsule axial diusivities	0.023821	17706	0.0394646
4242	30995994	2019	Cognitive	Rapid automised naming of letters	0.024099	1324	0.0396295
3532	31427789	2019	Environment	Mental health - Illness, injury, bereavement, stress in last 2 years: Serious illness, injury or assault to yourself	0.024614	383913	0.0401787
388	24816252	2014	Metabolic	Amino acid::Lysine metabolism::glutaroyl carnitine	0.024993	7701	0.0404996
667	24816252	2014	Metabolic	::::X-06226	0.025614	7623	0.0409749
3446	31427789	2019	Metabolic	Impedance measures - Basal metabolic rate	0.02576	379821	0.0409749
612	24816252	2014	Metabolic	Xenobiotics::Benzoate metabolism::2-hydroxyhippurate (salicylurate)	0.02584	2592	0.0409749
657	24816252	2014	Metabolic	::::X-03094	0.026451	7804	0.0416463
3396	31427789	2019	Activities	Other sociodemographic factors - Private healthcare	0.02716	128472	0.0421635
632	24816252	2014	Metabolic	Xenobiotics::Food component, Plant::N-(2-furoyl)glycine	0.027548	604	0.0421635
4109	29403010	2018	Metabolic	Serum creatinine	0.027585	142097	0.0421635
1112	27918534	2017	Metabolic	Visceral sdipose tissue volume (male)	0.02792	8738	0.0421635
4240	30995994	2019	Cognitive	Latent naming speed	0.027972	883	0.0421635
3827	22763110	2012	Skeletal	Osteoarthritis of hip and/or knee	0.028095	18419	0.0421635
3825	22763110	2012	Skeletal	Osteoarthritis of hip	0.028109	14275	0.0421635
3431	31427789	2019	Cognitive	Fluid intelligence test - Fluid intelligence score	0.028624	99739	0.0424627
3264	31427789	2019	Psychiatric	Average weekly beer plus cider intake	0.028691	274556	0.0424627
3797	29942085	2018	Psychiatric	Depressive affect subcluster	0.029102	357957	0.0425311
3843	27863252	2016	Immunological	Hematocrit (two-way meta)	0.029171	132699	0.0425311
4424	30053915	2018	Immunological	Hepatitis B HBs antigen seropositivity	0.029312	1000	0.0425311
4324	30643256	2019	Activities	Positive affect (MA GWAMA)	0.0297	410603	0.0428143
4262	30946739	2019	Activities	Facial attractiveness (female-coder, female samples)	0.030199	2062	0.0431741
423	24816252	2014	Metabolic	Amino acid::Valine, leucine and isoleucine metabolism::3-methyl-2-oxovalerate	0.030482	7779	0.0431741
563	24816252	2014	Metabolic	Lipid::Monoacylglycerol::1-oleoylglycerol (1-monoolein)	0.030533	5717	0.0431741
31	21173776	2012	Psychiatric	Conscientiousness (NEO-FFI)	0.03082	17375	0.0433041
350	25772697	2015	Immunological	gdT:%CM (1)	0.031467	669	0.0439351
3778	31427789	2019	Psychiatric	Traumatic events - Victim of physically violent crime	0.031733	126580	0.0440295
337	25772697	2015	Immunological	NKeff:%Kir+ (2)	0.032168	669	0.0441325
3200	31427789	2019	Environment	Job involves mainly walking or standing	0.03249	220728	0.0441325
814	24816252	2014	Metabolic	::::X-13069	0.032944	6770	0.0441325
832	24816252	2014	Metabolic	::::X-14086	0.032972	2686	0.0441325
176	25673412	2015	Metabolic	Waist circumference (male, adjusted for BMI)	0.033	109678	0.0441325
175	25673412	2015	Metabolic	Waist circumference (male, adjusted for BMI)	0.033	104079	0.0441325
3459	31427789	2019	Metabolic	Impedance measures - Leg predicted mass (left)	0.033373	379761	0.0443172
4334	30552067	2018	Respiratory	Asthma	0.033718	30810	0.0443172
3251	31427789	2019	Nutritional	Cheese intake	0.033737	377082	0.0443172
3467	31427789	2019	Metabolic	Impedance measures - Arm predicted mass (left)	0.034097	379638	0.0445267
1203	24390342	2014	Connective Tissue	Rheumatoid Arthritis	0.034721	58284	0.0450764
3225	31427789	2019	Activities	Hands-free device/speakerphone use with mobile phone in last 3 month	0.035279	324453	0.0455345
3880	27863252	2016	Immunological	Hemoglobin concentration (three-way meta)	0.035637	172925	0.0457307
3458	31427789	2019	Metabolic	Impedance measures - Leg fat-free mass (left)	0.036284	379766	0.0462934
572	24816252	2014	Metabolic	Lipid::Sterol, Steroid::androsterone sulfate	0.036595	7785	0.0463122
3199	31427789	2019	Environment	Distance between home and job workplace	0.036716	185765	0.0463122
3211	31427789	2019	Activities	Frequency of stair climbing in last 4 weeks	0.037383	382731	0.0467883
4551	31676860	2019	Neurological	Left inferior parietal	0.038073	21821	0.0467883
3342	31427789	2019	Metabolic	Birth weight of first child (female)	0.038075	165872	0.0467883
734	24816252	2014	Metabolic	::::X-11820	0.038192	7710	0.0467883
3578	31427789	2019	Social Interactions	Social support - Leisure/social activities: Religious group	0.038365	385280	0.0467883
3320	31427789	2019	Respiratory	Chest pain or discomfort	0.038583	382525	0.0467883
4072	BioRxiv: https://doi.org/10.1101/261081	2018	Activities	First PC of the four riskly behaviours	0.038749	315894	0.0467883
559	24816252	2014	Metabolic	Lipid::Medium chain fatty acid::laurate (12:0)	0.038965	7793	0.0467883
3879	27863252	2016	Immunological	Hematocrit (three-way meta)	0.039114	173039	0.0467883
765	24816252	2014	Metabolic	::::X-12230	0.039201	5649	0.0467883
1111	27918534	2017	Metabolic	Visceral sdipose tissue volume	0.039647	18332	0.0469648
142	25282103	2014	Skeletal	Height	0.039772	253288	0.0469648
3481	31427789	2019	Nutritional	Milk type used: Semi-skimmed	0.040885	373135	0.0473313
99	23449627	2013	Skeletal	Pubertal growth (female)	0.040975	5756	0.0473313
3215	31427789	2019	Activities	Duration of light DIY	0.041003	190862	0.0473313
3995	29500382	2018	Psychiatric	Fed-up feelings (FED_UP)	0.041338	266208	0.0473313
446	24816252	2014	Metabolic	Carbohydrate::Nucleotide sugars, pentose metabolism::threitol	0.041372	7381	0.0473313
3531	31427789	2019	Nutritional	Never eat eggs, dairy, wheat, sugar: I eat all of the above	0.041377	384986	0.0473313
4247	30980028	2019	Cognitive	Ambidextrousness	0.041733	331037	0.0473313
3774	31427789	2019	Psychiatric	Traumatic events - Been in aconfiding relationship as an adult	0.041788	123584	0.0473313
3991	29500382	2018	Psychiatric	Mood swings (MOOD)	0.042547	265382	0.0473486
3466	31427789	2019	Metabolic	Impedance measures - Arm fat-free mass (left)	0.042581	379653	0.0473486
158	25673412	2015	Metabolic	Hip circumference (male)	0.043	100384	0.0473486
157	25673412	2015	Metabolic	Hip circumference (male)	0.043	94790	0.0473486
4568	31676860	2019	Neurological	Left precuneus	0.043061	21821	0.0473486
664	24816252	2014	Metabolic	::::X-05426	0.043083	6357	0.0473486
3689	31427789	2019	Psychiatric	Diagnoses - secondary ICD10: F17 Nicotine dependence	0.043565	244890	0.0476425
644	24816252	2014	Metabolic	Xenobiotics::Xanthine metabolism::3-methylxanthine	0.04409	5396	0.0477787
4604	31676860	2019	Neurological	Right superior temporal	0.04412	21821	0.0477787
1052	17434096	2007	Neurological	Ischemic stroke	0.04472	517	0.0481934
731	24816252	2014	Metabolic	::::X-11799	0.045256	5038	0.0483256
3932	28878392	2017	Metabolic	Digalactosylation	0.045278	2078	0.0483256
3515	31427789	2019	Activities	Gas or solid-fuel cooking/heating: An open solid fuel fire that you use regularly in winter time	0.046126	385289	0.048691
274	25772697	2015	Immunological	CD8:%TEM	0.046248	669	0.048691
3641	31427789	2019	Environment	Illnesses of mother: Bowel cancer	0.046456	367939	0.048691
3341	31427789	2019	Reproduction	Number of live births (female)	0.046579	208434	0.048691
4361	30061737	2018	Cardiovascular	Atrial fibrillation	0.046717	1030836	0.048691
4467	31676860	2019	Neurological	Left precuneus	0.047027	19629	0.048785
3311	31427789	2019	Ophthalmological	Other eye problems	0.047506	385424	0.0490527
4623	31676860	2019	Neurological	Left caudate	0.0484	21821	0.0495579
3380	31427789	2019	Cardiovascular	Systolic Blood Pressure (automated reading)	0.048521	361402	0.0495579
604	24816252	2014	Metabolic	Peptide::gamma-glutamyl::gamma-glutamylleucine	0.048665	7802	0.0495579
3621	31427789	2019	Activities	Treatment/medication code: metformin	0.04891	280443	0.04958
2023	24934506	2014	Endocrine	Skin fluorescence	0.049352	1082	0.0497843
480	24816252	2014	Metabolic	Lipid::Carnitine metabolism::decanoylcarnitine	0.04956	7766	0.0497843
996	27989323	2017	Immunological	Interleukin-9	0.049904	3634	0.049904

## Sheet: MAF1
MAF1 PheWAS
atlas ID	PMID	Year	Domain	Trait	P-value	N	FDR
377	24816252	2014	Metabolic	Amino acid::Glutathione metabolism::5-oxoproline	6.07e-27	7802	1.43e-24
3898	27863252	2016	Immunological	Platelet distribution width (three-way meta)	1.2e-11	164433	1.23e-09
3862	27863252	2016	Immunological	Platelet distribution width (two-way meta)	1.57e-11	127171	1.23e-09
3888	27863252	2016	Immunological	Mean corpuscular volume (three-way meta)	6.59e-11	172433	3.87e-09
3887	27863252	2016	Immunological	Mean corpuscular hemoglobin (three-way meta)	1.22e-10	172332	5.73e-09
3852	27863252	2016	Immunological	Mean corpuscular volume (two-way meta)	3.42e-10	132353	1.34e-08
3851	27863252	2016	Immunological	Mean corpuscular hemoglobin (two-way meta)	5.36e-10	132224	1.8e-08
842	24816252	2014	Metabolic	::::X-14625	3.19e-09	7511	9.37e-08
3863	27863252	2016	Immunological	Platelet count (two-way meta)	1.33e-08	127127	3.47e-07
3899	27863252	2016	Immunological	Platelet count (three-way meta)	6.42e-08	166066	1.51e-06
4043	30124842	2018	Skeletal	Height	6.92e-07	693529	1.48e-05
3187	31427789	2019	Skeletal	Standing height	9.22e-07	385748	1.81e-05
3891	27863252	2016	Immunological	Mean platelet volume (three-way meta)	2.61e-06	164454	4.71e-05
3785	29942086	2018	Cognitive	Intelligence	5.07e-06	269867	8.5e-05
4067	30038396	2018	Cognitive	Cognitive performance	1.2e-05	257828	0.000187781
3855	27863252	2016	Immunological	Mean platelet volume (two-way meta)	1.31e-05	127230	0.000189686
4093	29844566	2018	Cognitive	Verbal-numerical reasoning	1.37e-05	168033	0.000189686
3418	31427789	2019	Cognitive	Fluid intelligence test - Number of fluid intelligence questions attempted within time limit	2.53e-05	125935	0.000330945
3861	27863252	2016	Immunological	Plateletcrit (two-way meta)	6.01e-05	127033	0.000743726
4080	30239722	2018	Metabolic	Waist-hip ratio (adjusted for BMI)	7.89e-05	694649	0.000926887
3874	27863252	2016	Immunological	Eosinophil count (three-way meta)	9.29e-05	172275	0.00103947
4082	30239722	2018	Metabolic	Waist-hip ratio (adjusted for BMI, female)	0.00014366	379501	0.00153455
3544	31427789	2019	Body Structures	Mouth/teeth dental problems: Mouth ulcers	0.00017691	385026	0.00180756
3838	27863252	2016	Immunological	Eosinophil count (two-way meta)	0.00020844	131999	0.00204097
3278	31427789	2019	Mortality	Father still alive	0.00030995	375841	0.00291353
3340	31427789	2019	Reproduction	Had menopause (female)	0.00036353	175519	0.00328575
3871	27863252	2016	Immunological	Basophil percentage of granulocytes (three-way meta)	0.00044544	170223	0.00387698
3413	31427789	2019	Cognitive	Fluid intelligence score	0.00066227	125935	0.00555834
3875	27863252	2016	Immunological	Eosinophil percentage of white cells (three-way meta)	0.00073842	172378	0.00591769
4079	30239722	2018	Metabolic	Waist-hip ratio (female)	0.00075545	381152	0.00591769
3839	27863252	2016	Immunological	Eosinophil percentage of white cells (two-way meta)	0.00081341	132052	0.00610224
3409	31427789	2019	Environment	Education - Qualifications	0.00083459	318526	0.00610224
3241	31427789	2019	Nutritional	Salad / raw vegetable intake	0.00085691	363780	0.00610224
3897	27863252	2016	Immunological	Plateletcrit (three-way meta)	0.00089277	164339	0.00617062
3205	31427789	2019	Activities	Duration of walks	0.00099645	330974	0.00669045
3381	31427789	2019	Cognitive	Prospective memory test - Time to answer	0.0010698	128912	0.00698342
3475	31427789	2019	Activities	Type of accommodation lived in: A flat, maisonette or apartment	0.0011392	386168	0.0071341
3382	31427789	2019	Cognitive	Prospective memory test - Duration screen displayed	0.0011536	128912	0.0071341
3201	31427789	2019	Environment	Job involves heavy manual or physical work	0.0013012	220789	0.00784056
3271	31427789	2019	Skeletal	Comparative height size at age 10	0.0014811	380167	0.00870146
3221	31427789	2019	Activities	Time spent driving	0.0017252	258336	0.00974609
272	25772697	2015	Immunological	CD4:%RTE	0.0017847	669	0.00974609
3885	27863252	2016	Immunological	Lymphocyte percentage of white cells (three-way meta)	0.0018016	171748	0.00974609
3412	31427789	2019	Skeletal	Sitting height	0.0018248	385393	0.00974609
4669	BioRxiv: https://doi.org/10.1101/288577	2019	Neurological	Anterior corona radiata axial diusivities	0.0019454	17706	0.0101593
4701	BioRxiv: https://doi.org/10.1101/288609	2019	Neurological	Genu of corpus callosum mean diusivities	0.0020268	17706	0.010179
4745	BioRxiv: https://doi.org/10.1101/288653	2019	Neurological	Genu of corpus callosum radial diusivities	0.0020358	17706	0.010179
3873	27863252	2016	Immunological	Sum eosinophil basophil count (three-way meta)	0.002267	171771	0.0109975
3896	27863252	2016	Immunological	Neutrophil percentage of white cells (three-way meta)	0.0022931	171542	0.0109975
3229	31427789	2019	Psychiatric	Getting up in morning	0.00283	385494	0.0130913
4075	30239722	2018	Metabolic	Body Mass Index (male)	0.0028411	374756	0.0130913
908	27005778	2016	Metabolic	LDL diameter	0.002935	19273	0.0130913
3878	27863252	2016	Immunological	Granulocyte percentage of myeloid white cells (three-way meta)	0.0029525	169545	0.0130913
4278	30804560	2019	Respiratory	FEV1	0.0030087	400102	0.0130934
3870	27863252	2016	Immunological	Basophil percentage of white cells (three-way meta)	0.0034661	171996	0.0148097
3791	30804565	2019	Psychiatric	Ease of getting up in the morning	0.0039575	385949	0.0164383
3837	27863252	2016	Immunological	Sum eosinophil basophil count (two-way meta)	0.0040292	131557	0.0164383
1208	26635072	2015	Respiratory	FEV1	0.0040571	38199	0.0164383
3663	31427789	2019	Neoplasms	Cancer register - Behaviour of cancer tumour: Malignant, primary site	0.0043651	61413	0.0173864
3900	27863252	2016	Immunological	Red blood cell count (three-way meta)	0.0045712	172952	0.0179039
38	27046643	2016	Cognitive	Verbal-numerical reasoning	0.0046554	36035	0.0179218
617	24816252	2014	Metabolic	Xenobiotics::Benzoate metabolism::catechol sulfate	0.0047283	7807	0.0179218
248	25772697	2015	Immunological	CD337 on NK early	0.0049325	669	0.018399
3349	31427789	2019	Reproduction	Ever used hormone-replacement therapy (HRT) (female)	0.0051534	208012	0.0189226
4351	30573740	2018	Dermatological	Male pattern baldness (BOLT LMM infinitesimal mixed model)	0.0053394	205327	0.0191091
1008	27989323	2017	Immunological	Stem cell growth factor beta	0.0053668	3682	0.0191091
1131	27918534	2017	Metabolic	Ratio of visceral-tosubcutaneous adipose tissue volume (female)	0.0055734	9823	0.0192918
4352	30573740	2018	Dermatological	Male pattern baldness (BOLT LMM non-infinitesimal mixed model)	0.0055859	205327	0.0192918
973	27989323	2017	Immunological	Beta nerve growth factor	0.00569	3531	0.0192918
3640	31427789	2019	Environment	Illnesses of mother: Lung cancer	0.0057465	367939	0.0192918
209	28530673	2017	Cognitive	Intelligence	0.0059542	78308	0.0195925
3310	31427789	2019	Activities	Age started wearing glasses or contact lenses	0.0060028	332074	0.0195925
398	24816252	2014	Metabolic	Amino acid::Phenylalanine & tyrosine metabolism::phenylacetylglutamine	0.0061561	7812	0.0198176
3474	31427789	2019	Activities	Type of accommodation lived in: A house or bungalow	0.0065466	386168	0.0206039
3383	31427789	2019	Cognitive	Prospective memory test - Number of attempts	0.0065757	128912	0.0206039
3892	27863252	2016	Immunological	Myeloid white cell count (three-way meta)	0.0068863	169219	0.0212932
630	24816252	2014	Metabolic	Xenobiotics::Food component, Plant::ergothioneine	0.007255	4453	0.0218652
3864	27863252	2016	Immunological	Red blood cell count (two-way meta)	0.0072574	132690	0.0218652
4545	31676860	2019	Neurological	Total brain volume	0.0074336	19629	0.0219278
3893	27863252	2016	Immunological	Sum neutrophil eosinophil count (three-way meta)	0.0075079	170384	0.0219278
197	26631737	2016	Metabolic	Urinary albumin-to-creatinine ratio	0.0075581	54450	0.0219278
3835	27863252	2016	Immunological	Basophil percentage of granulocytes (two-way meta)	0.0076964	131536	0.0220568
4350	30586722	2018	Cardiovascular	Nonischemic cardiomyopathy	0.0082689	390142	0.0232829
3366	31427789	2019	Reproduction	Age at menopause (last menstrual period) (female)	0.0083224	119160	0.0232829
3609	31427789	2019	Activities	Treatment/medication code: omega-3/fish oil supplement	0.0084399	280443	0.0233338
1116	27918534	2017	Metabolic	Visceral sdipose tissue volume (adjusted for BMI, female)	0.008568	9594	0.0234126
4686	BioRxiv: https://doi.org/10.1101/288594	2019	Neurological	Superior corona radiata axial diusivities	0.0087374	17706	0.023601
3431	31427789	2019	Cognitive	Fluid intelligence test - Fluid intelligence score	0.0089446	99739	0.0236052
3876	27863252	2016	Immunological	Eosinophil percentage of granulocytes (three-way meta)	0.0089926	170536	0.0236052
3877	27863252	2016	Immunological	Granulocyte count (three-way meta)	0.0090403	169822	0.0236052
1123	27918534	2017	Metabolic	Subcutaneous adipose tissue attenuation	0.0092496	18247	0.0238863
4445	31676860	2019	Neurological	Left caudal anterior cingulate	0.0095087	19629	0.02424
4077	30239722	2018	Metabolic	Waist-hip ratio	0.009614	697734	0.02424
3840	27863252	2016	Immunological	Eosinophil percentage of granulocytes (two-way meta)	0.009696	131525	0.02424
4580	31676860	2019	Neurological	Right entorhinal	0.0098861	21821	0.0244551
818	24816252	2014	Metabolic	Lipid::Carnitine metabolism::X-13431--nonanoylcarnitine*	0.010158	6591	0.0248659
3331	31427789	2019	Mortality	Other serious medical condition/disability (diagnosed by doctor)	0.010268	379380	0.0248761
3242	31427789	2019	Nutritional	Fresh fruit intake	0.010478	372901	0.0251258
3230	31427789	2019	Psychiatric	Morning/evening person (chronotype)	0.010755	345148	0.025145
3563	31427789	2019	Activities	Vitamin and mineral supplements: Vitamin C	0.010912	384452	0.025145
3789	30804565	2019	Psychiatric	Morningness	0.01094	345552	0.025145
271	25772697	2015	Immunological	CD4:%CD244+ Na<U+00EF>ve	0.010978	669	0.025145
3292	31427789	2019	Psychiatric	Worry too long after embarrassment	0.011125	370660	0.025145
3266	31427789	2019	Psychiatric	Average weekly fortified wine intake	0.011128	274481	0.025145
4546	31676860	2019	Neurological	Left caudal anterior cingulate	0.011541	21821	0.0252572
152	26426971	2015	Metabolic	Waist-hip ratio (male <= 50 yrs, adjusted for BMI)	0.011724	21989	0.0252572
250	25772697	2015	Immunological	CD39 on CD4 T	0.011725	669	0.0252572
3972	29304378	2018	Skeletal	Total body BMD (60 or older)	0.011811	22504	0.0252572
4610	31676860	2019	Neurological	Cerebellar vermal lobules VIII X	0.011813	21821	0.0252572
4646	31676860	2019	Neurological	Total brain volume	0.011914	21821	0.0252572
4359	30102696	2018	Gastrointestinal	Biliary atresia	0.01193	2059	0.0252572
3671	31427789	2019	Gastrointestinal	Diagnoses - main ICD10: K40 Inguinal hernia	0.012264	300791	0.0255134
4691	BioRxiv: https://doi.org/10.1101/288599	2019	Neurological	Anterior corona radiata mean diusivities	0.01238	17706	0.0255134
4384	30898391	2019	Neoplasms	Epithelial ovarian cancer (low-grade serous and borderline serous)	0.012501	4252	0.0255134
3895	27863252	2016	Immunological	Neutrophil count (three-way meta)	0.01256	170702	0.0255134
4655	BioRxiv: https://doi.org/10.1101/288563	2019	Neurological	Fornix (column and body of fornix) fractional anisotropy	0.012632	17706	0.0255134
1126	27918534	2017	Metabolic	Visceral adipose tissue sttenutation	0.012768	18332	0.0255134
4479	31676860	2019	Neurological	Right entorhinal	0.012811	19629	0.0255134
3999	29500382	2018	Psychiatric	Worry too long after embarrassment (WORR-EMB)	0.013106	261094	0.025648
1124	27918534	2017	Metabolic	Subcutaneous adipose tissue attenuation (male)	0.013139	8685	0.025648
4743	BioRxiv: https://doi.org/10.1101/288651	2019	Neurological	Fornix (column and body of fornix) radial diusivities	0.013206	17706	0.025648
4501	31676860	2019	Neurological	Right superior frontal	0.013575	19629	0.0261486
199	26631737	2016	Metabolic	Urinary albumin-to-creatinine ratio (non-diabetic)	0.013789	46061	0.0263448
4592	31676860	2019	Neurological	Right pars opercularis	0.014027	21821	0.026357
4279	30804560	2019	Respiratory	FVC	0.014058	400102	0.026357
4044	30124842	2018	Metabolic	Body Mass Index	0.014134	681275	0.026357
1134	27918534	2017	Metabolic	Ratio of visceral-tosubcutaneous adipose tissue volume (adjusted for BMI, female)	0.014244	9823	0.026357
20	20418890	2010	Psychiatric	Number of cigarettes smoked per day	0.014392	38181	0.0264228
3849	27863252	2016	Immunological	Lymphocyte percentage of white cells (two-way meta)	0.015223	132570	0.0277318
3872	27863252	2016	Immunological	Sum basophil neutrophil count (three-way meta)	0.01556	170143	0.0279865
3432	31427789	2019	Cognitive	Symbol digit substitution test - Number of symbol digit matches attempted	0.015601	95669	0.0279865
4509	31676860	2019	Neurological	Cerebellar vermal lobules VIII X	0.016092	19629	0.028518
906	27005778	2016	Metabolic	Lactate	0.01614	24871	0.028518
1149	24699409	2014	Metabolic	Corrected insulin response	0.016567	5318	0.0290356
3935	28878392	2017	Metabolic	Disialylation	0.01668	2078	0.0290356
4159	30531953	2018	Neurological	Childhood Absence Epilepsy	0.016985	24996	0.0293491
4439	30053915	2018	Cell	Hepatitis B HBs antigen IgG levels	0.017266	508	0.0294206
3860	27863252	2016	Immunological	Neutrophil percentage of white cells (two-way meta)	0.017279	132352	0.0294206
1148	24699409	2014	Metabolic	AUC insulin	0.017402	4324	0.0294206
1006	27989323	2017	Immunological	Regulated on Activation, Normal T Cell Expressed and Secreted (CCL5)	0.018192	3421	0.0305067
230	25772697	2015	Immunological	mDC:%X-Presenting	0.018304	669	0.0305067
3886	27863252	2016	Immunological	Mean corpuscular hemoglobin concentration (three-way meta)	0.01862	172851	0.0308148
3402	31427789	2019	Cognitive	Fluid intelligence test - FI3 : word interpolation	0.019754	124929	0.0324629
4602	31676860	2019	Neurological	Right superior frontal	0.020223	21821	0.0326297
3362	31427789	2019	Mortality	Mother's age at death	0.020267	227076	0.0326297
4491	31676860	2019	Neurological	Right pars opercularis	0.020327	19629	0.0326297
3532	31427789	2019	Environment	Mental health - Illness, injury, bereavement, stress in last 2 years: Serious illness, injury or assault to yourself	0.020465	383913	0.0326297
1147	24699409	2014	Metabolic	Ratio of AUC insulin to AUC glucose	0.020856	4213	0.0326297
720	24816252	2014	Metabolic	::::X-11538	0.020963	7804	0.0326297
4657	BioRxiv: https://doi.org/10.1101/288565	2019	Neurological	Genu of corpus callosum fractional anisotropy	0.021123	17706	0.0326297
1082	19875614	2010	Hematological	Hemoglobin A1C level in conventional treatment group	0.021181	667	0.0326297
474	24816252	2014	Metabolic	Lipid::Bile acid metabolism::ursodeoxycholate	0.021219	5477	0.0326297
1209	26635072	2015	Respiratory	FVC	0.021244	38199	0.0326297
4291	30787307	2019	Respiratory	Asthma	0.021408	14654	0.0326681
309	25772697	2015	Immunological	CD4nv:%Th2	0.022429	669	0.0340053
624	24816252	2014	Metabolic	Xenobiotics::Drug::hydroquinone sulfate	0.022625	451	0.0340825
3742	31427789	2019	Psychiatric	Depression - Feelings of tiredness during worst episode of depression	0.022845	64376	0.0341947
4700	BioRxiv: https://doi.org/10.1101/288608	2019	Neurological	Fornix (cres) / Stria terminalis mean diusivities	0.023242	17706	0.0342197
3334	31427789	2019	Activities	Duration of heavy DIY	0.023295	153613	0.0342197
4360	30102696	2018	Gastrointestinal	Biliary atresia	0.023313	2427	0.0342197
1153	24699409	2014	Metabolic	Insulin response to glucose duing the first 30 min (adjusted for BMI)	0.023827	4409	0.0342197
4695	BioRxiv: https://doi.org/10.1101/288603	2019	Neurological	Cingulum (cingulate gyrus) mean diusivities	0.023842	17706	0.0342197
4046	29228018	2017	Body Structures	Rotator cuff injury	0.023858	102980	0.0342197
1113	27918534	2017	Metabolic	Visceral sdipose tissue volume (female)	0.023881	9594	0.0342197
4500	31676860	2019	Neurological	Right rostral middle frontal	0.024181	19629	0.0342495
4318	30649302	2019	Reproduction	Anti-Mullerian hormone	0.02427	3344	0.0342495
3526	31427789	2019	Environment	Transport type for commuting to job workplace: Public transport	0.024339	205217	0.0342495
375	24816252	2014	Metabolic	Amino acid::Glutamate metabolism::glutamine	0.024837	7821	0.0346169
3324	31427789	2019	Reproduction	Relative age of first facial hair (male)	0.024915	171805	0.0346169
3423	31427789	2019	Cognitive	Trail making test - Duration to complete alphanumeric path (trail #2)	0.025042	84259	0.0346169
493	24816252	2014	Metabolic	Lipid::Fatty acid metabolism::isovalerate	0.025223	7080	0.0346632
634	24816252	2014	Metabolic	Xenobiotics::Food component, Plant::quinate	0.025895	6265	0.0349907
543	24816252	2014	Metabolic	Lipid::Lysolipid::1-palmitoylglycerophosphocholine	0.025902	7803	0.0349907
3620	31427789	2019	Activities	Treatment/medication code: amlodipine	0.025908	280443	0.0349907
221	25772697	2015	Immunological	T:%Vg9+Vd2-low	0.026695	669	0.0358476
4581	31676860	2019	Neurological	Right fusiform	0.027011	21821	0.0359156
4601	31676860	2019	Neurological	Right rostral middle frontal	0.027151	21821	0.0359156
863	27005778	2016	Metabolic	Double bonds in fatty acids	0.027227	15728	0.0359156
3218	31427789	2019	Activities	Time spent outdoors in winter	0.027357	304316	0.0359156
698	24816252	2014	Metabolic	::::X-11412	0.027888	6935	0.0363302
3424	31427789	2019	Cognitive	Symbol digit substitution test - Number of symbol digit matches made correctly	0.027982	95669	0.0363302
1004	27989323	2017	Immunological	Macrophage inflammatory protein-1 (CCL4)	0.028212	8243	0.0364276
3342	31427789	2019	Metabolic	Birth weight of first child (female)	0.028378	165872	0.0364417
4694	BioRxiv: https://doi.org/10.1101/288602	2019	Neurological	Body of corpus callosum mean diusivities	0.028653	17706	0.0365673
3834	27863252	2016	Immunological	Basophil percentage of white cells (two-way meta)	0.028787	131863	0.0365673
4443	30053915	2018	Cell	Epstein Barr Virus antigen VCA IgG levels	0.029298	956	0.0370163
3562	31427789	2019	Activities	Vitamin and mineral supplements: Vitamin B	0.030236	384452	0.0379971
711	24816252	2014	Metabolic	::::X-11478	0.031161	6593	0.038867
227	25772697	2015	Immunological	mDC:%CD1c-	0.031259	669	0.038867
3503	31427789	2019	Dermatological	Male-specific factors - Hair/balding pattern: Pattern 4	0.031572	176380	0.0390496
4365	29899525	2018	Activities	Moderate to vigorous physical activity levels	0.031742	377234	0.0390543
305	25772697	2015	Immunological	CD4mem:%cFTH (1)	0.031972	669	0.0391324
4301	30664634	2019	Metabolic	Arms-arm fat ratio (male)	0.033502	167431	0.0404725
4302	30664634	2019	Metabolic	Arms-arm fat ratio (female)	0.033706	195068	0.0404725
602	24816252	2014	Metabolic	Peptide::gamma-glutamyl::gamma-glutamylglutamine	0.033771	7662	0.0404725
3858	27863252	2016	Immunological	Neutrophil percentage of granulocytes (two-way meta)	0.033865	131660	0.0404725
4680	BioRxiv: https://doi.org/10.1101/288588	2019	Neurological	Inferior fronto-occipital fasciculus axial diusivities	0.033928	17706	0.0404725
65	27416945	2016	Endocrine	Insulin sensitivity index (adjusted for age, sex. Bmi)	0.034268	16753	0.0406716
3499	31427789	2019	Dermatological	Hair colour (natural, before greying): Black	0.0351	385603	0.0414497
4322	30643256	2019	Psychiatric	Depressive symptoms (univariate)	0.035898	1067913	0.0418013
4699	BioRxiv: https://doi.org/10.1101/288607	2019	Neurological	Fornix (column and body of fornix) mean diusivities	0.036008	17706	0.0418013
3313	31427789	2019	Ear, Nose, Throat	Hearing difficulty/problems	0.036068	370713	0.0418013
3856	27863252	2016	Immunological	Myeloid white cell count (two-way meta)	0.036224	130268	0.0418013
3595	31427789	2019	Activities	Mineral and other dietary supplements: Zinc	0.0364	385261	0.0418013
4309	30664745	2019	Skeletal	Osteoarthritis of hip	0.036465	393873	0.0418013
64	27416945	2016	Endocrine	Insulin sensitivity index (adjusted for age, sex)	0.036871	16753	0.0420616
4557	31676860	2019	Neurological	Left medial orbitofrontal	0.037626	21821	0.0427155
3212	31427789	2019	Activities	Frequency of walking for pleasure in last 4 weeks	0.038527	275324	0.0435281
229	25772697	2015	Immunological	mDC:%CD1c+	0.039024	669	0.0438787
313	25772697	2015	Immunological	CD4nv:%TFH (1)	0.039794	669	0.0445086
3592	31427789	2019	Activities	Mineral and other dietary supplements: Fish oil (including cod liver oil)	0.039963	385261	0.0445086
3485	31427789	2019	Nutritional	Bread type: White	0.040375	372617	0.0447361
4223	31015401	2019	Environmental	Calcium channel blockers	0.040548	204378	0.0447361
4011	29662059	2018	Psychiatric	Broad depression	0.04161	322580	0.0456932
4678	BioRxiv: https://doi.org/10.1101/288586	2019	Neurological	Fornix (cres) / Stria terminalis axial diusivities	0.042077	17706	0.0458805
4480	31676860	2019	Neurological	Right fusiform	0.042171	19629	0.0458805
3842	27863252	2016	Immunological	Granulocyte percentage of myeloid white cells (two-way meta)	0.042659	130543	0.0460093
1084	19875614	2010	Hematological	Hemoglobin A1C level	0.042681	1304	0.0460093
3857	27863252	2016	Immunological	Sum neutrophil eosinophil count (two-way meta)	0.042911	131409	0.046046
999	27989323	2017	Immunological	Monocyte specific chemokine 3 (CCL7)	0.043127	843	0.0460675
3850	27863252	2016	Immunological	Mean corpuscular hemoglobin concentration (two-way meta)	0.043503	132586	0.0460833
4198	31217584	2019	Metabolic	Waist-hip ratio (male)	0.043534	24838	0.0460833
27	21173776	2012	Psychiatric	Neuroticism (NEO-FFI)	0.04465	17375	0.0469234
3894	27863252	2016	Immunological	Neutrophil percentage of granulocytes (three-way meta)	0.044727	170672	0.0469234
3738	31427789	2019	Psychiatric	Depression - Lifetime number of depressed periods	0.045078	57986	0.0470815
4713	BioRxiv: https://doi.org/10.1101/288621	2019	Neurological	Anterior corona radiata mode of anisotropy	0.045682	17706	0.0474679
3621	31427789	2019	Activities	Treatment/medication code: metformin	0.045852	280443	0.0474679
3430	31427789	2019	Cognitive	Fluid intelligence test - FI8 : chained arithmetic	0.046567	65220	0.0479967
240	25772697	2015	Immunological	CD27 on IgG+B	0.047877	669	0.048925
4286	30804560	2019	Respiratory	FEV1	0.047884	79055	0.048925
3983	29358691	2018	Endocrine	Type 2 Diabetes	0.048495	70127	0.0492027
473	24816252	2014	Metabolic	Lipid::Bile acid metabolism::taurolithocholate 3-sulfate	0.048747	6904	0.0492027
142	25282103	2014	Skeletal	Height	0.048784	253288	0.0492027
4282	30804560	2019	Respiratory	FEV1	0.049018	321047	0.0492275
4677	BioRxiv: https://doi.org/10.1101/288585	2019	Neurological	Fornix (column and body of fornix) axial diusivities	0.049815	17706	0.049815

## Sheet: RECQL4
RECQL4 PheWAS
atlas ID	PMID	Year	Domain	Trait	P-value	N	FDR
3886	27863252	2016	Immunological	Mean corpuscular hemoglobin concentration (three-way meta)	7.42e-14	172851	2.61e-11
3850	27863252	2016	Immunological	Mean corpuscular hemoglobin concentration (two-way meta)	1.87e-10	132586	3.29e-08
4066	30038396	2018	Environment	Educational attainment	9.34e-10	766345	1.1e-07
53	27225129	2016	Environment	Educational attainment	4.56e-09	328917	4.01e-07
3418	31427789	2019	Cognitive	Fluid intelligence test - Number of fluid intelligence questions attempted within time limit	1.1e-08	125935	7.74e-07
3785	29942086	2018	Cognitive	Intelligence	5.18e-08	269867	3.04e-06
4067	30038396	2018	Cognitive	Cognitive performance	7.74e-08	257828	3.89e-06
4085	30297969	2018	Endocrine	Type 2 Diabetes	1.03e-07	898130	4.53e-06
4279	30804560	2019	Respiratory	FVC	2.14e-07	400102	8.37e-06
4173	29970889	2018	Social Interactions	Social support - Leisure/social activities: Sports club or gym	2.98e-07	452302	9.86e-06
4215	31015462	2019	Metabolic	Estimated glomerular filtration rate	3.08e-07	350504	9.86e-06
3413	31427789	2019	Cognitive	Fluid intelligence score	3.49e-07	125935	1.02e-05
4649	BioRxiv: https://doi.org/10.1101/288557	2019	Neurological	Average across all tracts fractional anisotropy	7.36e-07	17706	1.99e-05
4086	30297969	2018	Endocrine	Type 2 Diabetes (adjusted for BMI)	9.28e-07	898130	2.33e-05
3203	31427789	2019	Environment	Age completed full time education	3.69e-06	253580	8.67e-05
4063	28452372	2017	Metabolic	Estimated glomerular filtration rate based on serum creatinine	5.07e-06	110527	0.00011154
4283	30804560	2019	Respiratory	FVC	7.72e-06	321047	0.000159746
4665	BioRxiv: https://doi.org/10.1101/288573	2019	Neurological	Superior fronto-occipital fasciculus fractional anisotropy	8.22e-06	17706	0.000160805
4664	BioRxiv: https://doi.org/10.1101/288572	2019	Neurological	Superior corona radiata fractional anisotropy	1.16e-05	17706	0.000207328
4654	BioRxiv: https://doi.org/10.1101/288562	2019	Neurological	External capsule fractional anisotropy	1.18e-05	17706	0.000207328
4205	31152163	2019	Metabolic	Estimated glomerular filtration rate	2.15e-05	765348	0.000360683
3901	27863252	2016	Immunological	Red cell distribution width (three-way meta)	3.66e-05	171529	0.000585136
4092	29844566	2018	Cognitive	Reaction time	4.06e-05	330069	0.00062203
4278	30804560	2019	Respiratory	FEV1	4.38e-05	400102	0.000634895
4746	BioRxiv: https://doi.org/10.1101/288654	2019	Neurological	Inferior fronto-occipital fasciculus radial diusivities	4.51e-05	17706	0.000634895
3282	31427789	2019	Social Interactions	Number of full brothers	5.62e-05	380062	0.000760929
4752	BioRxiv: https://doi.org/10.1101/288660	2019	Neurological	Superior corona radiata radial diusivities	5.85e-05	17706	0.00076208
41	27046643	2016	Environment	Educational attainment	6.96e-05	111114	0.000875097
4545	31676860	2019	Neurological	Total brain volume	8.02e-05	19629	0.000956702
60	25201988	2014	Environment	Educational attainment	8.33e-05	106736	0.000956702
4093	29844566	2018	Cognitive	Verbal-numerical reasoning	8.43e-05	168033	0.000956702
58	23722424	2013	Environment	College completion	9.05e-05	95427	0.000995093
57	23722424	2013	Environment	Educational attainment	9.75e-05	101069	0.000996453
48	27798627	2016	Reproduction	Age at first birth (female)	9.81e-05	225230	0.000996453
3328	31427789	2019	Endocrine	Diabetes (diagnosed by doctor)	9.96e-05	385420	0.000996453
4070	BioRxiv: https://doi.org/10.1101/261081	2018	Psychiatric	Ever smoker	0.00010191	518633	0.000996453
1226	27694991	2016	Neurological	Intracranial Volume	0.00010545	26577	0.0010032
4646	31676860	2019	Neurological	Total brain volume	0.00012361	21821	0.00110651
4109	29403010	2018	Metabolic	Serum creatinine	0.00012378	142097	0.00110651
4736	BioRxiv: https://doi.org/10.1101/288644	2019	Neurological	Anterior limb of internal capsule radial diusivities	0.00012574	17706	0.00110651
4648	BioRxiv: https://doi.org/10.1101/288556	2019	Neurological	Anterior limb of internal capsule fractional anisotropy	0.00014004	17706	0.00120229
4282	30804560	2019	Respiratory	FEV1	0.00014928	321047	0.00125111
4742	BioRxiv: https://doi.org/10.1101/288650	2019	Neurological	External capsule radial diusivities	0.00015753	17706	0.00128527
4748	BioRxiv: https://doi.org/10.1101/288656	2019	Neurological	Posterior limb of internal capsule radial diusivities	0.00016238	17706	0.00128527
4666	BioRxiv: https://doi.org/10.1101/288574	2019	Neurological	Superior longitudinal fasciculus fractional anisotropy	0.00016431	17706	0.00128527
209	28530673	2017	Cognitive	Intelligence	0.0001801	78308	0.00137816
3426	31427789	2019	Cognitive	Fluid intelligence test - FI3 : word interpolation	0.00018916	99362	0.00141669
4753	BioRxiv: https://doi.org/10.1101/288661	2019	Neurological	Superior fronto-occipital fasciculus radial diusivities	0.00024082	17706	0.00174463
4658	BioRxiv: https://doi.org/10.1101/288566	2019	Neurological	Inferior fronto-occipital fasciculus fractional anisotropy	0.00024286	17706	0.00174463
3576	31427789	2019	Social Interactions	Social support - Leisure/social activities: Sports club or gym	0.00025394	385280	0.00177449
3348	31427789	2019	Reproduction	Age when last used oral contraceptive pill (female)	0.0002571	149933	0.00177449
1121	27918534	2017	Metabolic	Pericardial adipose tissue volume (adjusted for height and weight, male)	0.00030339	5842	0.00205372
4737	BioRxiv: https://doi.org/10.1101/288645	2019	Neurological	Average across all tracts radial diusivities	0.00031931	17706	0.0021207
4357	30220432	2018	Metabolic	Albuminuria	0.00036278	382500	0.00233024
4337	30531941	2018	Psychiatric	Sleep durataion	0.0003641	91105	0.00233024
3312	31427789	2019	Activities	Electronic device use - Plays computer games	0.00038127	386152	0.00239655
4702	BioRxiv: https://doi.org/10.1101/288610	2019	Neurological	Inferior fronto-occipital fasciculus mean diusivities	0.00040392	17706	0.00247366
4338	30531941	2018	Psychiatric	Sleep durataion (conditioning sex and BMI)	0.00041129	91105	0.00247366
4647	BioRxiv: https://doi.org/10.1101/288555	2019	Neurological	Anterior corona radiata fractional anisotropy	0.00041462	17706	0.00247366
47	27798627	2016	Reproduction	Age at first birth	0.00042444	251151	0.00249005
4750	BioRxiv: https://doi.org/10.1101/288658	2019	Neurological	Retrolenticular part of internal capsule radial diusivities	0.00047119	17706	0.00265905
3971	29304378	2018	Skeletal	Total body BMD	0.00047452	66628	0.00265905
4129	29403010	2018	Immunological	White blood cell count	0.00047591	107964	0.00265905
4660	BioRxiv: https://doi.org/10.1101/288568	2019	Neurological	Posterior limb of internal capsule fractional anisotropy	0.00049245	17706	0.00270848
4110	29403010	2018	Metabolic	Estimated glomerular filtration rate	0.00055694	143658	0.00301604
3551	31427789	2019	Cardiovascular	Vascular/heart problems diagnosed by doctor: High blood pressure	0.00058847	385699	0.00313851
3260	31427789	2019	Nutritional	Variation in diet	0.00064047	384869	0.00336486
4662	BioRxiv: https://doi.org/10.1101/288570	2019	Neurological	Retrolenticular part of internal capsule fractional anisotropy	0.00066786	17706	0.00345716
4135	29403010	2018	Immunological	Red blood cell count	0.00073016	108794	0.00372487
3236	31427789	2019	Psychiatric	Past tobacco smoking	0.00077016	355594	0.0038728
4384	30898391	2019	Neoplasms	Epithelial ovarian cancer (low-grade serous and borderline serous)	0.00080911	4252	0.00401136
3654	31427789	2019	Psychiatric	Smoking status: Never	0.00086333	384964	0.00422072
3601	31427789	2019	Endocrine	Non-cancer illness code, self-reported: diabetes	0.00091411	289307	0.00435762
3415	31427789	2019	Cognitive	Reaction time test - Mean time to correctly identify matches	0.00091609	383748	0.00435762
3276	31427789	2019	Activities	Facial ageing	0.0010664	354097	0.00500497
1118	27918534	2017	Metabolic	Pericardial adipose tissue volume (male)	0.0011265	5842	0.00521747
3345	31427789	2019	Reproduction	Ever had stillbirth, spontaneous miscarriage or termination (female)	0.0012734	205422	0.00582126
3358	31427789	2019	Social Interactions	Father's age	0.0013387	86941	0.00604131
4206	31152163	2019	Metabolic	Estimated glomerular filtration rate	0.0013835	567460	0.00616446
2	30478444	2019	Psychiatric	Attention deficit hyperactivity disorder	0.0014375	53293	0.006325
4698	BioRxiv: https://doi.org/10.1101/288606	2019	Neurological	External capsule mean diusivities	0.0015051	17706	0.00654068
4378	30940143	2019	Cardiovascular	High blood pressure	0.0015881	458554	0.00681721
4217	31015401	2019	Environmental	Drugs used in diabetes	0.0016233	305913	0.00688436
4361	30061737	2018	Cardiovascular	Atrial fibrillation	0.0017254	1030836	0.00723025
3664	31427789	2019	Mortality	External causes: Y83 Surgical operation and other surgical procedures as the cause of abnormal reaction of the patient, or later complication, without mention of misadventure at the time of the procedure	0.0017555	50583	0.00726983
4221	31015401	2019	Environmental	Diuretics	0.0018041	229086	0.00738422
3980	29309628	2018	Reproduction	Offspring birthweight (maternal)	0.0018379	86577	0.0074361
4754	BioRxiv: https://doi.org/10.1101/288662	2019	Neurological	Superior longitudinal fasciculus radial diusivities	0.0019316	17706	0.00769237
4735	BioRxiv: https://doi.org/10.1101/288643	2019	Neurological	Anterior corona radiata radial diusivities	0.0019532	17706	0.00769237
3425	31427789	2019	Psychiatric	Ever smoked	0.0019668	385013	0.00769237
4692	BioRxiv: https://doi.org/10.1101/288600	2019	Neurological	Anterior limb of internal capsule mean diusivities	0.0019983	17706	0.00772969
4130	29403010	2018	Immunological	Neutrophil count	0.0020323	62076	0.00777576
3470	31427789	2019	Metabolic	Impedance measures - Trunk fat-free mass	0.0020948	379507	0.0079287
38	27046643	2016	Cognitive	Verbal-numerical reasoning	0.0021372	36035	0.00795557
3273	31427789	2019	Dermatological	Skin colour	0.0021471	381433	0.00795557
3304	31427789	2019	Reproduction	Age first had sexual intercourse	0.0022028	339614	0.00807693
4314	30643251	2019	Psychiatric	Ever smoked regulary	0.0022369	262990	0.00811741
3471	31427789	2019	Metabolic	Impedance measures - Trunk predicted mass	0.0024329	379469	0.00873858
4715	BioRxiv: https://doi.org/10.1101/288623	2019	Neurological	Average across all tracts mode of anisotropy	0.0027603	17706	0.0098144
3382	31427789	2019	Cognitive	Prospective memory test - Duration screen displayed	0.0028542	128912	0.0100468
3597	31427789	2019	Cardiovascular	Non-cancer illness code, self-reported: hypertension	0.0030946	289307	0.0107851
3187	31427789	2019	Skeletal	Standing height	0.003429	385748	0.0117558
3402	31427789	2019	Cognitive	Fluid intelligence test - FI3 : word interpolation	0.0034583	124929	0.0117558
4730	BioRxiv: https://doi.org/10.1101/288638	2019	Neurological	Superior corona radiata mode of anisotropy	0.0035086	17706	0.0117558
4536	31676860	2019	Neurological	Right putamen	0.0035377	19629	0.0117558
4538	31676860	2019	Neurological	Right hippocampus	0.0035401	19629	0.0117558
4011	29662059	2018	Psychiatric	Broad depression	0.0041609	322580	0.0136882
3281	31427789	2019	Social Interactions	Mother's age	0.0042064	151327	0.0137077
4293	30718901	2019	Psychiatric	Depression	0.0042447	500199	0.0137077
3687	31427789	2019	Metabolic	Diagnoses - secondary ICD10: E66 Overweight and obesity	0.0043024	244890	0.0137677
17	28494655	2017	Psychiatric	Anorexia nervosa	0.0048778	14477	0.0153578
4074	30239722	2018	Metabolic	Body Mass Index	0.0048883	806834	0.0153578
4523	31676860	2019	Neurological	Left putamen	0.0049302	19629	0.0153578
3226	31427789	2019	Activities	Difference in mobile phone use compared to two years previously	0.00524	319545	0.0161458
3585	31427789	2019	Activities	Types of physical activity in last 4 weeks: Walking for pleasure (not as a means of transport)	0.0052749	384450	0.0161458
4639	31676860	2019	Neurological	Right hippocampus	0.0053842	21821	0.0163383
3369	31427789	2019	Activities	Frequency of other exercises in last 4 weeks	0.0055291	184631	0.0166102
191	26831199	2016	Metabolic	Estimated glomerular filtration rate based on serum creatinine	0.0055682	113814	0.0166102
609	24816252	2014	Metabolic	Peptide::gamma-glutamyl::gamma-glutamylvaline	0.0056703	7753	0.0167727
3412	31427789	2019	Skeletal	Sitting height	0.0057481	385393	0.0168611
3443	31427789	2019	Metabolic	Impedance measures - Whole body fat-free mass	0.0058916	379804	0.0171392
3191	31427789	2019	Activities	Number of treatments/medications taken	0.005994	386581	0.0172942
1215	27911795	2016	Psychiatric	Alcohol consumption (female)	0.0061503	42900	0.0175986
400	24816252	2014	Metabolic	Amino acid::Phenylalanine & tyrosine metabolism::phenyllactate (PLA)	0.0062126	6064	0.0175986
3517	31427789	2019	Social Interactions	How are people in household related to participant: Husband, wife or partner	0.0062495	312871	0.0175986
4313	30643251	2019	Psychiatric	Age of initiation of regular smoking	0.0064048	632802	0.0176634
4659	BioRxiv: https://doi.org/10.1101/288567	2019	Neurological	Posterior corona radiata fractional anisotropy	0.0064495	17706	0.0176634
4693	BioRxiv: https://doi.org/10.1101/288601	2019	Neurological	Average across all tracts mean diusivities	0.0064502	17706	0.0176634
3444	31427789	2019	Metabolic	Impedance measures - Whole body water mass	0.0064958	379835	0.0176634
893	27005778	2016	Metabolic	Cholesterol esters in large LDL	0.0065234	19273	0.0176634
4322	30643256	2019	Psychiatric	Depressive symptoms (univariate)	0.0067391	1067913	0.0179494
3271	31427789	2019	Skeletal	Comparative height size at age 10	0.006749	380167	0.0179494
3568	31427789	2019	Psychiatric	Why stopped smoking: Health precaution	0.006782	94509	0.0179494
4755	BioRxiv: https://doi.org/10.1101/288663	2019	Neurological	Sagittal stratum radial diusivities	0.0068611	17706	0.0180232
3	30478444	2019	Psychiatric	Attention deficit hyperactivity disorder	0.0073814	55374	0.0189774
917	27005778	2016	Metabolic	Cholesterol esters in medium LDL	0.0073866	19273	0.0189774
4209	31152163	2019	Metabolic	Chronic kidney disease	0.0074242	625219	0.0189774
3684	31427789	2019	Infection	Diagnoses - main ICD10: R31 Hematuria	0.00744	300791	0.0189774
4691	BioRxiv: https://doi.org/10.1101/288599	2019	Neurological	Anterior corona radiata mean diusivities	0.0074961	17706	0.0189829
3466	31427789	2019	Metabolic	Impedance measures - Arm fat-free mass (left)	0.0076888	379653	0.0192295
3478	31427789	2019	Activities	Own or rent accommodation lived in: Rent - from local authority, local council, housing association	0.0077994	383032	0.0192295
4138	29403010	2018	Immunological	Mean corpuscular volume	0.0078472	108256	0.0192295
200	26631737	2016	Metabolic	Microalbuminuria	0.0078732	54116	0.0192295
852	27005778	2016	Metabolic	Alanine	0.0078904	24796	0.0192295
4189	31217584	2019	Metabolic	Fasting glucose	0.0079764	23911	0.0192295
3451	31427789	2019	Metabolic	Impedance measures - Impedance of arm (left)	0.0080195	379803	0.0192295
588	24816252	2014	Metabolic	Nucleotide::Purine metabolism, urate metabolism::urate	0.0080305	7819	0.0192295
3446	31427789	2019	Metabolic	Impedance measures - Basal metabolic rate	0.0082393	379821	0.0195115
4591	31676860	2019	Neurological	Right paracentral	0.0083132	21821	0.0195115
945	27005778	2016	Metabolic	Serum total cholesterol	0.0083159	21491	0.0195115
895	27005778	2016	Metabolic	Total lipids in large LDL	0.00837	19273	0.0195115
3678	31427789	2019	Skeletal	Diagnoses - main ICD10: M23 Internal derangement of knee	0.0086498	300791	0.0200209
4743	BioRxiv: https://doi.org/10.1101/288651	2019	Neurological	Fornix (column and body of fornix) radial diusivities	0.0087366	17706	0.0200209
3680	31427789	2019	Endocrine	Diagnoses - main ICD10: N39 Other disorders of urinary system	0.0087857	300791	0.0200209
4117	29403010	2018	Metabolic	Total bilirubin	0.0088464	110207	0.0200209
4528	31676860	2019	Neurological	Left ventral DC	0.0088729	19629	0.0200209
3258	31427789	2019	Nutritional	Water intake	0.0090011	357000	0.0201734
4667	BioRxiv: https://doi.org/10.1101/288575	2019	Neurological	Sagittal stratum fractional anisotropy	0.0090551	17706	0.0201734
3586	31427789	2019	Activities	Types of physical activity in last 4 weeks: Other exercises (eg: swimming, cycling, keep fit, bowling)	0.0091946	384450	0.0203553
4739	BioRxiv: https://doi.org/10.1101/288647	2019	Neurological	Cingulum (cingulate gyrus) radial diusivities	0.0093895	17706	0.0205879
896	27005778	2016	Metabolic	Concentration of large LDL particles	0.0094427	19273	0.0205879
1213	27911795	2016	Psychiatric	Alcohol consumption	0.0094751	70460	0.0205879
3221	31427789	2019	Activities	Time spent driving	0.0098569	258336	0.0212861
3865	27863252	2016	Immunological	Red cell distribution width (two-way meta)	0.010038	131520	0.021545
3381	31427789	2019	Cognitive	Prospective memory test - Time to answer	0.010145	128912	0.021561
4699	BioRxiv: https://doi.org/10.1101/288607	2019	Neurological	Fornix (column and body of fornix) mean diusivities	0.010262	17706	0.021561
3527	31427789	2019	Environment	Transport type for commuting to job workplace: Cycle	0.010322	205217	0.021561
1120	27918534	2017	Metabolic	Pericardial adipose tissue volume (adjusted for height and weight)	0.010383	12204	0.021561
879	27005778	2016	Metabolic	Total cholesterol in IDL	0.010413	19273	0.021561
4657	BioRxiv: https://doi.org/10.1101/288565	2019	Neurological	Genu of corpus callosum fractional anisotropy	0.010413	17706	0.021561
4740	BioRxiv: https://doi.org/10.1101/288648	2019	Neurological	Cingulum (hippocampus) radial diusivities	0.01076	17706	0.0221492
1117	27918534	2017	Metabolic	Pericardial adipose tissue volume	0.010888	12204	0.0221921
4709	BioRxiv: https://doi.org/10.1101/288617	2019	Neurological	Superior fronto-occipital fasciculus mean diusivities	0.011	17706	0.0221921
4506	31676860	2019	Neurological	Right insula	0.011006	19629	0.0221921
3462	31427789	2019	Metabolic	Impedance measures - Arm fat-free mass (right)	0.011033	379723	0.0221921
4541	31676860	2019	Neurological	Right ventral DC	0.011219	19629	0.022438
918	27005778	2016	Metabolic	Total lipids in medium LDL	0.01144	19273	0.0226942
3467	31427789	2019	Metabolic	Impedance measures - Arm predicted mass (left)	0.011577	379638	0.0226942
4233	31015401	2019	Environmental	Antimigraine preparations	0.011598	119844	0.0226942
630	24816252	2014	Metabolic	Xenobiotics::Food component, Plant::ergothioneine	0.011605	4453	0.0226942
3765	31427789	2019	Psychiatric	Anxiety - Recent feelings of foreboding	0.011734	126179	0.0227742
2046	26962152	2016	Gastrointestinal	Periodontal complex trait 1 - Socransky trait	0.011838	975	0.0227742
892	27005778	2016	Metabolic	Total cholesterol in large LDL	0.01184	21552	0.0227742
3750	31427789	2019	Psychiatric	Traumatic events - Felt irritable or had angry outbursts in past month	0.011974	57010	0.0228058
4724	BioRxiv: https://doi.org/10.1101/288632	2019	Neurological	Inferior fronto-occipital fasciculus mode of anisotropy	0.011986	17706	0.0228058
3463	31427789	2019	Metabolic	Impedance measures - Arm predicted mass (right)	0.012064	379716	0.0228308
3436	31427789	2019	Metabolic	Weight	0.012268	385473	0.0230705
3715	31427789	2019	Mortality	Diagnoses - secondary ICD10: Z92 Personal history of medical treatment	0.012375	244890	0.0230705
3696	31427789	2019	Gastrointestinal	Diagnoses - secondary ICD10: K21 Gastro-esophageal reflux disease	0.012399	244890	0.0230705
3559	31427789	2019	Activities	Medication for pain relief, constipation, heartburn: Paracetamol	0.012531	382089	0.0230705
3390	31427789	2019	Activities	Financial situation satisfaction	0.012627	128506	0.0230705
4745	BioRxiv: https://doi.org/10.1101/288653	2019	Neurological	Genu of corpus callosum radial diusivities	0.012694	17706	0.0230705
919	27005778	2016	Metabolic	Concentration of medium LDL particles	0.0127	19273	0.0230705
3447	31427789	2019	Metabolic	Impedance measures - Impedance of whole body	0.012715	379792	0.0230705
4136	29403010	2018	Hematological	Hemoglobin	0.013115	108769	0.0236743
3621	31427789	2019	Activities	Treatment/medication code: metformin	0.01329	280443	0.0238678
552	24816252	2014	Metabolic	Lipid::Lysolipid::2-stearoylglycerophosphocholine*	0.013394	7730	0.0238987
4255	30952852	2019	Psychiatric	Sleep efficiency	0.013443	84810	0.0238987
3314	31427789	2019	Ear, Nose, Throat	Hearing difficulty/problems with background noise	0.013616	378722	0.0240846
4677	BioRxiv: https://doi.org/10.1101/288585	2019	Neurological	Fornix (column and body of fornix) axial diusivities	0.013837	17706	0.0242722
3383	31427789	2019	Cognitive	Prospective memory test - Number of attempts	0.01386	128912	0.0242722
4607	31676860	2019	Neurological	Right insula	0.014082	21821	0.0245389
51	27798627	2016	Reproduction	Number of children ever born (female)	0.014461	225230	0.0250752
4120	29403010	2018	Metabolic	Alanine aminotransferase	0.014981	134182	0.0257389
3306	31427789	2019	Reproduction	Ever had same-sex intercourse	0.01499	349459	0.0257389
4626	31676860	2019	Neurological	Left hippocampus	0.015079	21821	0.0257661
305	25772697	2015	Immunological	CD4mem:%cFTH (1)	0.015494	669	0.0263473
4327	30643256	2019	Psychiatric	Well-being spectrum	0.015865	2311184	0.0267402
3301	31427789	2019	Psychiatric	Seen doctor (GP) for nerves, anxiety, tension or depression	0.015877	383771	0.0267402
936	27005778	2016	Metabolic	Total cholesterol in small LDL	0.016038	21556	0.0268827
3409	31427789	2019	Environment	Education - Qualifications	0.016177	318526	0.0269288
3515	31427789	2019	Activities	Gas or solid-fuel cooking/heating: An open solid fuel fire that you use regularly in winter time	0.016292	385289	0.0269288
778	24816252	2014	Metabolic	::::X-12443	0.016295	5357	0.0269288
4525	31676860	2019	Neurological	Left hippocampus	0.016393	19629	0.0269642
3844	27863252	2016	Immunological	Hemoglobin concentration (two-way meta)	0.016533	132596	0.027068
4363	29899525	2018	Activities	Strenuous sports or other exercises	0.016866	350492	0.0272454
3786	30804565	2019	Neurological	Insomnia	0.016917	386533	0.0272454
4113	29403010	2018	Metabolic	Potassium	0.01694	132938	0.0272454
4695	BioRxiv: https://doi.org/10.1101/288603	2019	Neurological	Cingulum (cingulate gyrus) mean diusivities	0.016951	17706	0.0272454
4733	BioRxiv: https://doi.org/10.1101/288641	2019	Neurological	Sagittal stratum mode of anisotropy	0.017413	17706	0.0277081
4490	31676860	2019	Neurological	Right paracentral	0.017455	19629	0.0277081
3724	31427789	2019	Psychiatric	Frequency of inability to cease drinking in last year	0.017475	69164	0.0277081
4315	30643251	2019	Psychiatric	Cigarettes per day	0.017763	263954	0.0280385
3440	31427789	2019	Metabolic	Impedance measures - Weight	0.018005	379840	0.0282936
880	27005778	2016	Metabolic	Free cholesterol in IDL	0.018103	21559	0.0283211
3341	31427789	2019	Reproduction	Number of live births (female)	0.01826	208434	0.0283926
883	27005778	2016	Metabolic	Phospholipids in IDL	0.01831	21559	0.0283926
916	27005778	2016	Metabolic	Total cholesterol in medium LDL	0.018602	21559	0.0286058
3589	31427789	2019	Activities	Types of physical activity in last 4 weeks: Heavy DIY (eg: weeding, lawn mowing, carpentry, digging)	0.01861	384450	0.0286058
3759	31427789	2019	Psychiatric	Anxiety - Reccent feelings or nervousness or anxiety	0.018806	126325	0.0287814
4224	31015401	2019	Environmental	Agents acting on the renin-angiotensin system	0.019189	237530	0.0291118
4653	BioRxiv: https://doi.org/10.1101/288561	2019	Neurological	Corticospinal tract fractional anisotropy	0.019205	17706	0.0291118
4696	BioRxiv: https://doi.org/10.1101/288604	2019	Neurological	Cingulum (hippocampus) mean diusivities	0.01927	17706	0.0291118
3590	31427789	2019	Activities	Medication for cholesterol, blood pressure or diabetes: Cholesterol lowering medication	0.019383	176050	0.0291573
4637	31676860	2019	Neurological	Right putamen	0.019478	21821	0.0291756
3983	29358691	2018	Endocrine	Type 2 Diabetes	0.019584	70127	0.02921
1170	26833098	2016	Metabolic	Leptin (adjusted for BMI)	0.019867	32161	0.0295071
811	24816252	2014	Metabolic	::::X-12851	0.020214	4808	0.0298963
4706	BioRxiv: https://doi.org/10.1101/288614	2019	Neurological	Retrolenticular part of internal capsule mean diusivities	0.020521	17706	0.0301385
4566	31676860	2019	Neurological	Left posterior cingulate	0.020549	21821	0.0301385
425	24816252	2014	Metabolic	Amino acid::Valine, leucine and isoleucine metabolism::alpha-hydroxyisovalerate	0.021133	7668	0.0307971
16	28439101	2017	Psychiatric	Posttraumatic stress disorder	0.021173	19884	0.0307971
3773	31427789	2019	Psychiatric	Anxiety - Recent worrying too much about different things	0.021522	126284	0.0310517
4037	BioRxiv: https://doi.org/10.1101/224774	2017	Psychiatric	Autism spectrum disorder	0.021652	46350	0.0310517
4258	30946739	2019	Activities	Facial attractiveness (male-coder, male samples)	0.021657	1792	0.0310517
894	27005778	2016	Metabolic	Free cholesterol in large LDL	0.021881	21555	0.0310517
3897	27863252	2016	Immunological	Plateletcrit (three-way meta)	0.021894	164339	0.0310517
881	27005778	2016	Metabolic	Total lipids in IDL	0.021957	19273	0.0310517
614	24816252	2014	Metabolic	Xenobiotics::Benzoate metabolism::4-hydroxyhippurate	0.021977	4368	0.0310517
604	24816252	2014	Metabolic	Peptide::gamma-glutamyl::gamma-glutamylleucine	0.022066	7802	0.0310517
195	26831199	2016	Metabolic	Chronic kidney disease	0.022142	117165	0.0310517
3974	29304378	2018	Skeletal	Total body BMD (30-45 years old)	0.022297	10062	0.031145
197	26631737	2016	Metabolic	Urinary albumin-to-creatinine ratio	0.023	54450	0.032
63	28436984	2017	Reproduction	Age at menarche	0.023151	252514	0.0320833
3353	31427789	2019	Psychiatric	Number of cigarettes previously smoked daily	0.023488	90143	0.0323881
3764	31427789	2019	Psychiatric	Depression - Recent poor appetite or overeting	0.023555	126639	0.0323881
3566	31427789	2019	Activities	Vitamin and mineral supplements: Multivitamins +/- minerals	0.023708	384452	0.0324717
616	24816252	2014	Metabolic	Xenobiotics::Benzoate metabolism::benzoate	0.023855	7756	0.0325464
4701	BioRxiv: https://doi.org/10.1101/288609	2019	Neurological	Genu of corpus callosum mean diusivities	0.02411	17706	0.0327673
3296	31427789	2019	Psychiatric	Risk taking	0.025012	372651	0.0338624
3435	31427789	2019	Metabolic	Body Mass Index	0.025175	385336	0.0339525
812	24816252	2014	Metabolic	::::X-12855	0.02576	5120	0.0346089
4180	31217584	2019	Immunological	Platelets	0.026075	29328	0.0347893
907	27005778	2016	Metabolic	Total cholesterol in LDL	0.026092	21559	0.0347893
4104	29403010	2018	Metabolic	Total protein	0.026443	113509	0.0351243
4214	31049640	2019	Endocrine	Type 2 Diabetes	0.02668	4347	0.0353059
657	24816252	2014	Metabolic	::::X-03094	0.027003	7804	0.0355717
938	27005778	2016	Metabolic	Concentration of small LDL particles	0.027083	19273	0.0355717
430	24816252	2014	Metabolic	Amino acid::Valine, leucine and isoleucine metabolism::isovalerylcarnitine	0.027189	7789	0.0355782
4570	31676860	2019	Neurological	Left rostral middle frontal	0.027386	21821	0.0357032
882	27005778	2016	Metabolic	Concentration of IDL particles	0.027925	19273	0.0361486
864	27005778	2016	Metabolic	22:6, docosahexaenoic acid (DHA)	0.027933	13499	0.0361486
735	24816252	2014	Metabolic	::::X-11843	0.028384	3938	0.0365977
3862	27863252	2016	Immunological	Platelet distribution width (two-way meta)	0.028692	127171	0.0368598
4518	31676860	2019	Neurological	Left inferior lateral ventricle	0.028827	19629	0.0368986
849	24816252	2014	Metabolic	::::X-18601	0.028973	7663	0.0369511
3533	31427789	2019	Environment	Mental health - Illness, injury, bereavement, stress in last 2 years: Serious illness, injury or assault of a close relative	0.029092	383913	0.0369689
2040	27656889	2016	Cognitive	Attention function - Excutive function - Child	0.029297	1655	0.0370955
4383	30898391	2019	Neoplasms	Epithelial ovarian cancer (high-grade serous)	0.02959	5698	0.0373322
731	24816252	2014	Metabolic	::::X-11799	0.029719	5038	0.037361
61	25231870	2014	Reproduction	Age at menarche	0.030118	132989	0.037699
4342	30531941	2018	Activities	Moderate intesity (conditioning sex and BMI)	0.030202	91105	0.037699
3703	31427789	2019	Mortality	Diagnoses - secondary ICD10: Y83 Surgical operation and other surgical procedures as the cause of abnormal reaction of the patient, or later complication, without mention of misadventure at the time of the procedure	0.030768	244890	0.0382697
3537	31427789	2019	Environment	Attendance/disability/mobility allowance: Disability living allowance	0.030955	383632	0.0383149
3536	31427789	2019	Environment	Mental health - Illness, injury, bereavement, stress in last 2 years: Financial difficulties	0.031022	383913	0.0383149
929	27005778	2016	Metabolic	Other polyunsaturated fatty acids than 18:2	0.031689	13549	0.0389706
3605	31427789	2019	Respiratory	Non-cancer illness code, self-reported: hayfever/allergic rhinitis	0.031846	289307	0.0389706
205	21355061	2011	Metabolic	Microalbuminuria	0.031885	30482	0.0389706
4133	29403010	2018	Immunological	Monocyte count	0.032197	62076	0.0392157
897	27005778	2016	Metabolic	Phospholipids in large LDL	0.033061	21550	0.0401292
4137	29403010	2018	Immunological	Hematocrit	0.033382	108757	0.0403796
4686	BioRxiv: https://doi.org/10.1101/288594	2019	Neurological	Superior corona radiata axial diusivities	0.033736	17706	0.0406194
4249	30952852	2019	Psychiatric	Diurnal inactivity duration	0.033811	84757	0.0406194
3399	31427789	2019	Ear, Nose, Throat	Tinnitus	0.034372	126851	0.0411529
86	26367794	2015	Skeletal	Lumbar Spine BMD	0.035399	32965	0.0420451
4725	BioRxiv: https://doi.org/10.1101/288633	2019	Neurological	Posterior corona radiata mode of anisotropy	0.035441	17706	0.0420451
3633	31427789	2019	Environment	Illnesses of father: High blood pressure	0.035485	355137	0.0420451
228	25772697	2015	Immunological	Lymph:%DP T	0.035595	669	0.0420451
4465	31676860	2019	Neurological	Left posterior cingulate	0.035817	19629	0.0421658
4624	31676860	2019	Neurological	Left putamen	0.036139	21821	0.0423148
4704	BioRxiv: https://doi.org/10.1101/288612	2019	Neurological	Posterior limb of internal capsule mean diusivities	0.036184	17706	0.0423148
4003	29513936	2018	Connective Tissue	Juvenile idiopathic arthritis with vs without uveitis	0.036449	384	0.0424836
3272	31427789	2019	Cognitive	Handedness (chirality/laterality)	0.037171	386276	0.0430563
3499	31427789	2019	Dermatological	Hair colour (natural, before greying): Black	0.037185	385603	0.0430563
3627	31427789	2019	Activities	Treatment/medication code: paracetamol	0.03777	280443	0.0435903
826	24816252	2014	Metabolic	::::X-13658	0.03813	1412	0.0437971
3582	31427789	2019	Activities	Types of transport used (excluding work): Walk	0.038198	384551	0.0437971
4152	29403010	2018	Cardiovascular	Relative wall thickness	0.038351	19311	0.0438297
3578	31427789	2019	Social Interactions	Social support - Leisure/social activities: Religious group	0.038584	385280	0.0439106
3319	31427789	2019	Respiratory	Wheeze or whistling in the chest in last year	0.038691	379150	0.0439106
314	25772697	2015	Immunological	CD4nv:%TFH (2)	0.038796	669	0.0439106
4105	29403010	2018	Metabolic	Albumin	0.039446	102223	0.0445032
4075	30239722	2018	Metabolic	Body Mass Index (male)	0.039699	374756	0.0446455
3522	31427789	2019	Environment	Current employment status: Unable to work because of sickness or disability	0.039847	385138	0.0446692
537	24816252	2014	Metabolic	Lipid::Lysolipid::1-linoleoylglycerophosphocholine	0.040286	7795	0.0449312
4650	BioRxiv: https://doi.org/10.1101/288558	2019	Neurological	Body of corpus callosum fractional anisotropy	0.040336	17706	0.0449312
4273	30846698	2019	Psychiatric	Long sleep	0.040701	339926	0.0451948
3593	31427789	2019	Activities	Mineral and other dietary supplements: Glucosamine	0.040926	385261	0.0452491
3252	31427789	2019	Nutritional	Bread intake	0.041007	377627	0.0452491
3205	31427789	2019	Activities	Duration of walks	0.041983	330974	0.0460019
3772	31427789	2019	Psychiatric	Depression - Recent feelings of tiredness or low enery	0.041998	126540	0.0460019
3268	31427789	2019	Psychiatric	Alcohol intake versus 10 years previously	0.042123	357907	0.0460019
325	25772697	2015	Immunological	CD8mem:%"TFH" (2)	0.042212	669	0.0460019
549	24816252	2014	Metabolic	Lipid::Lysolipid::2-linoleoylglycerophosphocholine*	0.042408	6894	0.0460729
4512	31676860	2019	Neurological	Brain stem	0.0429	19629	0.0462389
610	24816252	2014	Metabolic	Peptide::Polypeptide::bradykinin, des-arg(9)	0.042956	4570	0.0462389
4245	30980028	2019	Cognitive	Left handed	0.043096	331037	0.0462389
3343	31427789	2019	Reproduction	Age at first live birth (female)	0.043326	141051	0.0462389
307	25772697	2015	Immunological	CD4mem:%cFTH (3)	0.043329	669	0.0462389
937	27005778	2016	Metabolic	Total lipids in small LDL	0.043349	19273	0.0462389
317	25772697	2015	Immunological	CD8mem:%"Th2"	0.043701	669	0.0464736
7	26754954	2016	Psychiatric	Anxiety disorder (factor score)	0.044163	18186	0.0468234
3452	31427789	2019	Metabolic	Impedance measures - Leg fat percentage (right)	0.044916	379806	0.0474788
2023	24934506	2014	Endocrine	Skin fluorescence	0.045554	1082	0.048009
4711	BioRxiv: https://doi.org/10.1101/288619	2019	Neurological	Sagittal stratum mean diusivities	0.046358	17706	0.0487105
4710	BioRxiv: https://doi.org/10.1101/288618	2019	Neurological	Superior longitudinal fasciculus mean diusivities	0.046639	17706	0.0488599
100	23449627	2013	Skeletal	Pubertal growth (male)	0.047108	5043	0.0491575
4619	31676860	2019	Neurological	Left inferior lateral ventricle	0.047291	21821	0.0491575
3519	31427789	2019	Environment	Current employment status: In paid employment or self-employed	0.047342	385138	0.0491575
59	23358156	2014	Cognitive	Childhood IQ	0.047739	12441	0.0492893
4663	BioRxiv: https://doi.org/10.1101/288571	2019	Neurological	Splenium of corpus callosum fractional anisotropy	0.047749	17706	0.0492893
14	28439101	2017	Psychiatric	Posttraumatic stress disorder	0.047951	9537	0.0493531
4349	30586722	2018	Cardiovascular	Heart failure	0.048271	394156	0.0494483
4222	31015401	2019	Environmental	Beta blocking agents	0.048434	224024	0.0494483
3210	31427789	2019	Activities	Usual walking pace	0.048465	384081	0.0494483
3994	29500382	2018	Psychiatric	Sensitivity / hurt feelings (HURT)	0.048653	264144	0.0494967
4115	29403010	2018	Metabolic	Calcium	0.049078	71701	0.0497852
3459	31427789	2019	Metabolic	Impedance measures - Leg predicted mass (left)	0.049483	379761	0.0499639
4232	31015401	2019	Environmental	Anilides	0.049563	179810	0.0499639
3496	31427789	2019	Dermatological	Hair colour (natural, before greying): Red	0.049785	385603	0.0499639
233	25772697	2015	Immunological	Lymph:%T	0.049822	669	0.0499639
576	24816252	2014	Metabolic	Lipid::Sterol, Steroid::dehydroisoandrosterone sulfate (DHEA-S)	0.049965	7793	0.049965
NA	NA	NA	NA	NA	NA	NA	NA

## Sheet: GRINA
GRINA PheWAS
atlas ID	PMID	Year	Domain	Trait	P-value	N	FDR
4043	30124842	2018	Skeletal	Height	2.2e-48	693529	7.61e-46
3898	27863252	2016	Immunological	Platelet distribution width (three-way meta)	7.07e-25	164433	1.22e-22
3187	31427789	2019	Skeletal	Standing height	1.07e-23	385748	1.23e-21
3862	27863252	2016	Immunological	Platelet distribution width (two-way meta)	4.51e-23	127171	3.9e-21
3899	27863252	2016	Immunological	Platelet count (three-way meta)	2.92e-19	166066	2.02e-17
3271	31427789	2019	Skeletal	Comparative height size at age 10	1.7e-14	380167	9.8e-13
3863	27863252	2016	Immunological	Platelet count (two-way meta)	3.11e-14	127127	1.4e-12
3412	31427789	2019	Skeletal	Sitting height	3.23e-14	385393	1.4e-12
3897	27863252	2016	Immunological	Plateletcrit (three-way meta)	1.21e-12	164339	4.65e-11
3891	27863252	2016	Immunological	Mean platelet volume (three-way meta)	4.28e-12	164454	1.48e-10
377	24816252	2014	Metabolic	Amino acid::Glutathione metabolism::5-oxoproline	5.63e-12	7802	1.77e-10
3888	27863252	2016	Immunological	Mean corpuscular volume (three-way meta)	3.24e-11	172433	9.34e-10
3861	27863252	2016	Immunological	Plateletcrit (two-way meta)	3.87e-10	127033	1.03e-08
3852	27863252	2016	Immunological	Mean corpuscular volume (two-way meta)	9.07e-10	132353	2.24e-08
3855	27863252	2016	Immunological	Mean platelet volume (two-way meta)	1.22e-09	127230	2.81e-08
70	24097068	2013	Metabolic	Low-density lipoprotein cholesterol	8.45e-09	188577	1.83e-07
3865	27863252	2016	Immunological	Red cell distribution width (two-way meta)	1.37e-08	131520	2.79e-07
4139	29403010	2018	Immunological	Mean corpuscular hemoglobin	1.73e-08	108054	3.33e-07
3901	27863252	2016	Immunological	Red cell distribution width (three-way meta)	1.9e-08	171529	3.46e-07
4225	31015401	2019	Environmental	HMG CoA reductase inhibitors	3.19e-08	290385	5.52e-07
3470	31427789	2019	Metabolic	Impedance measures - Trunk fat-free mass	3.85e-08	379507	6.34e-07
142	25282103	2014	Skeletal	Height	4.2e-08	253288	6.61e-07
4138	29403010	2018	Immunological	Mean corpuscular volume	4.48e-08	108256	6.74e-07
4347	30525989	2018	Cardiovascular	Coronary artery disease and low-density lipoprotein cholesterol (bivariate)	7e-08	735838	1.01e-06
3471	31427789	2019	Metabolic	Impedance measures - Trunk predicted mass	7.4e-08	379469	1.02e-06
879	27005778	2016	Metabolic	Total cholesterol in IDL	8.26e-08	19273	1.1e-06
3887	27863252	2016	Immunological	Mean corpuscular hemoglobin (three-way meta)	1.34e-07	172332	1.72e-06
907	27005778	2016	Metabolic	Total cholesterol in LDL	1.44e-07	21559	1.78e-06
881	27005778	2016	Metabolic	Total lipids in IDL	1.58e-07	19273	1.89e-06
3462	31427789	2019	Metabolic	Impedance measures - Arm fat-free mass (right)	1.86e-07	379723	2.15e-06
894	27005778	2016	Metabolic	Free cholesterol in large LDL	2.61e-07	21555	2.83e-06
882	27005778	2016	Metabolic	Concentration of IDL particles	2.62e-07	19273	2.83e-06
880	27005778	2016	Metabolic	Free cholesterol in IDL	2.97e-07	21559	3.11e-06
3463	31427789	2019	Metabolic	Impedance measures - Arm predicted mass (right)	3.13e-07	379716	3.19e-06
4650	BioRxiv: https://doi.org/10.1101/288558	2019	Neurological	Body of corpus callosum fractional anisotropy	3.32e-07	17706	3.28e-06
3590	31427789	2019	Activities	Medication for cholesterol, blood pressure or diabetes: Cholesterol lowering medication	3.75e-07	176050	3.6e-06
4738	BioRxiv: https://doi.org/10.1101/288646	2019	Neurological	Body of corpus callosum radial diusivities	5.36e-07	17706	5.01e-06
967	27005778	2016	Metabolic	Phospholipids in very small VLDL	5.55e-07	19273	5.05e-06
916	27005778	2016	Metabolic	Total cholesterol in medium LDL	5.93e-07	21559	5.26e-06
892	27005778	2016	Metabolic	Total cholesterol in large LDL	6.37e-07	21552	5.51e-06
3851	27863252	2016	Immunological	Mean corpuscular hemoglobin (two-way meta)	7.15e-07	132224	6.03e-06
4745	BioRxiv: https://doi.org/10.1101/288653	2019	Neurological	Genu of corpus callosum radial diusivities	7.57e-07	17706	6.24e-06
920	27005778	2016	Metabolic	Phospholipids in medium LDL	1.02e-06	21558	8.21e-06
897	27005778	2016	Metabolic	Phospholipids in large LDL	1.18e-06	21550	9.21e-06
895	27005778	2016	Metabolic	Total lipids in large LDL	1.2e-06	19273	9.21e-06
896	27005778	2016	Metabolic	Concentration of large LDL particles	1.29e-06	19273	9.7e-06
883	27005778	2016	Metabolic	Phospholipids in IDL	1.54e-06	21559	1.13e-05
893	27005778	2016	Metabolic	Cholesterol esters in large LDL	1.64e-06	19273	1.18e-05
3467	31427789	2019	Metabolic	Impedance measures - Arm predicted mass (left)	2.83e-06	379638	2e-05
855	27005778	2016	Metabolic	ApoB	4.51e-06	20690	3.12e-05
4701	BioRxiv: https://doi.org/10.1101/288609	2019	Neurological	Genu of corpus callosum mean diusivities	5.42e-06	17706	3.68e-05
965	27005778	2016	Metabolic	Total lipids in very small VLDL	6.8e-06	19273	4.37e-05
73	24097068	2013	Metabolic	Total cholesterol	6.84e-06	188577	4.37e-05
3443	31427789	2019	Metabolic	Impedance measures - Whole body fat-free mass	6.89e-06	379804	4.37e-05
917	27005778	2016	Metabolic	Cholesterol esters in medium LDL	6.94e-06	19273	4.37e-05
3444	31427789	2019	Metabolic	Impedance measures - Whole body water mass	7.67e-06	379835	4.74e-05
3466	31427789	2019	Metabolic	Impedance measures - Arm fat-free mass (left)	8.88e-06	379653	5.32e-05
3274	31427789	2019	Dermatological	Ease of skin tanning	8.91e-06	378364	5.32e-05
4281	30804560	2019	Respiratory	PEF	1.05e-05	345265	6.17e-05
945	27005778	2016	Metabolic	Serum total cholesterol	1.19e-05	21491	6.85e-05
918	27005778	2016	Metabolic	Total lipids in medium LDL	1.39e-05	19273	7.86e-05
919	27005778	2016	Metabolic	Concentration of medium LDL particles	1.47e-05	19273	8.18e-05
966	27005778	2016	Metabolic	Concentration of very small VLDL particles	1.58e-05	19273	8.67e-05
4657	BioRxiv: https://doi.org/10.1101/288565	2019	Neurological	Genu of corpus callosum fractional anisotropy	1.78e-05	17706	9.64e-05
884	27005778	2016	Metabolic	Triglycerides in IDL	1.98e-05	19273	0.000105365
4694	BioRxiv: https://doi.org/10.1101/288602	2019	Neurological	Body of corpus callosum mean diusivities	3.5e-05	17706	0.000183558
4345	30525989	2018	Cardiovascular	Coronary artery disease and total cholesterol (bivariate)	4.02e-05	735838	0.000207801
4691	BioRxiv: https://doi.org/10.1101/288599	2019	Neurological	Anterior corona radiata mean diusivities	4.32e-05	17706	0.000219914
3613	31427789	2019	Activities	Treatment/medication code: simvastatin	4.42e-05	280443	0.0002215
4041	29906448	2018	Psychiatric	Schizophrenia vs Bipolar disorder	4.81e-05	38855	0.000237954
936	27005778	2016	Metabolic	Total cholesterol in small LDL	5.16e-05	21556	0.000251664
865	27005778	2016	Metabolic	Esterified cholesterol	6.56e-05	13497	0.000315355
905	27005778	2016	Metabolic	18:2, linoleic acid (LA)	6.87e-05	13527	0.000325562
4069	BioRxiv: https://doi.org/10.1101/261081	2018	Psychiatric	Drinks per week	7.72e-05	414343	0.00036078
4619	31676860	2019	Neurological	Left inferior lateral ventricle	7.97e-05	21821	0.000367655
3446	31427789	2019	Metabolic	Impedance measures - Basal metabolic rate	9.24e-05	379821	0.000420572
4735	BioRxiv: https://doi.org/10.1101/288643	2019	Neurological	Anterior corona radiata radial diusivities	9.64e-05	17706	0.000433093
NA	NA	NA	NA	NA	NA	NA	NA
3920	28334899	2017	Metabolic	Total cholesterol	0.00012163	27657	0.000539538
3623	31427789	2019	Activities	Treatment/medication code: atorvastatin	0.00013793	280443	0.000604098
938	27005778	2016	Metabolic	Concentration of small LDL particles	0.00014901	19273	0.000644468
4518	31676860	2019	Neurological	Left inferior lateral ventricle	0.00017231	19629	0.00073604
870	27005778	2016	Metabolic	Free cholesterol	0.00021013	13497	0.000886646
4007	29559693	2018	Skeletal	Osteoarthritis of hip (hospital diagnosed)	0.00021858	11989	0.000911189
937	27005778	2016	Metabolic	Total lipids in small LDL	0.00022817	19273	0.000939843
960	27005778	2016	Metabolic	Triglycerides in very large HDL	0.00023373	21536	0.000951419
3842	27863252	2016	Immunological	Granulocyte percentage of myeloid white cells (two-way meta)	0.0002369	130543	0.000953109
3210	31427789	2019	Activities	Usual walking pace	0.00027394	384081	0.00108946
4285	30804560	2019	Respiratory	PEF	0.00028638	321047	0.00112599
3339	31427789	2019	Reproduction	Age when periods started (menarche) (female)	0.00031907	202636	0.00124043
3190	31427789	2019	Mortality	Number of self-reported non-cancer illnesses	0.00035667	386581	0.0013712
4309	30664745	2019	Skeletal	Osteoarthritis of hip	0.00037922	393873	0.00144187
868	27005778	2016	Metabolic	OmegaL6 fatty acids	0.00039882	13506	0.00149991
3608	31427789	2019	Metabolic	Non-cancer illness code, self-reported: high cholesterol	0.00041177	289307	0.00153196
4361	30061737	2018	Cardiovascular	Atrial fibrillation	0.00046917	1030836	0.00172694
3449	31427789	2019	Metabolic	Impedance measures - Impedance of leg (left)	0.00050375	379807	0.00183471
4306	30664634	2019	Metabolic	Trunk-trunk fat ratio (female)	0.00052441	195068	0.00189006
4039	29906448	2018	Psychiatric	Bipolar disorder	0.00057992	74194	0.00206858
4716	BioRxiv: https://doi.org/10.1101/288624	2019	Neurological	Body of corpus callosum mode of anisotropy	0.00061902	17706	0.00218552
4653	BioRxiv: https://doi.org/10.1101/288561	2019	Neurological	Corticospinal tract fractional anisotropy	0.0006431	17706	0.0022476
3878	27863252	2016	Immunological	Granulocyte percentage of myeloid white cells (three-way meta)	0.00070589	169545	0.00244238
939	27005778	2016	Metabolic	Total cholesterol in small VLDL	0.0007181	21557	0.00246003
3854	27863252	2016	Immunological	Monocyte percentage of white cells (two-way meta)	0.00073978	131305	0.00250945
3919	28334899	2017	Metabolic	Low-density lipoprotein cholesterol	0.00074928	31732	0.002517
4301	30664634	2019	Metabolic	Arms-arm fat ratio (male)	0.00078462	167431	0.00261037
2043	27329760	2016	Psychiatric	Bipolar disorder	0.00084956	34950	0.0027995
3688	31427789	2019	Metabolic	Diagnoses - secondary ICD10: E78 Disorders of lipoprotein metabolism and other lipidemias	0.00089264	244890	0.00291371
4141	29403010	2018	Immunological	Platelet count	0.00093894	108208	0.0030362
940	27005778	2016	Metabolic	Free cholesterol in small VLDL	0.0010086	21559	0.00323126
4040	29906448	2018	Psychiatric	Schizophrenia/Bipolar disorder	0.0010993	107620	0.00348952
78	22504420	2012	Skeletal	Femoral Neck BMD (males)	0.001215	32961	0.00382173
505	24816252	2014	Metabolic	Lipid::Fatty acid, monohydroxy::2-hydroxystearate	0.001345	7763	0.00419252
968	27005778	2016	Metabolic	Triglycerides in very small VLDL	0.001404	19273	0.00433736
197	26631737	2016	Metabolic	Urinary albumin-to-creatinine ratio	0.0015	54450	0.00459292
815	24816252	2014	Metabolic	Lipid::Fatty acid amide::X-13183--stearamide	0.001539	2503	0.004671
4336	30531941	2018	Activities	Overall activity (conditioning sex and BMI)	0.0018032	91105	0.00542528
3742	31427789	2019	Psychiatric	Depression - Feelings of tiredness during worst episode of depression	0.0018436	64376	0.00549901
3448	31427789	2019	Metabolic	Impedance measures - Impedance of leg (right)	0.0018726	379813	0.00553777
3853	27863252	2016	Immunological	Monocyte count (two-way meta)	0.0020208	131544	0.0059254
4632	31676860	2019	Neurological	Right inferior lateral ventricle	0.0024733	21821	0.00719128
4669	BioRxiv: https://doi.org/10.1101/288577	2019	Neurological	Anterior corona radiata axial diusivities	0.002571	17706	0.00741305
30	21173776	2012	Psychiatric	Agreablenes (NEO-FFI)	0.002947	17375	0.00842696
1185	19060906	2009	Metabolic	Low-density lipoprotein cholesterol	0.003017	19840	0.00855641
3198	31427789	2019	Environment	Frequency of travelling from home to job workplace	0.0030514	216647	0.00858361
4080	30239722	2018	Metabolic	Waist-hip ratio (adjusted for BMI)	0.0031558	694649	0.00876349
80	22504420	2012	Skeletal	Femoral Neck BMD	0.003166	32961	0.00876349
4658	BioRxiv: https://doi.org/10.1101/288566	2019	Neurological	Inferior fronto-occipital fasciculus fractional anisotropy	0.0032397	17706	0.00889632
3554	31427789	2019	Activities	Medication for cholesterol, blood pressure, diabetes, or take exogenous hormones: Cholesterol lowering medication	0.0034937	207533	0.00947959
3260	31427789	2019	Nutritional	Variation in diet	0.0035069	384869	0.00947959
4686	BioRxiv: https://doi.org/10.1101/288594	2019	Neurological	Superior corona radiata axial diusivities	0.0037989	17706	0.0101893
3352	31427789	2019	Psychiatric	Age started smoking in former smokers	0.0040813	94891	0.0108625
3269	31427789	2019	Activities	Breastfed as a baby	0.0042645	293760	0.0111844
3614	31427789	2019	Activities	Treatment/medication code: ventolin 100micrograms inhaler	0.0042987	280443	0.0111844
4647	BioRxiv: https://doi.org/10.1101/288555	2019	Neurological	Anterior corona radiata fractional anisotropy	0.0042992	17706	0.0111844
3979	28869591	2017	Skeletal	Estimated BMD	0.0043712	142487	0.0112868
327	25772697	2015	Immunological	CD4mem:%Th9	0.0045932	669	0.0116993
1006	27989323	2017	Immunological	Regulated on Activation, Normal T Cell Expressed and Secreted (CCL5)	0.0046147	3421	0.0116993
324	25772697	2015	Immunological	CD8mem:%"TFH" (1)	0.0046324	669	0.0116993
4335	30531941	2018	Activities	Overall activity	0.0047393	91105	0.0118826
3460	31427789	2019	Metabolic	Impedance measures - Arm fat percentage (right)	0.0049736	379752	0.0123803
3631	31427789	2019	Environment	Illnesses of father: Bowel cancer	0.0051084	355137	0.012625
4690	BioRxiv: https://doi.org/10.1101/288598	2019	Neurological	Uncinate fasciculus axial diusivities	0.0051629	17706	0.0126692
3805	19853236	2009	Immunological	Platelet count	0.0055	4250	0.0133091
3301	31427789	2019	Psychiatric	Seen doctor (GP) for nerves, anxiety, tension or depression	0.0055043	383771	0.0133091
4180	31217584	2019	Immunological	Platelets	0.0055424	29328	0.0133091
4739	BioRxiv: https://doi.org/10.1101/288647	2019	Neurological	Cingulum (cingulate gyrus) radial diusivities	0.0056767	17706	0.0133091
4531	31676860	2019	Neurological	Right inferior lateral ventricle	0.005691	19629	0.0133091
86	26367794	2015	Skeletal	Lumbar Spine BMD	0.0056915	32965	0.0133091
4206	31152163	2019	Metabolic	Estimated glomerular filtration rate	0.0056929	567460	0.0133091
3900	27863252	2016	Immunological	Red blood cell count (three-way meta)	0.0057996	172952	0.0134675
352	25772697	2015	Immunological	NKT:%TM	0.0059367	669	0.0135697
126	23754948	2013	Skeletal	Height (male)	0.006	60588	0.0135697
2052	26691988	2016	Ophthalmological	Age-related Macular Degeneration	0.0060445	33976	0.0135697
3317	31427789	2019	Environment	Falls in the last year	0.0060521	385553	0.0135697
4503	31676860	2019	Neurological	Right superior temporal	0.0061099	19629	0.0135697
3273	31427789	2019	Dermatological	Skin colour	0.0061303	381433	0.0135697
4712	BioRxiv: https://doi.org/10.1101/288620	2019	Neurological	Uncinate fasciculus mean diusivities	0.0061715	17706	0.0135697
3707	31427789	2019	Mortality	Diagnoses - secondary ICD10: Z72 Problems related to lifestyle	0.006188	244890	0.0135697
3890	27863252	2016	Immunological	Monocyte percentage of white cells (three-way meta)	0.0062002	170494	0.0135697
4642	31676860	2019	Neurological	Right ventral DC	0.0062358	21821	0.0135697
4604	31676860	2019	Neurological	Right superior temporal	0.0065327	21821	0.0141013
3464	31427789	2019	Metabolic	Impedance measures - Arm fat percentage (left)	0.0065616	379699	0.0141013
3639	31427789	2019	Environment	Illnesses of mother: Stroke	0.0067287	367939	0.0143712
3501	31427789	2019	Dermatological	Male-specific factors - Hair/balding pattern: Pattern 2	0.0069412	176380	0.0147341
113	20881960	2010	Skeletal	Height	0.007098	133653	0.014975
3514	31427789	2019	Activities	Gas or solid-fuel cooking/heating: A gas fire that you use regularly in winter time	0.0071567	385289	0.0150074
4512	31676860	2019	Neurological	Brain stem	0.0074474	19629	0.0154464
176	25673412	2015	Metabolic	Waist circumference (male, adjusted for BMI)	0.0075	109678	0.0154464
175	25673412	2015	Metabolic	Waist circumference (male, adjusted for BMI)	0.0075	104079	0.0154464
4302	30664634	2019	Metabolic	Arms-arm fat ratio (female)	0.0075663	195068	0.0154908
4289	30804560	2019	Respiratory	PEF	0.0076174	24218	0.0155036
4487	31676860	2019	Neurological	Right medial orbitofrontal	0.0081444	19629	0.0164793
3266	31427789	2019	Psychiatric	Average weekly fortified wine intake	0.0082386	274481	0.0165308
4307	30664745	2019	Skeletal	Osteoarthritis	0.0082654	455221	0.0165308
4295	30696823	2019	Psychiatric	Morning person (binary)	0.008473	403195	0.0168486
3391	31427789	2019	Psychiatric	Ever depressed for a whole week	0.0086037	126626	0.0170107
3440	31427789	2019	Metabolic	Impedance measures - Weight	0.0087238	379840	0.0171502
4708	BioRxiv: https://doi.org/10.1101/288616	2019	Neurological	Superior corona radiata mean diusivities	0.0089195	17706	0.0174359
4541	31676860	2019	Neurological	Right ventral DC	0.0090567	19629	0.0176046
4294	30696823	2019	Psychiatric	Chronotype	0.0092831	449732	0.0179439
3889	27863252	2016	Immunological	Monocyte count (three-way meta)	0.0094345	170721	0.0181352
4044	30124842	2018	Metabolic	Body Mass Index	0.0096	681275	0.018265
322	25772697	2015	Immunological	CD8mem:%"Th1"	0.0096076	669	0.018265
206	23263486	2013	Metabolic	Serum Urate	0.0097146	110347	0.0183265
3277	31427789	2019	Environment	Maternal smoking around birth	0.0097459	331862	0.0183265
204	21355061	2011	Metabolic	Urinary albumin-to-creatinine ratio	0.01	31580	0.0185582
930	27005778	2016	Metabolic	Phosphatidylcholine and other cholines	0.010026	13542	0.0185582
4613	31676860	2019	Neurological	Brain stem	0.01003	21821	0.0185582
949	27005778	2016	Metabolic	Total phosphoglycerides	0.010238	13519	0.0188423
4241	30995994	2019	Cognitive	Rapid alternating stimulus test for letters/numbers	0.01039	1324	0.0190208
4661	BioRxiv: https://doi.org/10.1101/288569	2019	Neurological	Posterior thalamic radiation (include optic radiation) fractional anisotropy	0.010506	17706	0.019132
4588	31676860	2019	Neurological	Right medial orbitofrontal	0.010684	21821	0.0193543
941	27005778	2016	Metabolic	Total lipids in small VLDL	0.010897	19273	0.019575
4528	31676860	2019	Neurological	Left ventral DC	0.010919	19629	0.019575
4695	BioRxiv: https://doi.org/10.1101/288603	2019	Neurological	Cingulum (cingulate gyrus) mean diusivities	0.011506	17706	0.0204371
4095	28416822	2017	Cardiovascular	Atrial Fibrillation	0.011518	36792	0.0204371
312	25772697	2015	Immunological	CD4nv:%Th1	0.011621	669	0.0205146
4278	30804560	2019	Respiratory	FEV1	0.011744	400102	0.020574
842	24816252	2014	Metabolic	::::X-14625	0.01181	7511	0.020574
3436	31427789	2019	Metabolic	Weight	0.011833	385473	0.020574
3718	31427789	2019	Psychiatric	Amount of alcohol drunk on a typical drinking day	0.011952	116163	0.0206137
3563	31427789	2019	Activities	Vitamin and mineral supplements: Vitamin C	0.011975	384452	0.0206137
4244	30995994	2019	Cognitive	Rapid automised naming and rapid alternating stimulus test performance	0.012116	1324	0.0207327
3647	31427789	2019	Environment	Illnesses of mother: Severe depression	0.012164	367939	0.0207327
3308	31427789	2019	Mortality	Long-standing illness, disability or infirmity	0.012272	377498	0.0208143
733	24816252	2014	Metabolic	::::X-11818	0.01241	6790	0.0209457
3261	31427789	2019	Psychiatric	Alcohol intake frequency	0.012514	386082	0.0210187
3789	30804565	2019	Psychiatric	Morningness	0.012639	345552	0.0211261
612	24816252	2014	Metabolic	Xenobiotics::Benzoate metabolism::2-hydroxyhippurate (salicylurate)	0.01275	2592	0.0212091
3230	31427789	2019	Psychiatric	Morning/evening person (chronotype)	0.013104	345148	0.0216937
83	22504420	2012	Skeletal	Lumbar Spine BMD	0.0132	31800	0.0217176
3378	31427789	2019	Reproduction	Number of pregnancy terminations (female)	0.013244	65225	0.0217176
592	24816252	2014	Metabolic	Peptide::Dipeptide::cyclo(leu-pro)	0.01332	4833	0.0217249
4344	30531941	2018	Psychiatric	Sleep sedentary (conditioning sex and BMI)	0.013374	91105	0.0217249
4363	29899525	2018	Activities	Strenuous sports or other exercises	0.01371	350492	0.0221187
3770	31427789	2019	Psychiatric	Depression - Trouble falling or staying asleep. or sleeping too much	0.013766	126545	0.0221187
4629	31676860	2019	Neurological	Left ventral DC	0.013886	21821	0.0221187
3445	31427789	2019	Metabolic	Impedance measures - Body Mass Index (BMI)	0.01395	379831	0.0221187
205	21355061	2011	Metabolic	Microalbuminuria	0.014	30482	0.0221187
199	26631737	2016	Metabolic	Urinary albumin-to-creatinine ratio (non-diabetic)	0.014	46061	0.0221187
3864	27863252	2016	Immunological	Red blood cell count (two-way meta)	0.014453	132690	0.0227306
975	27989323	2017	Immunological	Eotaxin (CCL11)	0.014549	8153	0.0227781
4112	29403010	2018	Metabolic	Sodium	0.014873	127304	0.0231804
3769	31427789	2019	Psychiatric	Anxiety - Recent restlessness	0.015157	126513	0.0235171
4205	31152163	2019	Metabolic	Estimated glomerular filtration rate	0.015231	765348	0.0235265
3289	31427789	2019	Psychiatric	Nervous feelings	0.015338	376368	0.0235864
4304	30664634	2019	Metabolic	Legs-leg fat ratio (female)	0.015701	195068	0.0239609
611	24816252	2014	Metabolic	Peptide::Polypeptide::HWESASXX*	0.01572	7700	0.0239609
279	25772697	2015	Immunological	CD8:%39+	0.016455	669	0.0249712
3435	31427789	2019	Metabolic	Body Mass Index	0.016816	385336	0.0254076
84	26367794	2015	Skeletal	Forearm BMD	0.01691	32965	0.0254385
349	25772697	2015	Immunological	CD8:%TM (2)	0.017006	669	0.0254722
3333	31427789	2019	Activities	Frequency of heavy DIY in last 4 weeks	0.017247	153377	0.0257218
3405	31427789	2019	Cognitive	Fluid intelligence test - FI7 : synonym	0.017363	89892	0.0257837
4566	31676860	2019	Neurological	Left posterior cingulate	0.017444	21821	0.0257933
741	24816252	2014	Metabolic	::::X-11858	0.01793	3427	0.0263991
3775	31427789	2019	Psychiatric	Traumatic events - Able to pay rent/morgage as an adult	0.018059	124944	0.0264763
3996	29500382	2018	Psychiatric	Nervous feelings (NERV-FEEL)	0.018658	264858	0.0272391
502	24816252	2014	Metabolic	Lipid::Fatty acid, dicarboxylate::tetradecanedioate	0.01939	6046	0.0281538
775	24816252	2014	Metabolic	::::X-12435	0.01953	231	0.0281538
315	25772697	2015	Immunological	CD8mem:%PD1+R6+	0.019568	669	0.0281538
347	25772697	2015	Immunological	CD8:%TM (1)	0.01961	669	0.0281538
631	24816252	2014	Metabolic	Xenobiotics::Food component, Plant::homostachydrine*	0.0203	3003	0.0289818
398	24816252	2014	Metabolic	Amino acid::Phenylalanine & tyrosine metabolism::phenylacetylglutamine	0.02042	7812	0.0289818
922	27005778	2016	Metabolic	Cholesterol esters in medium VLDL	0.020438	19273	0.0289818
982	27989323	2017	Immunological	Interleukin-12p70	0.020764	8270	0.0293239
4276	30833571	2019	Connective Tissue	Carpal tunnel syndrome	0.020985	401656	0.029445
551	24816252	2014	Metabolic	Lipid::Lysolipid::2-palmitoylglycerophosphocholine*	0.02102	7695	0.029445
4651	BioRxiv: https://doi.org/10.1101/288559	2019	Neurological	Cingulum (cingulate gyrus) fractional anisotropy	0.021826	17706	0.0304438
257	25772697	2015	Immunological	CD8:%Senescent	0.021909	669	0.0304438
3637	31427789	2019	Environment	Illnesses of father: Prostate cancer	0.022032	355137	0.0304923
3454	31427789	2019	Metabolic	Impedance measures - Leg fat-free mass (right)	0.02231	379793	0.030754
3455	31427789	2019	Metabolic	Impedance measures - Leg predicted mass (right)	0.022564	379793	0.0309807
3691	31427789	2019	Cardiovascular	Diagnoses - secondary ICD10: I10 Essential (primary) hypertension	0.022912	244890	0.0313342
3191	31427789	2019	Activities	Number of treatments/medications taken	0.023434	386581	0.0317301
4047	28482362	2017	Body Structures	Medial collateral ligament injury	0.023503	102503	0.0317301
4009	29559693	2018	Skeletal	Osteoarthritis of hip or knee (hospital diagnosed)	0.023595	32970	0.0317301
3667	31427789	2019	Ophthalmological	Diagnoses - main ICD10: H26 Other cataract	0.023635	300791	0.0317301
942	27005778	2016	Metabolic	Concentration of small VLDL particles	0.02366	19273	0.0317301
4173	29970889	2018	Social Interactions	Social support - Leisure/social activities: Sports club or gym	0.023854	452302	0.0318667
3636	31427789	2019	Environment	Illnesses of father: Severe depression	0.024857	355137	0.0330549
10	23974872	2013	Psychiatric	Schizophrenia	0.024964	32143	0.0330549
395	24816252	2014	Metabolic	Amino acid::Phenylalanine & tyrosine metabolism::p-cresol sulfate	0.02503	7758	0.0330549
4362	29899525	2018	Activities	Acceleration average	0.025371	91084	0.0332802
3262	31427789	2019	Psychiatric	Average weekly red wine intake	0.025393	274058	0.0332802
3311	31427789	2019	Ophthalmological	Other eye problems	0.025878	385424	0.0337545
769	24816252	2014	Metabolic	::::X-12253	0.02595	6004	0.0337545
456	24816252	2014	Metabolic	Cofactors and vitamins::Tocopherol metabolism::gamma-tocopherol	0.02639	6226	0.0341983
4074	30239722	2018	Metabolic	Body Mass Index	0.026711	806834	0.0344851
323	25772697	2015	Immunological	CD8mem:%"Th1*"	0.027187	669	0.0349692
757	24816252	2014	Metabolic	Amino acid::Tryptophan metabolism::X-12100--hydroxytryptophan*	0.02829	7499	0.0361265
4094	30617256	2018	Neurological	Proxy and clinically diagnosed Alzheimer's disease	0.028364	455258	0.0361265
4343	30531941	2018	Psychiatric	Sleep sedentary	0.0284	91105	0.0361265
85	26367794	2015	Skeletal	Femoral Neck BMD	0.028749	32965	0.0364365
4454	31676860	2019	Neurological	Left lateral orbitofrontal	0.028941	19629	0.0364873
1124	27918534	2017	Metabolic	Subcutaneous adipose tissue attenuation (male)	0.029	8685	0.0364873
209	28530673	2017	Cognitive	Intelligence	0.0295	78308	0.0369819
3726	31427789	2019	Psychiatric	Frequency of consuming six or more units of alcohol	0.029768	116394	0.0371831
3278	31427789	2019	Mortality	Father still alive	0.031132	375841	0.038747
4473	31676860	2019	Neurological	Left supramarginal	0.031346	19629	0.0387582
3476	31427789	2019	Activities	Own or rent accommodation lived in: Own outright (by you or someone in your household)	0.031365	383032	0.0387582
991	27989323	2017	Immunological	Interleukin-4	0.031551	8124	0.0387962
4555	31676860	2019	Neurological	Left lateral orbitofrontal	0.03162	21821	0.0387962
4235	31015401	2019	Environmental	Adrenergics, inhalants	0.031968	176445	0.0390846
598	24816252	2014	Metabolic	Peptide::Fibrinogen cleavage peptide::ADpSGEGDFXAEGGGVR*	0.0328	3939	0.03996
4749	BioRxiv: https://doi.org/10.1101/288657	2019	Neurological	Posterior thalamic radiation (include optic radiation) radial diusivities	0.032915	17706	0.03996
4220	31015401	2019	Environmental	Antihypertensives	0.033234	152380	0.0402062
4411	30053915	2018	Cell	Total IgG levels	0.033566	1000	0.0403667
1194	21297633	2011	Gastrointestinal	Ulcerative colitis	0.0336	27994	0.0403667
929	27005778	2016	Metabolic	Other polyunsaturated fatty acids than 18:2	0.03393	13549	0.0406221
409	24816252	2014	Metabolic	Amino acid::Tryptophan metabolism::tryptophan	0.03419	7804	0.0407162
4303	30664634	2019	Metabolic	Legs-leg fat ratio (male)	0.034244	167431	0.0407162
3714	31427789	2019	Mortality	Diagnoses - secondary ICD10: Z90 Acquired absence of organs, not elsewhere classified	0.034788	244890	0.0412214
302	25772697	2015	Immunological	CD4mem:R6+	0.035347	669	0.0417408
266	25772697	2015	Immunological	DPT:%Exhausted	0.035519	669	0.0418013
4746	BioRxiv: https://doi.org/10.1101/288654	2019	Neurological	Inferior fronto-occipital fasciculus radial diusivities	0.036012	17706	0.0420963
943	27005778	2016	Metabolic	Phospholipids in small VLDL	0.036013	21551	0.0420963
412	24816252	2014	Metabolic	Amino acid::Urea cycle; arginine-, proline-, metabolism::citrulline	0.03622	7773	0.0421957
4465	31676860	2019	Neurological	Left posterior cingulate	0.036354	19629	0.0422097
3318	31427789	2019	Metabolic	Weight change compared with 1 year ago	0.036852	380042	0.0426448
304	25772697	2015	Immunological	CD4mem:%Th1* (5)	0.037118	669	0.0428094
3583	31427789	2019	Activities	Types of transport used (excluding work): Public transport	0.037253	384551	0.0428224
850	27005778	2016	Metabolic	Acetoacetate	0.037858	19262	0.0433718
1174	26955885	2016	Psychiatric	Extreme chronotype	0.038001	100420	0.0433718
3459	31427789	2019	Metabolic	Impedance measures - Leg predicted mass (left)	0.038107	379761	0.0433718
1164	20081857	2010	Metabolic	Glucose levels 2 h after an oral glucose challenge	0.03935	15234	0.0446114
3204	31427789	2019	Activities	Number of days/week walked 10+ minutes	0.039454	379927	0.0446114
547	24816252	2014	Metabolic	Lipid::Lysolipid::1-stearoylglycerophosphoethanolamine	0.03979	7369	0.0446628
3264	31427789	2019	Psychiatric	Average weekly beer plus cider intake	0.039927	274556	0.0446628
3573	31427789	2019	Neurological	Pain type(s) experienced in last month: Stomach or abdominal pain	0.040005	385698	0.0446628
3837	27863252	2016	Immunological	Sum eosinophil basophil count (two-way meta)	0.040037	131557	0.0446628
3838	27863252	2016	Immunological	Eosinophil count (two-way meta)	0.040182	131999	0.0446628
3576	31427789	2019	Social Interactions	Social support - Leisure/social activities: Sports club or gym	0.040274	385280	0.0446628
4614	31676860	2019	Neurological	CSF	0.040825	21821	0.044991
626	24816252	2014	Metabolic	Xenobiotics::Drug::metoprolol acid metabolite*	0.04083	286	0.044991
407	24816252	2014	Metabolic	Amino acid::Tryptophan metabolism::kynurenine	0.04109	7816	0.0451338
860	27005778	2016	Metabolic	CH2 groups to double bonds ratio	0.041424	13532	0.0453567
3342	31427789	2019	Metabolic	Birth weight of first child (female)	0.041714	165872	0.0455301
4081	30239722	2018	Metabolic	Waist-hip ratio (adjusted for BMI, male)	0.041893	315284	0.0455466
3458	31427789	2019	Metabolic	Impedance measures - Leg fat-free mass (left)	0.042004	379766	0.0455466
225	25772697	2015	Immunological	B Mem:%IgE	0.042124	669	0.0455466
955	27005778	2016	Metabolic	Cholesterol esters in very large HDL	0.042693	19273	0.046018
3362	31427789	2019	Mortality	Mother's age at death	0.042839	227076	0.046032
4577	31676860	2019	Neurological	Right caudal anterior cingulate	0.042975	21821	0.0460351
3416	31427789	2019	Psychiatric	Bipolar and major depression status	0.043758	93296	0.0467292
4216	31015401	2019	Environmental	Drugs for peptic ulcer and gastro-oesophageal reflux disease (GORD)	0.044681	132367	0.047563
4082	30239722	2018	Metabolic	Waist-hip ratio (adjusted for BMI, female)	0.044872	379501	0.047563
56	27089181	2016	Psychiatric	Depressive symptoms	0.045024	161460	0.047563
301	25772697	2015	Immunological	CD4mem:%PD1-R6+	0.045137	669	0.047563
4720	BioRxiv: https://doi.org/10.1101/288628	2019	Neurological	External capsule mode of anisotropy	0.045281	17706	0.047563
4002	29500382	2018	Psychiatric	Guilty feelings (GUILT)	0.045471	265139	0.047563
4575	31676860	2019	Neurological	Left transverse temporal	0.045501	21821	0.047563
91	22484627	2012	Metabolic	Childhood obesity	0.04568	13848	0.0476063
4707	BioRxiv: https://doi.org/10.1101/288615	2019	Neurological	Splenium of corpus callosum mean diusivities	0.046263	17706	0.0480691
3280	31427789	2019	Mortality	Mother still alive	0.046466	379747	0.0481354
3524	31427789	2019	Environment	Transport type for commuting to job workplace: Car/motor vehicle	0.047064	205217	0.0486094
3537	31427789	2019	Environment	Attendance/disability/mobility allowance: Disability living allowance	0.047544	383632	0.0487358
3763	31427789	2019	Psychiatric	Depression - Recent feelings of depression	0.047589	126384	0.0487358
3546	31427789	2019	Body Structures	Mouth/teeth dental problems: Bleeding gums	0.047609	385026	0.0487358
243	25772697	2015	Immunological	CXCR3 on CD4n	0.048307	669	0.0491819
4460	31676860	2019	Neurological	Left pars opercularis	0.048329	19629	0.0491819
4282	30804560	2019	Respiratory	FEV1	0.048576	321047	0.0492883
4298	30677029	2019	Metabolic	Thin vs extreme obese	0.048906	2927	0.0494106
3275	31427789	2019	Activities	Childhood sunburn occasions	0.04907	289412	0.0494106
890	27005778	2016	Metabolic	Concentration of large HDL particles	0.049125	19273	0.0494106
787	24816252	2014	Metabolic	::::X-12644	0.04936	7795	0.0495031
3653	31427789	2019	Environment	Illnesses of siblings: Severe depression	0.049569	309116	0.049569

## Sheet: C14H8orf82
C14H8orf82 PheWAS
atlas ID	PMID	Year	Domain	Trait	P-value	N	FDR
1	20732625	2010	Psychiatric	Attention deficit hyperactivity disorder	0.03797	5415	0.0434596
53	27225129	2016	Environment	Educational attainment	3.93e-07	328917	5.83e-05
3886	27863252	2016	Immunological	Mean corpuscular hemoglobin concentration (three-way meta)	4.09e-07	172851	5.83e-05
4066	30038396	2018	Environment	Educational attainment	3.94e-06	766345	0.000374462
14	28439101	2017	Psychiatric	Posttraumatic stress disorder	0.017019	9537	0.0321373
15	28439101	2017	Psychiatric	Posttraumatic stress disorder	0.015951	9223	0.0320725
4063	28452372	2017	Metabolic	Estimated glomerular filtration rate based on serum creatinine	1.21e-05	110527	0.000781221
22	25187353	2014	Immunological	Clozapine-Induced Agranulocytosis/Granulocytopenia	0.018745	1359	0.0323029
37	27629369	2017	Psychiatric	Loneliness (case/control)	0.043234	5228	0.0466647
4067	30038396	2018	Cognitive	Cognitive performance	2.01e-05	257828	0.000781221
4649	BioRxiv: https://doi.org/10.1101/288557	2019	Neurological	Average across all tracts fractional anisotropy	2.19e-05	17706	0.000781221
3418	31427789	2019	Cognitive	Fluid intelligence test - Number of fluid intelligence questions attempted within time limit	2.59e-05	125935	0.000781921
4173	29970889	2018	Social Interactions	Social support - Leisure/social activities: Sports club or gym	2.98e-05	452302	0.000781921
4205	31152163	2019	Metabolic	Estimated glomerular filtration rate	3.23e-05	765348	0.000781921
4215	31015462	2019	Metabolic	Estimated glomerular filtration rate	5.33e-05	350504	0.0011692
60	25201988	2014	Environment	Educational attainment	8.41e-05	106736	0.00171142
48	27798627	2016	Reproduction	Age at first birth (female)	0.00010107	225230	0.00175862
57	23722424	2013	Environment	Educational attainment	0.0001049	101069	0.00175862
3785	29942086	2018	Cognitive	Intelligence	0.00010412	269867	0.00175862
3850	27863252	2016	Immunological	Mean corpuscular hemoglobin concentration (two-way meta)	0.0001231	132586	0.00194908
100	23449627	2013	Skeletal	Pubertal growth (male)	0.049028	5043	0.0494198
58	23722424	2013	Environment	College completion	0.00015186	95427	0.0022779
4085	30297969	2018	Endocrine	Type 2 Diabetes	0.00017969	898130	0.0023278
4654	BioRxiv: https://doi.org/10.1101/288562	2019	Neurological	External capsule fractional anisotropy	0.00016705	17706	0.0023278
4664	BioRxiv: https://doi.org/10.1101/288572	2019	Neurological	Superior corona radiata fractional anisotropy	0.00017479	17706	0.0023278
47	27798627	2016	Reproduction	Age at first birth	0.00026119	251151	0.00310163
4746	BioRxiv: https://doi.org/10.1101/288654	2019	Neurological	Inferior fronto-occipital fasciculus radial diusivities	0.000325	17706	0.003705
400	24816252	2014	Metabolic	Amino acid::Phenylalanine & tyrosine metabolism::phenyllactate (PLA)	0.012515	6064	0.0289982
425	24816252	2014	Metabolic	Amino acid::Valine, leucine and isoleucine metabolism::alpha-hydroxyisovalerate	0.037033	7668	0.0430792
430	24816252	2014	Metabolic	Amino acid::Valine, leucine and isoleucine metabolism::isovalerylcarnitine	0.010267	7789	0.0270935
431	24816252	2014	Metabolic	Amino acid::Valine, leucine and isoleucine metabolism::leucine	0.036389	7799	0.0426785
537	24816252	2014	Metabolic	Lipid::Lysolipid::1-linoleoylglycerophosphocholine	0.049821	7795	0.049821
552	24816252	2014	Metabolic	Lipid::Lysolipid::2-stearoylglycerophosphocholine*	0.04821	7730	0.0494198
569	24816252	2014	Metabolic	Lipid::Sterol, Steroid::4-androsten-3beta,17beta-diol disulfate 2*	0.019986	7776	0.0325871
588	24816252	2014	Metabolic	Nucleotide::Purine metabolism, urate metabolism::urate	0.026193	7819	0.0363555
609	24816252	2014	Metabolic	Peptide::gamma-glutamyl::gamma-glutamylvaline	0.016326	7753	0.032089
610	24816252	2014	Metabolic	Peptide::Polypeptide::bradykinin, des-arg(9)	0.033253	4570	0.0407183
614	24816252	2014	Metabolic	Xenobiotics::Benzoate metabolism::4-hydroxyhippurate	0.028371	4368	0.0373652
616	24816252	2014	Metabolic	Xenobiotics::Benzoate metabolism::benzoate	0.028355	7756	0.0373652
630	24816252	2014	Metabolic	Xenobiotics::Food component, Plant::ergothioneine	0.0332	4453	0.0407183
657	24816252	2014	Metabolic	::::X-03094	0.040914	7804	0.0451957
752	24816252	2014	Metabolic	::::X-12063	0.042297	7197	0.0461864
778	24816252	2014	Metabolic	::::X-12443	0.0054028	5357	0.0192475
792	24816252	2014	Metabolic	::::X-12712	0.041658	260	0.0456636
809	24816252	2014	Metabolic	::::X-12847	0.045556	4036	0.0479494
811	24816252	2014	Metabolic	::::X-12851	0.026171	4808	0.0363555
826	24816252	2014	Metabolic	::::X-13658	0.017432	1412	0.0321373
829	24816252	2014	Metabolic	::::X-13859	0.042791	7002	0.0463705
1226	27694991	2016	Neurological	Intracranial Volume	0.00037295	26577	0.00408811
3413	31427789	2019	Cognitive	Fluid intelligence score	0.00040401	125935	0.00412601
4086	30297969	2018	Endocrine	Type 2 Diabetes (adjusted for BMI)	0.00041984	898130	0.00412601
4665	BioRxiv: https://doi.org/10.1101/288573	2019	Neurological	Superior fronto-occipital fasciculus fractional anisotropy	0.00040702	17706	0.00412601
4279	30804560	2019	Respiratory	FVC	0.0004862	400102	0.00446274
4752	BioRxiv: https://doi.org/10.1101/288660	2019	Neurological	Superior corona radiata radial diusivities	0.00050108	17706	0.00446274
3250	31427789	2019	Nutritional	Pork intake	0.00057958	384328	0.00500546
4545	31676860	2019	Neurological	Total brain volume	0.001073	19629	0.00899426
3282	31427789	2019	Social Interactions	Number of full brothers	0.0011599	380062	0.0094449
3236	31427789	2019	Psychiatric	Past tobacco smoking	0.0013166	355594	0.00973004
3274	31427789	2019	Dermatological	Ease of skin tanning	0.0014339	378364	0.00973004
3287	31427789	2019	Psychiatric	Sensitivity / hurt feelings	0.001253	375272	0.00973004
4278	30804560	2019	Respiratory	FEV1	0.0013626	400102	0.00973004
4646	31676860	2019	Neurological	Total brain volume	0.0013656	21821	0.00973004
4658	BioRxiv: https://doi.org/10.1101/288566	2019	Neurological	Inferior fronto-occipital fasciculus fractional anisotropy	0.0014225	17706	0.00973004
4666	BioRxiv: https://doi.org/10.1101/288574	2019	Neurological	Superior longitudinal fasciculus fractional anisotropy	0.0013709	17706	0.00973004
4742	BioRxiv: https://doi.org/10.1101/288650	2019	Neurological	External capsule radial diusivities	0.0014801	17706	0.00980997
4070	BioRxiv: https://doi.org/10.1101/261081	2018	Psychiatric	Ever smoker	0.0015293	518633	0.00990569
1118	27918534	2017	Metabolic	Pericardial adipose tissue volume (male)	0.0002315	5842	0.00286859
4206	31152163	2019	Metabolic	Estimated glomerular filtration rate	0.0016007	567460	0.0101378
1121	27918534	2017	Metabolic	Pericardial adipose tissue volume (adjusted for height and weight, male)	0.00043912	5842	0.00417164
3425	31427789	2019	Psychiatric	Ever smoked	0.0017264	385013	0.0105944
3497	31427789	2019	Dermatological	Hair colour (natural, before greying): Light brown	0.0018215	385603	0.0105944
4378	30940143	2019	Cardiovascular	High blood pressure	0.0017588	458554	0.0105944
4648	BioRxiv: https://doi.org/10.1101/288556	2019	Neurological	Anterior limb of internal capsule fractional anisotropy	0.0017964	17706	0.0105944
4750	BioRxiv: https://doi.org/10.1101/288658	2019	Neurological	Retrolenticular part of internal capsule radial diusivities	0.0018665	17706	0.0106391
4282	30804560	2019	Respiratory	FEV1	0.0019902	321047	0.0111217
3187	31427789	2019	Skeletal	Standing height	0.0020396	385748	0.0111786
2023	24934506	2014	Endocrine	Skin fluorescence	0.01713	1082	0.0321373
2046	26962152	2016	Gastrointestinal	Periodontal complex trait 1 - Socransky trait	0.016202	975	0.0320744
4748	BioRxiv: https://doi.org/10.1101/288656	2019	Neurological	Posterior limb of internal capsule radial diusivities	0.0020812	17706	0.0111914
4109	29403010	2018	Metabolic	Serum creatinine	0.002316	142097	0.0122233
209	28530673	2017	Cognitive	Intelligence	0.0026932	78308	0.0127927
3203	31427789	2019	Environment	Age completed full time education	0.0026661	253580	0.0127927
3341	31427789	2019	Reproduction	Number of live births (female)	0.0024936	208434	0.0127927
4283	30804560	2019	Respiratory	FVC	0.0026796	321047	0.0127927
4662	BioRxiv: https://doi.org/10.1101/288570	2019	Neurological	Retrolenticular part of internal capsule fractional anisotropy	0.0026043	17706	0.0127927
4737	BioRxiv: https://doi.org/10.1101/288645	2019	Neurological	Average across all tracts radial diusivities	0.0025854	17706	0.0127927
4702	BioRxiv: https://doi.org/10.1101/288610	2019	Neurological	Inferior fronto-occipital fasciculus mean diusivities	0.0030698	17706	0.0143425
41	27046643	2016	Environment	Educational attainment	0.0032292	111114	0.014474
3559	31427789	2019	Activities	Medication for pain relief, constipation, heartburn: Paracetamol	0.0032503	382089	0.014474
4660	BioRxiv: https://doi.org/10.1101/288568	2019	Neurological	Posterior limb of internal capsule fractional anisotropy	0.0031739	17706	0.014474
4135	29403010	2018	Immunological	Red blood cell count	0.0033197	108794	0.0145556
4647	BioRxiv: https://doi.org/10.1101/288555	2019	Neurological	Anterior corona radiata fractional anisotropy	0.0034263	17706	0.0147954
4217	31015401	2019	Environmental	Drugs used in diabetes	0.0035572	305913	0.0151314
3764	31427789	2019	Psychiatric	Depression - Recent poor appetite or overeting	0.0037253	126639	0.0156134
1117	27918534	2017	Metabolic	Pericardial adipose tissue volume	0.0038597	12204	0.0159422
4536	31676860	2019	Neurological	Right putamen	0.0039855	19629	0.0162267
4221	31015401	2019	Environmental	Diuretics	0.0041921	229086	0.0168274
4093	29844566	2018	Cognitive	Verbal-numerical reasoning	0.004363	168033	0.0170336
4736	BioRxiv: https://doi.org/10.1101/288644	2019	Neurological	Anterior limb of internal capsule radial diusivities	0.0043517	17706	0.0170336
3244	31427789	2019	Nutritional	Oily fish intake	0.0045712	384554	0.017142
3246	31427789	2019	Nutritional	Processed meat intake	0.0045388	385801	0.017142
3499	31427789	2019	Dermatological	Hair colour (natural, before greying): Black	0.0045563	385603	0.017142
3276	31427789	2019	Activities	Facial ageing	0.004669	354097	0.0172814
4715	BioRxiv: https://doi.org/10.1101/288623	2019	Neurological	Average across all tracts mode of anisotropy	0.0049449	17706	0.0180679
4523	31676860	2019	Neurological	Left putamen	0.0051649	19629	0.0186329
2	30478444	2019	Psychiatric	Attention deficit hyperactivity disorder	0.0055154	53293	0.0193588
4337	30531941	2018	Psychiatric	Sleep durataion	0.0055699	91105	0.0193588
3260	31427789	2019	Nutritional	Variation in diet	0.0057761	384869	0.0198336
3204	31427789	2019	Activities	Number of days/week walked 10+ minutes	0.0060978	379927	0.0199756
3578	31427789	2019	Social Interactions	Social support - Leisure/social activities: Religious group	0.0060528	385280	0.0199756
3654	31427789	2019	Psychiatric	Smoking status: Never	0.0058898	384964	0.0199756
4110	29403010	2018	Metabolic	Estimated glomerular filtration rate	0.006036	143658	0.0199756
4753	BioRxiv: https://doi.org/10.1101/288661	2019	Neurological	Superior fronto-occipital fasciculus radial diusivities	0.0061874	17706	0.0200387
4338	30531941	2018	Psychiatric	Sleep durataion (conditioning sex and BMI)	0.006385	91105	0.0204463
3994	29500382	2018	Psychiatric	Sensitivity / hurt feelings (HURT)	0.0069736	264144	0.0220831
3765	31427789	2019	Psychiatric	Anxiety - Recent feelings of foreboding	0.0071802	126179	0.0224874
1215	27911795	2016	Psychiatric	Alcohol consumption (female)	0.0073691	42900	0.0225447
4735	BioRxiv: https://doi.org/10.1101/288643	2019	Neurological	Anterior corona radiata radial diusivities	0.0074358	17706	0.0225447
4754	BioRxiv: https://doi.org/10.1101/288662	2019	Neurological	Superior longitudinal fasciculus radial diusivities	0.0074159	17706	0.0225447
3328	31427789	2019	Endocrine	Diabetes (diagnosed by doctor)	0.008019	385420	0.0236209
3590	31427789	2019	Activities	Medication for cholesterol, blood pressure or diabetes: Cholesterol lowering medication	0.0080394	176050	0.0236209
4541	31676860	2019	Neurological	Right ventral DC	0.0079468	19629	0.0236209
3601	31427789	2019	Endocrine	Non-cancer illness code, self-reported: diabetes	0.0082501	289307	0.0237503
4755	BioRxiv: https://doi.org/10.1101/288663	2019	Neurological	Sagittal stratum radial diusivities	0.0082432	17706	0.0237503
4667	BioRxiv: https://doi.org/10.1101/288575	2019	Neurological	Sagittal stratum fractional anisotropy	0.0084621	17706	0.024117
16	28439101	2017	Psychiatric	Posttraumatic stress disorder	0.0087247	19884	0.0246192
4322	30643256	2019	Psychiatric	Depressive symptoms (univariate)	0.0088164	1067913	0.0246341
3589	31427789	2019	Activities	Types of physical activity in last 4 weeks: Heavy DIY (eg: weeding, lawn mowing, carpentry, digging)	0.0089869	384450	0.0248667
4528	31676860	2019	Neurological	Left ventral DC	0.0091413	19629	0.0250507
1213	27911795	2016	Psychiatric	Alcohol consumption	0.009256	70460	0.0251234
4698	BioRxiv: https://doi.org/10.1101/288606	2019	Neurological	External capsule mean diusivities	0.0096756	17706	0.0257715
4730	BioRxiv: https://doi.org/10.1101/288638	2019	Neurological	Superior corona radiata mode of anisotropy	0.009672	17706	0.0257715
3724	31427789	2019	Psychiatric	Frequency of inability to cease drinking in last year	0.010762	69164	0.0281392
3226	31427789	2019	Activities	Difference in mobile phone use compared to two years previously	0.010983	319545	0.0283793
3901	27863252	2016	Immunological	Red cell distribution width (three-way meta)	0.011053	171529	0.0283793
191	26831199	2016	Metabolic	Estimated glomerular filtration rate based on serum creatinine	0.011402	113814	0.0286875
200	26631737	2016	Metabolic	Microalbuminuria	0.011475	54116	0.0286875
3358	31427789	2019	Social Interactions	Father's age	0.011398	86941	0.0286875
3291	31427789	2019	Psychiatric	Tense / 'highly strung'	0.012281	374129	0.0289263
3412	31427789	2019	Skeletal	Sitting height	0.012185	385393	0.0289263
3498	31427789	2019	Dermatological	Hair colour (natural, before greying): Dark brown	0.011927	385603	0.0289263
3980	29309628	2018	Reproduction	Offspring birthweight (maternal)	0.011846	86577	0.0289263
4538	31676860	2019	Neurological	Right hippocampus	0.012121	19629	0.0289263
4591	31676860	2019	Neurological	Right paracentral	0.012218	21821	0.0289263
4743	BioRxiv: https://doi.org/10.1101/288651	2019	Neurological	Fornix (column and body of fornix) radial diusivities	0.011885	17706	0.0289263
4129	29403010	2018	Immunological	White blood cell count	0.012453	107964	0.0289982
3768	31427789	2019	Psychiatric	Anxiety - Recent trouble relaxing	0.012773	126422	0.0290453
4699	BioRxiv: https://doi.org/10.1101/288607	2019	Neurological	Fornix (column and body of fornix) mean diusivities	0.012939	17706	0.0290453
4740	BioRxiv: https://doi.org/10.1101/288648	2019	Neurological	Cingulum (hippocampus) radial diusivities	0.012943	17706	0.0290453
4637	31676860	2019	Neurological	Right putamen	0.013347	21821	0.0297179
3474	31427789	2019	Activities	Type of accommodation lived in: A house or bungalow	0.013624	386168	0.0300995
3272	31427789	2019	Cognitive	Handedness (chirality/laterality)	0.014484	386276	0.0302828
3345	31427789	2019	Reproduction	Ever had stillbirth, spontaneous miscarriage or termination (female)	0.014196	205422	0.0302828
3588	31427789	2019	Activities	Types of physical activity in last 4 weeks: Light DIY (eg: pruning, watering the lawn)	0.014538	384450	0.0302828
3971	29304378	2018	Skeletal	Total body BMD	0.014338	66628	0.0302828
4037	BioRxiv: https://doi.org/10.1101/224774	2017	Psychiatric	Autism spectrum disorder	0.014412	46350	0.0302828
4092	29844566	2018	Cognitive	Reaction time	0.013998	330069	0.0302828
4357	30220432	2018	Metabolic	Albuminuria	0.014557	382500	0.0302828
4639	31676860	2019	Neurological	Right hippocampus	0.014217	21821	0.0302828
3312	31427789	2019	Activities	Electronic device use - Plays computer games	0.014834	386152	0.0306354
4027	30482948	2018	Psychiatric	Alcohol dependency (full discovery samples)	0.015938	52848	0.0320725
4130	29403010	2018	Immunological	Neutrophil count	0.015916	62076	0.0320725
893	27005778	2016	Metabolic	Cholesterol esters in large LDL	0.016206	19273	0.0320744
3684	31427789	2019	Infection	Diagnoses - main ICD10: R31 Hematuria	0.017888	300791	0.0321373
3862	27863252	2016	Immunological	Platelet distribution width (two-way meta)	0.018042	127171	0.0321373
4034	30482948	2018	Psychiatric	Alcohol dependency (discovery)	1.97e-05	6280	0.000781221
4035	30482948	2018	Psychiatric	Alcohol dependency (unrelated individuals)	1.99e-05	5799	0.000781221
4036	30482948	2018	Psychiatric	Alcohol dependency (unrelated genotyped individuals)	3.29e-05	5799	0.000781921
3982	29483656	2018	Psychiatric	Schizophrenia	0.018014	105318	0.0321373
4011	29662059	2018	Psychiatric	Broad depression	0.017984	322580	0.0321373
4138	29403010	2018	Immunological	Mean corpuscular volume	0.016944	108256	0.0321373
4196	31217584	2019	Cardiovascular	Hypertension	0.016617	49141	0.0321373
4518	31676860	2019	Neurological	Left inferior lateral ventricle	0.017551	19629	0.0321373
4659	BioRxiv: https://doi.org/10.1101/288567	2019	Neurological	Posterior corona radiata fractional anisotropy	0.016554	17706	0.0321373
4677	BioRxiv: https://doi.org/10.1101/288585	2019	Neurological	Fornix (column and body of fornix) axial diusivities	0.017804	17706	0.0321373
4692	BioRxiv: https://doi.org/10.1101/288600	2019	Neurological	Anterior limb of internal capsule mean diusivities	0.017669	17706	0.0321373
4724	BioRxiv: https://doi.org/10.1101/288632	2019	Neurological	Inferior fronto-occipital fasciculus mode of anisotropy	0.017223	17706	0.0321373
1120	27918534	2017	Metabolic	Pericardial adipose tissue volume (adjusted for height and weight)	0.018284	12204	0.0321663
3475	31427789	2019	Activities	Type of accommodation lived in: A flat, maisonette or apartment	0.018198	386168	0.0321663
917	27005778	2016	Metabolic	Cholesterol esters in medium LDL	0.018545	19273	0.0322276
3348	31427789	2019	Reproduction	Age when last used oral contraceptive pill (female)	0.018481	149933	0.0322276
4108	29403010	2018	Metabolic	Blood urea nitrogen	0.018815	139818	0.0323029
51	27798627	2016	Reproduction	Number of children ever born (female)	0.020736	225230	0.0325871
61	25231870	2014	Reproduction	Age at menarche	0.020524	132989	0.0325871
945	27005778	2016	Metabolic	Serum total cholesterol	0.019304	21491	0.0325871
3229	31427789	2019	Psychiatric	Getting up in morning	0.020933	385494	0.0325871
3258	31427789	2019	Nutritional	Water intake	0.019239	357000	0.0325871
3369	31427789	2019	Activities	Frequency of other exercises in last 4 weeks	0.021131	184631	0.0325871
3411	31427789	2019	Mortality	Interpolated Age of participant when non-cancer illness first diagnosed	0.020102	277734	0.0325871
3576	31427789	2019	Social Interactions	Social support - Leisure/social activities: Sports club or gym	0.021153	385280	0.0325871
3621	31427789	2019	Activities	Treatment/medication code: metformin	0.019683	280443	0.0325871
3627	31427789	2019	Activities	Treatment/medication code: paracetamol	0.020377	280443	0.0325871
3759	31427789	2019	Psychiatric	Anxiety - Reccent feelings or nervousness or anxiety	0.019617	126325	0.0325871
4293	30718901	2019	Psychiatric	Depression	0.020863	500199	0.0325871
4314	30643251	2019	Psychiatric	Ever smoked regulary	0.01994	262990	0.0325871
4327	30643256	2019	Psychiatric	Well-being spectrum	0.020427	2311184	0.0325871
4490	31676860	2019	Neurological	Right paracentral	0.020879	19629	0.0325871
4624	31676860	2019	Neurological	Left putamen	0.02111	21821	0.0325871
4691	BioRxiv: https://doi.org/10.1101/288599	2019	Neurological	Anterior corona radiata mean diusivities	0.020538	17706	0.0325871
4195	31217584	2019	Cardiovascular	Diastolic Blood Pressure	0.021512	35433	0.0329619
4241	30995994	2019	Cognitive	Rapid alternating stimulus test for letters/numbers	0.01733	1324	0.0321373
4696	BioRxiv: https://doi.org/10.1101/288604	2019	Neurological	Cingulum (hippocampus) mean diusivities	0.02171	17706	0.0330874
4258	30946739	2019	Activities	Facial attractiveness (male-coder, male samples)	0.01598	1792	0.0320725
4263	30946743	2019	Connective Tissue	Ankylosing spondylitis	0.028903	3321	0.0374425
1211	24509480	2014	Endocrine	Type 2 Diabetes	0.02212	110452	0.0333598
3410	31427789	2019	Mortality	Interpolated Year when non-cancer illness first diagnosed	0.022282	277734	0.0333598
4512	31676860	2019	Neurological	Brain stem	0.022474	19629	0.0333598
4619	31676860	2019	Neurological	Left inferior lateral ventricle	0.022186	21821	0.0333598
4693	BioRxiv: https://doi.org/10.1101/288601	2019	Neurological	Average across all tracts mean diusivities	0.022448	17706	0.0333598
895	27005778	2016	Metabolic	Total lipids in large LDL	0.022631	19273	0.0334188
879	27005778	2016	Metabolic	Total cholesterol in IDL	0.023161	19273	0.0337376
892	27005778	2016	Metabolic	Total cholesterol in large LDL	0.023202	21552	0.0337376
3390	31427789	2019	Activities	Financial situation satisfaction	0.023052	128506	0.0337376
4330	30595539	2018	Dermatological	Postburn scar pliability	0.01982	665	0.0325871
4331	30595539	2018	Dermatological	Postburn scar height	0.04078	665	0.0451957
3304	31427789	2019	Reproduction	Age first had sexual intercourse	0.023321	339614	0.0337385
4725	BioRxiv: https://doi.org/10.1101/288633	2019	Neurological	Posterior corona radiata mode of anisotropy	0.023777	17706	0.0342245
3551	31427789	2019	Cardiovascular	Vascular/heart problems diagnosed by doctor: High blood pressure	0.024121	385699	0.0345452
3652	31427789	2019	Environment	Illnesses of siblings: Diabetes	0.024347	309116	0.0346945
3	30478444	2019	Psychiatric	Attention deficit hyperactivity disorder	0.025194	55374	0.035546
1170	26833098	2016	Metabolic	Leptin (adjusted for BMI)	0.025163	32161	0.035546
4384	30898391	2019	Neoplasms	Epithelial ovarian cancer (low-grade serous and borderline serous)	0.012904	4252	0.0290453
3353	31427789	2019	Psychiatric	Number of cigarettes previously smoked daily	0.025992	90143	0.0363555
4255	30952852	2019	Psychiatric	Sleep efficiency	0.026278	84810	0.0363555
4185	31217584	2019	Psychiatric	Cigarettes per day (excluding nonsmokers)	0.026426	15862	0.0363836
918	27005778	2016	Metabolic	Total lipids in medium LDL	0.026592	19273	0.0364362
896	27005778	2016	Metabolic	Concentration of large LDL particles	0.027004	19273	0.0366483
4136	29403010	2018	Hematological	Hemoglobin	0.026889	108769	0.0366483
3402	31427789	2019	Cognitive	Fluid intelligence test - FI3 : word interpolation	0.027295	124929	0.0366526
3470	31427789	2019	Metabolic	Impedance measures - Trunk fat-free mass	0.027347	379507	0.0366526
4566	31676860	2019	Neurological	Left posterior cingulate	0.027393	21821	0.0366526
3773	31427789	2019	Psychiatric	Anxiety - Recent worrying too much about different things	0.027712	126284	0.0369062
919	27005778	2016	Metabolic	Concentration of medium LDL particles	0.02845	19273	0.0373652
4224	31015401	2019	Environmental	Agents acting on the renin-angiotensin system	0.028808	237530	0.0374425
4642	31676860	2019	Neurological	Right ventral DC	0.028778	21821	0.0374425
3750	31427789	2019	Psychiatric	Traumatic events - Felt irritable or had angry outbursts in past month	0.029059	57010	0.0374743
4117	29403010	2018	Metabolic	Total bilirubin	0.029258	110207	0.0375609
3471	31427789	2019	Metabolic	Impedance measures - Trunk predicted mass	0.029584	379469	0.0378091
4342	30531941	2018	Activities	Moderate intesity (conditioning sex and BMI)	0.030228	91105	0.0384597
4695	BioRxiv: https://doi.org/10.1101/288603	2019	Neurological	Cingulum (cingulate gyrus) mean diusivities	0.031162	17706	0.0394719
3891	27863252	2016	Immunological	Mean platelet volume (three-way meta)	0.031597	164454	0.0396525
4113	29403010	2018	Metabolic	Potassium	0.031515	132938	0.0396525
4706	BioRxiv: https://doi.org/10.1101/288614	2019	Neurological	Retrolenticular part of internal capsule mean diusivities	0.031722	17706	0.0396525
3281	31427789	2019	Social Interactions	Mother's age	0.032014	151327	0.0396695
4216	31015401	2019	Environmental	Drugs for peptic ulcer and gastro-oesophageal reflux disease (GORD)	0.031972	132367	0.0396695
3376	31427789	2019	Reproduction	Number of stillbirths (female)	0.033289	65639	0.0407183
864	27005778	2016	Metabolic	22:6, docosahexaenoic acid (DHA)	0.033563	13499	0.040878
1191	23453885	2013	Psychiatric	PGC cross disorder	0.03413	61220	0.0413917
38	27046643	2016	Cognitive	Verbal-numerical reasoning	0.034606	36035	0.0415501
3415	31427789	2019	Cognitive	Reaction time test - Mean time to correctly identify matches	0.034428	383748	0.0415501
3597	31427789	2019	Cardiovascular	Non-cancer illness code, self-reported: hypertension	0.034698	289307	0.0415501
197	26631737	2016	Metabolic	Urinary albumin-to-creatinine ratio	0.035295	54450	0.0417767
3582	31427789	2019	Activities	Types of transport used (excluding work): Walk	0.035327	384551	0.0417767
3769	31427789	2019	Psychiatric	Anxiety - Recent restlessness	0.035078	126513	0.0417767
936	27005778	2016	Metabolic	Total cholesterol in small LDL	0.035893	21556	0.0422707
4657	BioRxiv: https://doi.org/10.1101/288565	2019	Neurological	Genu of corpus callosum fractional anisotropy	0.036848	17706	0.0430397
880	27005778	2016	Metabolic	Free cholesterol in IDL	0.037266	21559	0.043174
3382	31427789	2019	Cognitive	Prospective memory test - Duration screen displayed	0.037459	128912	0.0432219
916	27005778	2016	Metabolic	Total cholesterol in medium LDL	0.037709	21559	0.0433349
3633	31427789	2019	Environment	Illnesses of father: High blood pressure	0.03816	355137	0.0435024
3715	31427789	2019	Mortality	Diagnoses - secondary ICD10: Z92 Personal history of medical treatment	0.03864	244890	0.0437
4233	31015401	2019	Environmental	Antimigraine preparations	0.038502	119844	0.0437
3381	31427789	2019	Cognitive	Prospective memory test - Time to answer	0.038921	128912	0.0438438
4739	BioRxiv: https://doi.org/10.1101/288647	2019	Neurological	Cingulum (cingulate gyrus) radial diusivities	0.039558	17706	0.0443859
205	21355061	2011	Metabolic	Microalbuminuria	0.040102	30482	0.0448199
12	24280982	2014	Psychiatric	Schizophrenia/Bipolar disorder	0.04049	39202	0.0450768
894	27005778	2016	Metabolic	Free cholesterol in large LDL	0.041095	21555	0.0452204
1219	25607358	2015	Neurological	Mean Accumbens	0.042667	13171	0.0463705
59	23358156	2014	Cognitive	Childhood IQ	0.04339	12441	0.0466647
3983	29358691	2018	Endocrine	Type 2 Diabetes	0.045081	70127	0.0479266
4120	29403010	2018	Metabolic	Alanine aminotransferase	0.045236	134182	0.0479266
4313	30643251	2019	Psychiatric	Age of initiation of regular smoking	0.044915	632802	0.0479266
4629	31676860	2019	Neurological	Left ventral DC	0.045203	21821	0.0479266
3426	31427789	2019	Cognitive	Fluid intelligence test - FI3 : word interpolation	0.045594	99362	0.0479494
4655	BioRxiv: https://doi.org/10.1101/288563	2019	Neurological	Fornix (column and body of fornix) fractional anisotropy	0.045959	17706	0.0481556
4361	30061737	2018	Cardiovascular	Atrial fibrillation	0.046949	1030836	0.0490127
938	27005778	2016	Metabolic	Concentration of small LDL particles	0.047419	19273	0.0491718
3261	31427789	2019	Psychiatric	Alcohol intake frequency	0.047601	386082	0.0491718
4745	BioRxiv: https://doi.org/10.1101/288653	2019	Neurological	Genu of corpus callosum radial diusivities	0.047619	17706	0.0491718
195	26831199	2016	Metabolic	Chronic kidney disease	0.048915	117165	0.0494198
881	27005778	2016	Metabolic	Total lipids in IDL	0.048701	19273	0.0494198
3224	31427789	2019	Activities	Weekly usage of mobile phone in last 3 months	0.048336	322862	0.0494198
4465	31676860	2019	Neurological	Left posterior cingulate	0.048994	19629	0.0494198
4506	31676860	2019	Neurological	Right insula	0.049073	19629	0.0494198
907	27005778	2016	Metabolic	Total cholesterol in LDL	0.049527	21559	0.0497014
